# Supplementary material for: A Pilot Analysis of Circulating cfRNA Transcripts for the Detection of Lung Cancer
Source: Diagnostics (Basel). 2022 Nov 22;12(12):2897. doi: 10.3390/diagnostics12122897 (PMC9776862; doi:10.3390/diagnostics12122897)
Supplement: Supplementary file 1 [file diagnostics-12-02897-s001.zip]

Archive with 3 entries (3 files):
- Supplementary Figure S1.pdf
- Supplementary_Table S1.xlsx
- Supplementary_Table S2.xlsx
