# Supplementary material for: A Pilot Analysis of Circulating cfRNA Transcripts for the Detection of Lung Cancer
Source: Diagnostics (Basel). 2022 Nov 22;12(12):2897. doi: 10.3390/diagnostics12122897 (PMC9776862; doi:10.3390/diagnostics12122897)
Supplement: Supplementary file 1 [file diagnostics-12-02897-s001.zip › Supplementary_Table S1.xlsx]

## Sheet: Sheet1
Gene.name	Gene.ID	Gene.type	compared to control_healthy group												compared to control_smokers group									References for findings in lung biopsies	control_Healthy		control_smokers		combined_cases
			Cases (SCC and AC)			SCC			AC			control-smokers			Cases (SCC and AC)			SCC			AC				CV%	%undetectable	CV%	%undetectable	CV%	%undetectable
			log2FoldChange	pvalue	padj	log2FoldChange	pvalue	padj	log2FoldChange	pvalue	padj	log2FoldChange	pvalue	padj	log2FoldChange	pvalue	padj	log2FoldChange	pvalue	padj	log2FoldChange	pvalue	padj
ENSG00000271725	AC103858.1	3prime_overlapping_ncRNA	-2.46808	1.6x10^-01	3.8x10^-01	-6.91587	1.5x10^-03	4.2x10^-02	-1.49735	4.6x10^-01	8.3x10^-01	3.00538	7.3x10^-02	2.1x10^-01	-5.47359	1.4x10^-03	1.2x10^-01	-9.92125	4.1x10^-06	7.8x10^-04	-4.50273	2.5x10^-02	6.4x10^-01	N
ENSG00000177112	MRVI1-AS1	antisense_RNA	-2.23345	2.0x10^-01	4.4x10^-01	-6.97452	8.5x10^-04	2.8x10^-02	-1.26142	5.4x10^-01	8.6x10^-01	-0.528465	7.5x10^-01	8.6x10^-01	-1.70498	3.2x10^-01	1.0x10^+00	-6.44606	1.8x10^-03	1.2x10^-01	-0.732959	7.1x10^-01	9.9x10^-01	N
ENSG00000183562	AC131971.1	antisense_RNA	5.73183	1.2x10^-02	8.6x10^-02	-0.423913	8.7x10^-01	9.6x10^-01	10.2944	1.7x10^-05	1.9x10^-03	2.35738	2.4x10^-01	4.4x10^-01	3.35122	1.2x10^-01	9.3x10^-01	-2.78129	2.6x10^-01	1.0x10^00	7.93703	5.7x10^-04	8.2x10^-02	N
ENSG00000203987	AL772363.1	antisense_RNA	3.91339	1.0x10^-02	7.9x10^-02	6.25436	1.3x10^-03	3.8x10^-02	4.59932	1.8x10^-02	2.4x10^-01	2.88345	7.2x10^-02	2.1x10^-01	1.02915	4.9x10^-01	1.0x10^+00	3.37091	7.7x10^-02	9.6x10^-01	1.71587	3.7x10^-01	9.6x10^-01	N
ENSG00000226890	Z97652.1	antisense_RNA	-2.378	9.6x10^-02	2.9x10^-01	-7.53742	4.2x10^-06	5.0x10^-04	-1.39853	3.8x10^-01	7.8x10^-01	-1.04684	4.3x10^-01	6.1x10^-01	-1.33114	3.4x10^-01	1.0x10^+00	-6.49058	5.8x10^-05	8.1x10^-03	-0.35169	8.2x10^-01	9.9x10^-01	N
ENSG00000228124	AL096678.1	antisense_RNA	4.58185	8.2x10^-02	2.7x10^-01	1.59087	5.6x10^-01	8.0x10^-01	9.06547	9.1x10^-04	4.1x10^-02	6.16134	6.4x10^-03	5.2x10^-02	0.393704	8.8x10^-01	1.0x10^+00	-4.57048	8.8x10^-02	9.9x10^-01	2.90412	2.7x10^-01	9.6x10^-01	N
ENSG00000230140	AC016738.2	antisense_RNA	3.71673	2.0x10^-02	1.1x10^-01	7.02805	3.8x10^-04	1.7x10^-02	6.69204	7.1x10^-04	3.4x10^-02	1.17155	4.8x10^-01	6.6x10^-01	2.54248	9.6x10^-02	8.9x10^-01	5.8565	2.3x10^-03	1.4x10^-01	5.52049	4.0x10^-03	2.9x10^-01	N
ENSG00000230337	AL109811.2	antisense_RNA	-2.11713	2.0x10^-01	4.4x10^-01	-7.74101	5.9x10^-04	2.3x10^-02	-0.773463	7.2x10^-01	9.3x10^-01	1.21779	4.9x10^-01	6.7x10^-01	-5.5967	6.0x10^-04	6.7x10^-02	-8.9588	5.5x10^-05	7.9x10^-03	-1.99126	3.5x10^-01	9.6x10^-01	N
ENSG00000232671	AL391069.2	antisense_RNA	-4.07223	4.6x10^-02	1.9x10^-01	5.55847	5.2x10^-02	2.6x10^-01	-21.3501	7.9x10^-13	7.9x10^-10	3.06344	1.9x10^-01	3.8x10^-01	-5.01659	1.2x10^-02	4.1x10^-01	2.49503	3.8x10^-01	1.0x10^00	-24.4136	9.4x10^-17	1.6x10^-13	N
ENSG00000234818	AC007314.1	antisense_RNA	-0.448211	8.0x10^-01	9.1x10^-01	-6.79723	1.3x10^-03	3.8x10^-02	0.542258	7.9x10^-01	9.5x10^-01	1.00481	5.5x10^-01	7.1x10^-01	-1.45311	4.1x10^-01	1.0x10^+00	-7.80204	1.8x10^-04	2.0x10^-02	-0.462554	8.2x10^-01	9.9x10^-01	N
ENSG00000234936	AC010883.1	antisense_RNA	3.81822	1.3x10^-01	3.5x10^-01	4.81671	9.5x10^-02	3.5x10^-01	-19.3463	1.1x10^-10	4.8x10^-08	6.4165	6.9x10^-03	5.4x10^-02	-2.60076	2.9x10^-01	1.0x10^+00	-1.59979	5.7x10^-01	1.0x10^00	-25.7628	2.0x10^-18	4.9x10^-15	N
ENSG00000236528	AL033528.2	antisense_RNA	-1.63398	3.1x10^-01	5.5x10^-01	-5.86161	1.8x10^-03	4.7x10^-02	-0.673906	7.2x10^-01	9.3x10^-01	0.355829	8.2x10^-01	9.0x10^-01	-1.9899	2.0x10^-01	1.0x10^+00	-6.21744	7.9x10^-04	6.4x10^-02	-1.02974	5.7x10^-01	9.8x10^-01	N
ENSG00000237883	DGUOK-AS1	antisense_RNA	-2.37373	1.2x10^-01	3.2x10^-01	-8.91824	7.7x10^-07	1.2x10^-04	-1.38369	4.1x10^-01	8.0x10^-01	0.271923	8.4x10^-01	9.2x10^-01	-2.64574	7.3x10^-02	8.2x10^-01	-9.19016	2.5x10^-07	5.5x10^-05	-1.65561	3.1x10^-01	9.6x10^-01	N
ENSG00000244036	AC073320.1	antisense_RNA	-1.94243	2.9x10^-01	5.3x10^-01	-8.021	7.6x10^-04	2.6x10^-02	0.760836	7.3x10^-01	9.4x10^-01	-2.98894	1.0x10^-01	2.7x10^-01	0.678424	7.1x10^-01	1.0x10^+00	-5.03206	3.3x10^-02	6.8x10^-01	3.74978	8.9x10^-02	8.8x10^-01	N
ENSG00000245261	AL133375.1	antisense_RNA	1.97562	2.9x10^-01	5.4x10^-01	0.129956	9.6x10^-01	9.9x10^-01	-10.0895	2.5x10^-04	1.6x10^-02	-1.25576	5.6x10^-01	7.2x10^-01	2.86856	1.2x10^-01	9.2x10^-01	1.38571	5.9x10^-01	1.0x10^00	-8.83378	1.1x10^-03	1.3x10^-01	N
ENSG00000245311	ARNTL2-AS1	antisense_RNA	-2.26304	2.6x10^-01	5.1x10^-01	-24.5078	7.7x10^-24	6.9x10^-20	-1.26366	5.8x10^-01	8.8x10^-01	-0.601901	7.5x10^-01	8.6x10^-01	-1.66108	4.0x10^-01	1.0x10^+00	-23.9059	2.5x10^-23	7.4x10^-20	-0.661755	7.7x10^-01	9.9x10^-01	N
ENSG00000250012	AC079848.1	antisense_RNA	5.19892	1.8x10^-02	1.1x10^-01	8.90735	1.4x10^-04	8.1x10^-03	2.74419	2.5x10^-01	6.9x10^-01	4.68583	1.7x10^-02	9.2x10^-02	1.51	4.7x10^-01	1.0x10^+00	4.22151	5.9x10^-02	8.7x10^-01	-1.94164	4.0x10^-01	9.6x10^-01	N
ENSG00000251187	AC010261.2	antisense_RNA	3.57429	2.2x10^-02	1.2x10^-01	6.47664	1.0x10^-03	3.2x10^-02	3.27419	9.7x10^-02	5.0x10^-01	3.74241	2.1x10^-02	1.0x10^-01	-0.167795	9.1x10^-01	1.0x10^+00	2.73423	1.6x10^-01	1.0x10^00	-0.468223	8.1x10^-01	9.9x10^-01	N
ENSG00000251239	AC004590.1	antisense_RNA	-1.9468	5.9x10^-01	7.9x10^-01	-16.9981	2.4x10^-06	3.1x10^-04	-17.6504	9.5x10^-07	1.5x10^-04	5.78982	4.6x10^-02	1.6x10^-01	-2.71225	4.5x10^-01	1.0x10^+00	-22.7879	8.5x10^-11	2.7x10^-08	-23.4402	2.4x10^-11	1.1x10^-08	N
ENSG00000253711	AC023866.1	antisense_RNA	-2.81028	3.7x10^-01	6.1x10^-01	-17.0313	1.7x10^-05	1.6x10^-03	-1.87402	6.4x10^-01	9.0x10^-01	6.78828	3.4x10^-02	1.4x10^-01	-9.61809	1.3x10^-03	1.2x10^-01	-23.8196	7.4x10^-10	2.0x10^-07	-8.6623	2.5x10^-02	6.5x10^-01	N
ENSG00000253992	AC103726.2	antisense_RNA	-1.99833	5.0x10^-01	7.2x10^-01	-18.0317	2.6x10^-06	3.3x10^-04	-1.00125	7.9x10^-01	9.5x10^-01	3.36682	2.8x10^-01	4.7x10^-01	-5.37323	6.2x10^-02	7.9x10^-01	-21.3985	1.3x10^-08	3.3x10^-06	-4.36807	2.4x10^-01	9.5x10^-01	N
ENSG00000254662	AP000781.1	antisense_RNA	-3.94354	6.2x10^-03	5.8x10^-02	-5.50821	1.6x10^-03	4.4x10^-02	-3.21064	6.6x10^-02	4.3x10^-01	-2.63509	6.6x10^-02	2.0x10^-01	-1.30843	3.5x10^-01	1.0x10^+00	-2.87312	9.5x10^-02	1.0x10^00	-0.575549	7.4x10^-01	9.9x10^-01	N
ENSG00000255252	AL078612.1	antisense_RNA	0.0518619	9.9x10^-01	1.0x10^+00	-21.649	3.8x10^-12	1.7x10^-09	2.31467	4.4x10^-01	8.2x10^-01	0.925447	7.1x10^-01	8.3x10^-01	-5.80982	4.8x10^-02	7.4x10^-01	-22.5745	2.0x10^-13	9.4x10^-11	1.38922	6.4x10^-01	9.8x10^-01	N
ENSG00000255487	AC087362.2	antisense_RNA	-0.66246	8.2x10^-01	9.2x10^-01	-24.0316	8.9x10^-15	7.9x10^-12	0.145635	9.6x10^-01	9.9x10^-01	-3.70227	1.3x10^-01	3.0x10^-01	3.17468	2.7x10^-01	1.0x10^+00	-20.3293	3.1x10^-11	1.0x10^-08	3.8479	1.9x10^-01	9.5x10^-01	N
ENSG00000255507	AP003031.2	antisense_RNA	1.73181	1.2x10^-01	3.4x10^-01	4.91272	5.1x10^-04	2.1x10^-02	1.2261	4.0x10^-01	7.9x10^-01	1.70369	1.6x10^-01	3.4x10^-01	0.0359928	9.7x10^-01	1.0x10^+00	3.20903	1.7x10^-02	4.9x10^-01	-0.477585	7.3x10^-01	9.9x10^-01	N
ENSG00000255655	AC007570.1	antisense_RNA	0.0659771	9.8x10^-01	9.9x10^-01	-22.1732	3.6x10^-12	1.6x10^-09	1.0654	7.3x10^-01	9.4x10^-01	1.11478	6.6x10^-01	7.9x10^-01	5.69645	1.9x10^-02	5.1x10^-01	-23.288	1.3x10^-13	6.5x10^-11	-0.0493865	9.9x10^-01	1.0x10^+00	N
ENSG00000255886	AC020611.2	antisense_RNA	0.958736	6.8x10^-01	8.4x10^-01	1.96004	4.5x10^-01	7.3x10^-01	-22.1469	6.4x10^-16	1.1x10^-12	3.42945	1.1x10^-01	2.7x10^-01	-2.47111	2.7x10^-01	1.0x10^+00	-1.46941	5.7x10^-01	1.0x10^00	-25.5763	2.9x10^-21	1.3x10^-17	N
ENSG00000257002	AP000438.1	antisense_RNA	2.7265	1.6x10^-01	3.9x10^-01	-0.386802	8.7x10^-01	9.6x10^-01	7.58882	8.2x10^-04	3.8x10^-02	2.51255	1.9x10^-01	3.7x10^-01	0.278739	8.8x10^-01	1.0x10^+00	-2.89935	2.1x10^-01	1.0x10^00	5.07627	2.1x10^-02	6.1x10^-01	N
ENSG00000258725	PRC1-AS1	antisense_RNA	0.486629	7.5x10^-01	8.8x10^-01	-5.90363	7.8x10^-04	2.7x10^-02	1.47762	3.9x10^-01	7.9x10^-01	-0.710898	6.1x10^-01	7.6x10^-01	1.19754	4.3x10^-01	1.0x10^+00	-5.19273	2.7x10^-03	1.6x10^-01	2.18852	2.0x10^-01	9.5x10^-01	N
ENSG00000259342	AC025580.1	antisense_RNA	1.55891	5.8x10^-01	7.8x10^-01	4.09747	1.1x10^-01	3.7x10^-01	10.0298	6.2x10^-05	5.5x10^-03	3.85443	7.0x10^-02	2.1x10^-01	-0.703161	8.0x10^-01	1.0x10^+00	0.243033	9.2x10^-01	1.0x10^00	6.17539	1.1x10^-02	4.8x10^-01	N
ENSG00000260281	ITFG1-AS1	antisense_RNA	-3.17676	1.0x10^-01	3.0x10^-01	-8.73148	1.5x10^-04	8.6x10^-03	-2.19296	3.3x10^-01	7.5x10^-01	-2.38234	2.0x10^-01	3.9x10^-01	-0.794393	6.8x10^-01	1.0x10^+00	-6.34914	5.2x10^-03	2.4x10^-01	0.189379	9.3x10^-01	1.0x10^+00	N
ENSG00000260618	AC025917.1	antisense_RNA	0.144527	9.3x10^-01	9.8x10^-01	-6.66252	9.2x10^-04	3.0x10^-02	1.13782	5.6x10^-01	8.7x10^-01	-0.0342889	9.8x10^-01	9.9x10^-01	0.178752	9.2x10^-01	1.0x10^+00	-6.62823	8.3x10^-04	6.6x10^-02	1.17211	5.4x10^-01	9.8x10^-01	N
ENSG00000261693	AC134682.1	antisense_RNA	2.9666	1.8x10^-02	1.1x10^-01	6.4695	3.8x10^-05	3.0x10^-03	2.58064	1.1x10^-01	5.1x10^-01	3.66036	6.4x10^-03	5.2x10^-02	-0.693186	5.3x10^-01	1.0x10^+00	2.80914	5.3x10^-02	8.3x10^-01	-1.07972	4.7x10^-01	9.7x10^-01	N
ENSG00000262211	AC008914.1	antisense_RNA	-2.13917	8.0x10^-02	2.6x10^-01	-4.89445	6.4x10^-04	2.4x10^-02	-1.25034	3.8x10^-01	7.8x10^-01	-1.0757	3.6x10^-01	5.5x10^-01	-1.06348	3.7x10^-01	1.0x10^+00	-3.81875	6.9x10^-03	2.9x10^-01	-0.174639	9.0x10^-01	9.9x10^-01	N
ENSG00000265490	AP001178.2	antisense_RNA	-0.290905	9.4x10^-01	9.8x10^-01	-21.888	1.2x10^-09	3.3x10^-07	1.48782	6.7x10^-01	9.2x10^-01	0.684986	8.1x10^-01	9.0x10^-01	-2.78876	4.3x10^-01	1.0x10^+00	-22.573	2.0x10^-10	5.9x10^-08	0.802838	8.2x10^-01	9.9x10^-01	N
ENSG00000266401	AP002478.1	antisense_RNA	-2.20093	9.9x10^-02	2.9x10^-01	-1.24818	4.2x10^-01	7.0x10^-01	-5.98702	3.5x10^-04	2.1x10^-02	-0.514015	6.8x10^-01	8.1x10^-01	-1.68783	2.0x10^-01	1.0x10^+00	-0.734169	6.3x10^-01	1.0x10^00	-5.47301	9.5x10^-04	1.2x10^-01	N
ENSG00000266975	FARSA-AS1	antisense_RNA	-0.677773	7.6x10^-01	8.9x10^-01	-21.7283	1.7x10^-15	1.8x10^-12	2.84334	2.7x10^-01	7.1x10^-01	3.27405	1.3x10^-01	3.0x10^-01	-2.82307	1.9x10^-01	1.0x10^+00	-25.0024	1.5x10^-20	2.0x10^-17	-0.43071	8.7x10^-01	9.9x10^-01	N
ENSG00000266980	AC087289.1	antisense_RNA	-3.61387	4.3x10^-02	1.8x10^-01	-25.8407	6.9x10^-33	1.9x10^-28	-2.61479	1.9x10^-01	6.3x10^-01	-0.449934	7.8x10^-01	8.8x10^-01	-3.16405	7.0x10^-02	8.1x10^-01	-25.3908	1.4x10^-32	1.8x10^-28	-2.16486	2.7x10^-01	9.6x10^-01	N
ENSG00000267735	AC020934.2	antisense_RNA	-4.65935	3.1x10^-02	1.5x10^-01	-10.029	1.6x10^-04	8.9x10^-03	-3.67676	1.5x10^-01	5.8x10^-01	0.204857	9.2x10^-01	9.6x10^-01	-4.8641	2.1x10^-02	5.3x10^-01	-10.2339	9.5x10^-05	1.2x10^-02	-3.88162	1.2x10^-01	9.1x10^-01	N
ENSG00000268170	AC073342.2	antisense_RNA	-5.89995	1.0x10^-01	3.0x10^-01	-4.89431	2.6x10^-01	5.6x10^-01	-22.6616	2.8x10^-07	5.1x10^-05	-1.47716	6.8x10^-01	8.1x10^-01	-4.42269	2.1x10^-01	1.0x10^+00	-3.41715	4.3x10^-01	1.0x10^00	-21.1845	1.1x10^-06	2.9x10^-04	N
ENSG00000269176	AP001160.3	antisense_RNA	2.99689	1.9x10^-01	4.3x10^-01	-19.928	3.0x10^-13	1.7x10^-10	3.99492	1.2x10^-01	5.5x10^-01	5.27386	1.4x10^-02	8.2x10^-02	-2.27862	3.1x10^-01	1.0x10^+00	-25.2019	6.5x10^-21	1.0x10^-17	-1.27895	6.2x10^-01	9.8x10^-01	N
ENSG00000269371	AC008878.4	antisense_RNA	0.805242	6.0x10^-01	7.9x10^-01	-7.24069	2.9x10^-04	1.4x10^-02	-1.00817	6.0x10^-01	8.9x10^-01	-0.842776	5.9x10^-01	7.5x10^-01	-1.14549	4.5x10^-01	1.0x10^+00	-6.39791	1.2x10^-03	8.4x10^-02	-0.165395	9.3x10^-01	1.0x10^+00	N
ENSG00000273013	AC117490.2	antisense_RNA	-0.978083	6.3x10^-01	8.1x10^-01	-7.97154	1.3x10^-03	3.8x10^-02	1.30489	5.8x10^-01	8.8x10^-01	2.26528	2.4x10^-01	4.3x10^-01	-2.39632	2.3x10^-01	1.0x10^+00	-10.2368	2.8x10^-05	4.4x10^-03	-0.960384	6.8x10^-01	9.8x10^-01	N
ENSG00000232524	AC073323.1	antisense_RNA	7.43342	2.3x10^-02	1.2x10^-01	8.42577	2.4x10^-02	1.8x10^-01	-16.4077	1.8x10^-05	2.0x10^-03	8.72041	4.8x10^-03	4.4x10^-02	-1.29418	6.8x10^-01	1.0x10^+00	-0.294635	9.4x10^-01	1.0x10^00	-25.1281	1.6x10^-11	7.3x10^-09	N
ENSG00000263342	AC003688.2	antisense_RNA	7.03866	5.9x10^-04	1.3x10^-02	-1.36742	5.6x10^-01	8.0x10^-01	8.02728	3.1x10^-04	1.9x10^-02	8.88301	1.5x10^-06	1.1x10^-04	-1.85287	3.5x10^-01	1.0x10^+00	-10.2504	7.8x10^-06	1.4x10^-03	-0.855736	6.9x10^-01	9.8x10^-01	N
ENSG00000224215	AL606469.1	antisense_RNA	6.97273	1.0x10^-03	1.9x10^-02	10.4081	4.1x10^-06	4.9x10^-04	0.592246	8.1x10^-01	9.6x10^-01	9.3984	6.8x10^-07	6.1x10^-05	-0.636063	7.5x10^-01	1.0x10^+00	1.0097	6.4x10^-01	1.0x10^00	-8.80616	1.2x10^-04	2.2x10^-02	N
ENSG00000230918	AC008063.1	antisense_RNA	16.8013	9.2x10^-09	1.6x10^-06	-11.3201	8.0x10^-04	2.7x10^-02	19.5092	2.6x10^-09	7.6x10^-07	21.3733	3.4x10^-15	1.6x10^-12	-4.21928	1.3x10^-01	9.4x10^-01	-32.6934	1.8x10^-23	5.8x10^-20	-1.86412	5.6x10^-01	9.8x10^-01	N
ENSG00000228204	AC004830.1	antisense_RNA	18.3533	2.8x10^-07	3.2x10^-05	19.271	1.1x10^-05	1.1x10^-03	-9.11073	4.1x10^-02	3.5x10^-01	22.609	3.9x10^-10	7.7x10^-08	-4.34188	2.1x10^-01	1.0x10^+00	-3.33809	4.3x10^-01	1.0x10^00	-31.7198	2.9x10^-13	2.2x10^-10	N
ENSG00000272170	AL355385.1	antisense_RNA	13.2726	9.1x10^-06	6.8x10^-04	14.5035	1.4x10^-04	8.2x10^-03	-7.2817	5.6x10^-02	4.0x10^-01	22.8277	1.3x10^-13	4.9x10^-11	-9.37728	1.1x10^-03	1.0x10^-01	-8.32416	2.5x10^-02	6.0x10^-01	-30.1094	5.0x10^-16	6.7x10^-13	N
ENSG00000260922	AC009139.1	antisense_RNA	17.459	1.7x10^-09	3.3x10^-07	-17.0543	2.5x10^-06	3.2x10^-04	18.2716	2.4x10^-07	4.6x10^-05	23.1337	2.3x10^-15	1.2x10^-12	-5.85545	3.5x10^-02	6.5x10^-01	-40.1879	3.3x10^-30	2.2x10^-26	-4.86203	1.6x10^-01	9.3x10^-01	N
ENSG00000250174	MYLK-AS2	antisense_RNA	-4.81743	2.5x10^-04	7.5x10^-03	-5.52868	6.0x10^-04	2.3x10^-02	-4.34317	7.0x10^-03	1.5x10^-01	-6.23037	2.6x10^-06	1.8x10^-04	1.41293	2.7x10^-01	1.0x10^+00	0.70169	6.6x10^-01	1.0x10^00	1.8872	2.3x10^-01	9.5x10^-01	N
ENSG00000258695	AC005225.3	antisense_RNA	-16.8186	4.4x10^-06	3.7x10^-04	-15.6978	NA	NA	6.51548	NA	NA	6.18602	NA	NA	-23.0049	7.7x10^-11	3.9x10^-08	-21.8838	NA	NA	0.329456	NA	NA	N
ENSG00000260575	AC133485.3	antisense_RNA	-23.4925	9.1x10^-14	5.3x10^-11	-22.3405	5.8x10^-08	1.2x10^-05	-22.8128	3.0x10^-08	7.0x10^-06	-8.68762	9.9x10^-03	6.7x10^-02	-14.8166	2.4x10^-06	8.9x10^-04	-13.6529	8.7x10^-04	6.9x10^-02	-14.1252	5.7x10^-04	8.2x10^-02	N
ENSG00000257809	AC034102.5	antisense_RNA	-6.21523	4.3x10^-03	4.6x10^-02	-8.15349	4.8x10^-03	8.2x10^-02	-0.44698	8.7x10^-01	9.8x10^-01	2.79834	2.2x10^-01	4.1x10^-01	-9.01346	2.3x10^-05	5.8x10^-03	-10.9518	1.2x10^-04	1.5x10^-02	-3.24532	2.3x10^-01	9.5x10^-01	N
ENSG00000229893	AC005091.1	antisense_RNA	-7.63435	7.0x10^-06	5.5x10^-04	-8.04024	1.7x10^-04	9.3x10^-03	-7.34371	6.0x10^-04	3.1x10^-02	0.871608	5.9x10^-01	7.4x10^-01	-8.50601	3.3x10^-07	1.4x10^-04	-8.91185	2.5x10^-05	4.0x10^-03	-8.21531	1.0x10^-04	1.9x10^-02	N
ENSG00000266729	DSG1-AS1	antisense_RNA	16.726	8.1x10^-17	1.0x10^-13	20.441	2.2x10^-16	2.8x10^-13	16.4195	8.4x10^-11	3.8x10^-08	23.3145	2.5x10^-29	1.4x10^-25	-7.60418	4.9x10^-05	1.1x10^-02	-2.8735	2.3x10^-01	1.0x10^00	-6.89497	4.4x10^-03	3.0x10^-01	N
ENSG00000226510	UPK1A-AS1	antisense_RNA	-6.74155	3.2x10^-05	1.8x10^-03	-6.41459	1.4x10^-03	3.9x10^-02	-7.16022	3.7x10^-04	2.2x10^-02	0.634966	6.9x10^-01	8.2x10^-01	-7.37652	3.3x10^-06	1.1x10^-03	-7.04956	3.6x10^-04	3.4x10^-02	-7.79519	8.4x10^-05	1.6x10^-02	N
ENSG00000226747	AC007966.1	antisense_RNA	1.81462	2.6x10^-01	5.1x10^-01	1.29944	5.6x10^-01	8.0x10^-01	7.89723	1.8x10^-04	1.2x10^-02	9.19239	2.0x10^-07	2.1x10^-05	-7.33787	6.9x10^-07	2.9x10^-04	-7.89295	1.7x10^-04	2.0x10^-02	-1.29516	5.1x10^-01	9.7x10^-01	N
ENSG00000267251	AC139100.1	antisense_RNA	-4.4323	2.8x10^-03	3.5x10^-02	-4.48914	NA	NA	-1.35377	NA	NA	2.58845	NA	NA	-7.02047	1.2x10^-06	5.0x10^-04	-7.07759	NA	NA	-3.94222	NA	NA	N
ENSG00000227945	AL590006.1	antisense_RNA	2.27032	1.5x10^-01	3.7x10^-01	10.979	3.6x10^-07	5.9x10^-05	4.28712	5.1x10^-02	3.9x10^-01	10.2938	1.2x10^-08	1.8x10^-06	-6.46583	5.5x10^-06	1.8x10^-03	0.685237	7.4x10^-01	1.0x10^00	-6.00669	3.9x10^-03	2.8x10^-01	N
ENSG00000265399	AP005329.2	antisense_RNA	-4.48826	8.4x10^-04	1.7x10^-02	-4.20543	1.8x10^-02	1.6x10^-01	-0.344343	8.4x10^-01	9.7x10^-01	0.920143	5.2x10^-01	6.9x10^-01	-5.40799	3.9x10^-05	9.1x10^-03	-5.12557	3.4x10^-03	1.8x10^-01	-1.26449	4.6x10^-01	9.7x10^-01	N
ENSG00000271959	AC100803.3	antisense_RNA	2.33207	1.0x10^-01	3.0x10^-01	9.2776	2.1x10^-06	2.8x10^-04	2.46602	2.1x10^-01	6.5x10^-01	7.20352	9.3x10^-06	5.3x10^-04	-5.22952	6.9x10^-05	1.4x10^-02	2.07408	2.7x10^-01	1.0x10^00	-4.7375	1.2x10^-02	4.9x10^-01	N
ENSG00000263797	AP005210.1	antisense_RNA	-8.53352	1.7x10^-03	2.6x10^-02	0.755444	NA	NA	-7.59298	NA	NA	-3.02982	NA	NA	-5.50355	3.9x10^-02	6.8x10^-01	3.78526	NA	NA	-4.56316	NA	NA	N
ENSG00000227610	FRMPD3-AS1	antisense_RNA	-7.86744	4.4x10^-03	4.7x10^-02	-21.9575	7.0x10^-10	2.1x10^-07	-6.84877	5.4x10^-02	4.0x10^-01	-4.14671	1.5x10^-01	3.3x10^-01	-3.72038	1.7x10^-01	9.9x10^-01	-17.8108	4.6x10^-07	9.9x10^-05	-2.70206	4.4x10^-01	9.7x10^-01	N
ENSG00000272990	AC084036.1	antisense_RNA	-7.5406	2.1x10^-03	2.9x10^-02	-7.8427	NA	NA	0.177626	NA	NA	-6.53272	NA	NA	-1.00838	6.8x10^-01	1.0x10^+00	-1.30999	NA	NA	6.71034	NA	NA	N
ENSG00000239791	AC002310.2	antisense_RNA	-7.00452	3.8x10^-06	3.3x10^-04	-6.83634	4.1x10^-04	1.8x10^-02	-4.46183	2.1x10^-02	2.6x10^-01	-2.98176	6.0x10^-02	1.9x10^-01	-4.02276	6.7x10^-03	3.0x10^-01	-3.85458	4.3x10^-02	7.7x10^-01	-1.48007	4.4x10^-01	9.7x10^-01	N
ENSG00000257557	PPP1R12A-AS1	antisense_RNA	-6.39197	2.7x10^-04	7.9x10^-03	-8.54238	1.2x10^-04	7.4x10^-03	-5.57455	8.3x10^-03	1.6x10^-01	-1.80036	3.0x10^-01	4.9x10^-01	-4.59147	7.5x10^-03	3.2x10^-01	-6.74201	2.1x10^-03	1.3x10^-01	-3.77419	7.0x10^-02	8.3x10^-01	N
ENSG00000243055	GK-AS1	antisense_RNA	-5.77365	2.2x10^-03	3.0x10^-02	-9.42618	1.0x10^-04	6.6x10^-03	-0.877774	7.0x10^-01	9.3x10^-01	-4.55134	1.6x10^-02	8.9x10^-02	-1.22222	5.1x10^-01	1.0x10^+00	-4.87484	4.2x10^-02	7.6x10^-01	3.67357	1.0x10^-01	8.9x10^-01	N
ENSG00000269495	AC011483.2	antisense_RNA	-5.61838	1.1x10^-03	2.0x10^-02	-1.19526	NA	NA	-0.550095	NA	NA	-3.6733	NA	NA	-1.94497	2.5x10^-01	1.0x10^+00	2.47804	NA	NA	3.1232	NA	NA	N
ENSG00000259279	AC037198.1	antisense_RNA	-4.42988	2.7x10^-04	8.0x10^-03	-4.86111	1.1x10^-03	3.5x10^-02	-4.09832	6.0x10^-03	1.4x10^-01	-3.27789	7.6x10^-03	5.7x10^-02	-1.15215	3.3x10^-01	1.0x10^+00	-1.58322	2.8x10^-01	1.0x10^00	-0.820431	5.8x10^-01	9.8x10^-01	N
ENSG00000268309	AC008764.3	antisense_RNA	-4.15153	3.4x10^-03	4.0x10^-02	-5.37337	3.8x10^-03	7.2x10^-02	-3.40353	4.8x10^-02	3.8x10^-01	-3.279	2.1x10^-02	1.0x10^-01	-0.872814	5.4x10^-01	1.0x10^+00	-2.09437	2.6x10^-01	1.0x10^00	-0.124532	9.4x10^-01	1.0x10^+00	N
ENSG00000233452	STXBP5-AS1	antisense_RNA	-3.80106	4.5x10^-04	1.1x10^-02	-6.17979	1.5x10^-06	2.2x10^-04	-2.94978	2.0x10^-02	2.6x10^-01	-2.4631	1.9x10^-02	9.6x10^-02	-1.33794	2.1x10^-01	1.0x10^+00	-3.7167	3.4x10^-03	1.8x10^-01	-0.486685	7.0x10^-01	9.8x10^-01	N
ENSG00000267469	AC005944.1	antisense_RNA	2.40586	4.3x10^-03	4.7x10^-02	1.24563	2.2x10^-01	5.1x10^-01	3.04012	2.5x10^-03	8.1x10^-02	1.47208	7.6x10^-02	2.2x10^-01	0.933731	2.6x10^-01	1.0x10^+00	-0.226453	8.2x10^-01	1.0x10^00	1.56804	1.1x10^-01	9.1x10^-01	N
ENSG00000225733	FGD5-AS1	antisense_RNA	3.03715	3.5x10^-04	9.6x10^-03	2.69538	9.6x10^-03	1.2x10^-01	3.31328	1.5x10^-03	5.8x10^-02	0.97608	2.5x10^-01	4.5x10^-01	2.06108	1.3x10^-02	4.2x10^-01	1.7193	9.3x10^-02	1.0x10^00	2.3372	2.3x10^-02	6.2x10^-01	1,2,3,4,5	28.3197	100	26.5727	91.6667	21.8223	100
ENSG00000214106	PAXIP1-AS2	antisense_RNA	3.6172	1.4x10^-03	2.3x10^-02	3.60896	9.6x10^-03	1.2x10^-01	3.62548	9.3x10^-03	1.7x10^-01	2.29947	4.5x10^-02	1.6x10^-01	1.31777	2.3x10^-01	1.0x10^+00	1.30949	3.4x10^-01	1.0x10^00	1.32601	3.3x10^-01	9.6x10^-01	N
ENSG00000204055	AL158151.1	antisense_RNA	3.73562	3.1x10^-03	3.8x10^-02	-0.708899	7.3x10^-01	9.0x10^-01	-4.12859	4.6x10^-02	3.7x10^-01	-3.60337	3.4x10^-02	1.4x10^-01	0.583936	6.3x10^-01	1.0x10^+00	2.89447	1.5x10^-01	1.0x10^00	-0.525223	8.0x10^-01	9.9x10^-01	N
ENSG00000245213	AC105285.1	antisense_RNA	3.81837	3.3x10^-03	4.0x10^-02	6.55559	1.7x10^-04	9.3x10^-03	4.54336	9.2x10^-03	1.7x10^-01	3.20998	2.6x10^-02	1.2x10^-01	1.68013	1.8x10^-01	1.0x10^+00	3.34561	5.0x10^-02	8.1x10^-01	1.33338	4.3x10^-01	9.7x10^-01	N
ENSG00000177406	AC021054.1	antisense_RNA	3.82249	1.0x10^-04	4.0x10^-03	0.789925	6.1x10^-01	8.3x10^-01	1.97982	1.9x10^-01	6.4x10^-01	2.61193	3.8x10^-02	1.4x10^-01	2.46985	9.1x10^-03	3.6x10^-01	-1.82201	2.3x10^-01	1.0x10^00	-0.632116	6.7x10^-01	9.8x10^-01	N
ENSG00000267080	ASB16-AS1	antisense_RNA	3.84372	4.1x10^-03	4.5x10^-02	-0.309839	8.7x10^-01	9.6x10^-01	-3.88826	3.5x10^-02	3.3x10^-01	-0.771667	6.1x10^-01	7.6x10^-01	-0.422342	7.5x10^-01	1.0x10^+00	0.461828	8.0x10^-01	1.0x10^00	-3.11659	8.5x10^-02	8.7x10^-01	N
ENSG00000247498	GPRC5D-AS1	antisense_RNA	3.85277	3.7x10^-03	4.2x10^-02	6.39482	NA	NA	4.82235	NA	NA	1.57567	NA	NA	2.27208	7.7x10^-02	8.3x10^-01	4.81915	NA	NA	3.24668	NA	NA	N
ENSG00000255441	AC008750.2	antisense_RNA	3.8683	3.3x10^-03	3.9x10^-02	4.41779	5.9x10^-03	9.2x10^-02	2.97016	6.4x10^-02	4.3x10^-01	2.92745	2.7x10^-02	1.2x10^-01	0.940863	4.6x10^-01	1.0x10^+00	1.49034	3.5x10^-01	1.0x10^00	0.042708	9.8x10^-01	1.0x10^+00	N
ENSG00000183535	COL18A1-AS1	antisense_RNA	3.89438	2.4x10^-03	3.3x10^-02	1.98068	2.7x10^-01	5.7x10^-01	-0.316106	8.6x10^-01	9.7x10^-01	2.07803	1.6x10^-01	3.4x10^-01	0.999767	4.1x10^-01	1.0x10^+00	-0.0973531	9.6x10^-01	1.0x10^00	-2.39414	1.8x10^-01	9.4x10^-01	N
ENSG00000245248	USP2-AS1	antisense_RNA	4.05509	4.1x10^-03	4.5x10^-02	7.88411	NA	NA	4.41612	NA	NA	4.81952	NA	NA	-0.759669	5.7x10^-01	1.0x10^+00	3.06459	NA	NA	-0.403401	NA	NA	N
ENSG00000245573	BDNF-AS	antisense_RNA	4.19729	4.0x10^-03	4.4x10^-02	7.15233	NA	NA	5.13783	NA	NA	5.76414	NA	NA	-1.56337	2.6x10^-01	1.0x10^+00	1.38818	NA	NA	-0.626308	NA	NA	N
ENSG00000272491	AL109659.2	antisense_RNA	4.23054	4.7x10^-03	4.9x10^-02	8.68741	NA	NA	-0.384634	NA	NA	5.29774	NA	NA	0.945143	5.0x10^-01	1.0x10^+00	3.38966	NA	NA	-5.68238	NA	NA	N
ENSG00000198491	AC007920.1	antisense_RNA	4.26682	4.2x10^-03	4.6x10^-02	9.99602	NA	NA	5.17537	NA	NA	2.97973	NA	NA	1.29347	3.5x10^-01	1.0x10^+00	7.01629	NA	NA	2.19565	NA	NA	N
ENSG00000183242	WT1-AS	antisense_RNA	4.29195	2.1x10^-03	3.0x10^-02	4.53431	8.2x10^-03	1.1x10^-01	4.00053	2.0x10^-02	2.5x10^-01	3.4438	1.5x10^-02	8.4x10^-02	0.848176	5.3x10^-01	1.0x10^+00	1.09051	5.2x10^-01	1.0x10^00	0.556729	7.4x10^-01	9.9x10^-01	6,7,8	36.1816	81.8182	45.3814	75	43.7845	83.3333
ENSG00000254027	AC009902.2	antisense_RNA	4.47118	2.7x10^-03	3.5x10^-02	4.91338	7.1x10^-03	1.0x10^-01	3.83204	3.6x10^-02	3.4x10^-01	3.73058	1.3x10^-02	7.9x10^-02	0.740896	6.1x10^-01	1.0x10^+00	1.1828	5.1x10^-01	1.0x10^00	0.101463	9.5x10^-01	1.0x10^+00	N
ENSG00000237149	ZNF503-AS2	antisense_RNA	4.48326	4.4x10^-04	1.1x10^-02	0.948113	6.0x10^-01	8.3x10^-01	4.02257	2.8x10^-02	3.0x10^-01	2.89727	5.4x10^-02	1.8x10^-01	0.315767	8.0x10^-01	1.0x10^+00	-1.94916	2.8x10^-01	1.0x10^00	1.1253	5.3x10^-01	9.8x10^-01	N
ENSG00000261730	AL034346.1	antisense_RNA	4.53274	3.3x10^-03	3.9x10^-02	4.87574	9.6x10^-03	1.2x10^-01	4.08967	3.0x10^-02	3.1x10^-01	4.08427	1.0x10^-02	6.8x10^-02	0.448127	7.5x10^-01	1.0x10^+00	0.791472	6.5x10^-01	1.0x10^00	0.00539946	1.0x10^+00	1.0x10^00	N
ENSG00000233332	AL122008.3	antisense_RNA	4.53761	4.1x10^-03	4.5x10^-02	4.84335	1.3x10^-02	1.3x10^-01	4.1519	3.2x10^-02	3.2x10^-01	3.16119	5.3x10^-02	1.8x10^-01	1.37737	3.5x10^-01	1.0x10^+00	1.68216	3.6x10^-01	1.0x10^00	0.990712	5.9x10^-01	9.8x10^-01	N
ENSG00000231633	LINC00283	antisense_RNA	4.63196	3.0x10^-03	3.7x10^-02	3.31129	1.3x10^-01	4.1x10^-01	1.41522	5.2x10^-01	8.6x10^-01	1.80986	3.2x10^-01	5.2x10^-01	-1.3391	3.8x10^-01	1.0x10^+00	1.50142	4.9x10^-01	1.0x10^00	-0.394643	8.6x10^-01	9.9x10^-01	N
ENSG00000255467	AP002433.1	antisense_RNA	4.65527	2.5x10^-03	3.3x10^-02	7.33691	NA	NA	4.61114	NA	NA	5.21748	NA	NA	-0.841467	5.6x10^-01	1.0x10^+00	2.11943	NA	NA	-0.60634	NA	NA	N
ENSG00000267328	AC002398.2	antisense_RNA	4.65954	2.4x10^-03	3.2x10^-02	5.4828	NA	NA	7.24143	NA	NA	5.6462	NA	NA	-0.984248	5.1x10^-01	1.0x10^+00	-0.163404	NA	NA	1.59523	NA	NA	N
ENSG00000268777	AC020914.2	antisense_RNA	4.71049	3.4x10^-03	4.0x10^-02	5.42086	NA	NA	9.43884	NA	NA	3.59522	NA	NA	1.44519	3.3x10^-01	1.0x10^+00	1.82564	NA	NA	5.84363	NA	NA	N
ENSG00000232803	SLCO4A1-AS1	antisense_RNA	4.73792	3.9x10^-03	4.4x10^-02	7.8841	NA	NA	5.49402	NA	NA	-0.0403961	NA	NA	4.81837	2.8x10^-03	1.9x10^-01	7.9245	NA	NA	5.53442	NA	NA	9	22.7947	36.3636	43.7579	41.6667	43.3741	50
ENSG00000250493	AP004147.1	antisense_RNA	4.77263	1.8x10^-03	2.6x10^-02	4.36643	2.8x10^-02	1.9x10^-01	2.45162	2.2x10^-01	6.6x10^-01	3.61622	2.7x10^-02	1.2x10^-01	1.56016	2.9x10^-01	1.0x10^+00	0.750215	7.0x10^-01	1.0x10^00	-1.16459	5.5x10^-01	9.8x10^-01	N
ENSG00000237036	ZEB1-AS1	antisense_RNA	4.7879	6.7x10^-06	5.2x10^-04	2.70416	4.9x10^-02	2.5x10^-01	2.53378	6.4x10^-02	4.3x10^-01	1.56189	1.7x10^-01	3.5x10^-01	1.05975	2.7x10^-01	1.0x10^+00	1.14228	3.9x10^-01	1.0x10^00	0.971892	4.7x10^-01	9.7x10^-01	10	19.7458	27.2727	15.5217	100	24.7598	91.6667
ENSG00000253553	AC090568.2	antisense_RNA	4.82651	4.3x10^-03	4.7x10^-02	5.71817	9.4x10^-03	1.2x10^-01	-3.05526	1.7x10^-01	6.1x10^-01	0.723883	6.9x10^-01	8.2x10^-01	1.3074	4.1x10^-01	1.0x10^+00	4.99429	2.1x10^-02	5.5x10^-01	-3.77914	8.7x10^-02	8.7x10^-01	N
ENSG00000237125	HAND2-AS1	antisense_RNA	4.84385	1.0x10^-03	1.9x10^-02	-0.202956	9.2x10^-01	9.8x10^-01	-1.41704	4.9x10^-01	8.4x10^-01	-0.498626	7.7x10^-01	8.7x10^-01	-0.187291	9.0x10^-01	1.0x10^+00	0.29567	8.8x10^-01	1.0x10^00	-0.918412	6.5x10^-01	9.8x10^-01	11,12	61.2263	36.3636	42.5516	75	39.2603	91.6667
ENSG00000263072	ZNF213-AS1	antisense_RNA	4.85943	2.2x10^-04	6.9x10^-03	5.70439	1.0x10^-03	3.3x10^-02	4.29236	1.4x10^-02	2.1x10^-01	2.03437	1.6x10^-01	3.4x10^-01	1.39359	2.6x10^-01	1.0x10^+00	3.67001	3.1x10^-02	6.7x10^-01	2.25798	1.8x10^-01	9.4x10^-01	N
ENSG00000235527	HIPK1-AS1	antisense_RNA	4.89437	3.0x10^-03	3.7x10^-02	3.85223	1.1x10^-01	3.7x10^-01	3.33099	1.7x10^-01	6.0x10^-01	2.61009	1.9x10^-01	3.8x10^-01	1.41169	3.6x10^-01	1.0x10^+00	1.24214	6.0x10^-01	1.0x10^00	0.720899	7.6x10^-01	9.9x10^-01	N
ENSG00000234352	AC009264.1	antisense_RNA	4.91943	5.7x10^-04	1.3x10^-02	3.09286	1.1x10^-01	3.7x10^-01	4.84701	1.2x10^-02	2.0x10^-01	2.44355	1.3x10^-01	3.0x10^-01	2.38142	8.5x10^-02	8.6x10^-01	0.649308	7.3x10^-01	1.0x10^00	2.40345	2.1x10^-01	9.5x10^-01	N
ENSG00000227678	AL355581.1	antisense_RNA	4.95347	3.2x10^-03	3.8x10^-02	5.70317	5.1x10^-03	8.5x10^-02	3.30354	1.0x10^-01	5.1x10^-01	4.28783	1.1x10^-02	7.0x10^-02	0.665626	6.8x10^-01	1.0x10^+00	1.41534	4.8x10^-01	1.0x10^00	-0.984293	6.2x10^-01	9.8x10^-01	N
ENSG00000254561	AP003393.1	antisense_RNA	4.96298	4.7x10^-04	1.2x10^-02	0.369847	8.4x10^-01	9.5x10^-01	2.48193	1.9x10^-01	6.3x10^-01	2.58417	9.3x10^-02	2.5x10^-01	-0.80139	5.6x10^-01	1.0x10^+00	-2.21432	2.3x10^-01	1.0x10^00	-0.102241	9.6x10^-01	1.0x10^+00	N
ENSG00000229839	AC018462.1	antisense_RNA	4.96625	1.3x10^-07	1.7x10^-05	6.14392	2.4x10^-06	3.1x10^-04	3.9625	2.4x10^-03	7.8x10^-02	1.7945	9.7x10^-02	2.5x10^-01	1.286	1.4x10^-01	9.5x10^-01	4.34943	6.5x10^-04	5.6x10^-02	2.16801	8.9x10^-02	8.8x10^-01	N
ENSG00000230393	AC092667.1	antisense_RNA	5.03923	2.9x10^-03	3.6x10^-02	8.44294	NA	NA	5.87097	NA	NA	7.42898	NA	NA	-2.38729	1.5x10^-01	9.6x10^-01	1.01396	NA	NA	-1.55801	NA	NA	N
ENSG00000267007	AC012615.2	antisense_RNA	5.04917	1.5x10^-03	2.4x10^-02	5.18223	1.4x10^-02	1.4x10^-01	-0.0945026	9.6x10^-01	9.9x10^-01	0.410567	8.1x10^-01	9.0x10^-01	4.76381	2.1x10^-03	1.6x10^-01	4.77166	2.2x10^-02	5.6x10^-01	-0.505069	8.1x10^-01	9.9x10^-01	N
ENSG00000233695	GAS6-AS1	antisense_RNA	5.09153	3.8x10^-03	4.3x10^-02	5.86674	6.0x10^-03	9.3x10^-02	3.29839	1.2x10^-01	5.4x10^-01	3.56425	4.3x10^-02	1.6x10^-01	1.52726	3.7x10^-01	1.0x10^+00	2.30249	2.7x10^-01	1.0x10^00	-0.265862	9.0x10^-01	9.9x10^-01	13	24.0727	27.2727	41.8288	66.6667	44.7995	66.6667
ENSG00000259422	AC091100.1	antisense_RNA	5.11343	7.4x10^-04	1.5x10^-02	7.34507	NA	NA	6.06247	NA	NA	1.37887	NA	NA	3.72653	1.1x10^-02	3.8x10^-01	5.9662	NA	NA	4.6836	NA	NA	N
ENSG00000232307	DAOA-AS1	antisense_RNA	5.13862	4.2x10^-04	1.1x10^-02	4.78324	1.8x10^-02	1.6x10^-01	1.36934	5.0x10^-01	8.4x10^-01	0.0716791	9.7x10^-01	9.8x10^-01	3.43178	1.2x10^-02	4.1x10^-01	4.71156	1.8x10^-02	5.0x10^-01	1.29766	5.1x10^-01	9.7x10^-01	N
ENSG00000253868	FER1L6-AS2	antisense_RNA	5.17565	3.7x10^-03	4.2x10^-02	-1.25887	5.9x10^-01	8.2x10^-01	4.93355	3.1x10^-02	3.1x10^-01	3.0665	1.0x10^-01	2.6x10^-01	-0.376728	8.2x10^-01	1.0x10^+00	-4.32537	6.0x10^-02	8.7x10^-01	1.86705	4.0x10^-01	9.6x10^-01	N
ENSG00000273010	AL360270.3	antisense_RNA	5.23222	1.1x10^-03	1.9x10^-02	6.21493	NA	NA	7.67107	NA	NA	5.42584	NA	NA	-0.19001	9.0x10^-01	1.0x10^+00	0.789096	NA	NA	2.24523	NA	NA	N
ENSG00000204091	TDRG1	antisense_RNA	5.25901	1.1x10^-03	2.0x10^-02	5.44549	5.9x10^-03	9.2x10^-02	5.04585	1.1x10^-02	1.9x10^-01	3.3247	4.7x10^-02	1.6x10^-01	1.9351	1.9x10^-01	1.0x10^+00	2.12079	2.6x10^-01	1.0x10^00	1.72115	3.6x10^-01	9.6x10^-01	14	6.31305	18.1818	14.8191	50	25.5903	58.3333
ENSG00000270574	AC010680.2	antisense_RNA	5.26306	8.4x10^-04	1.7x10^-02	2.2	2.9x10^-01	5.8x10^-01	3.076	1.4x10^-01	5.6x10^-01	2.00661	2.4x10^-01	4.3x10^-01	0.696795	6.5x10^-01	1.0x10^+00	0.193396	9.2x10^-01	1.0x10^00	1.06939	6.0x10^-01	9.8x10^-01	N
ENSG00000267765	AC100793.3	antisense_RNA	5.28117	1.6x10^-03	2.5x10^-02	4.55744	2.7x10^-02	1.9x10^-01	5.75989	4.9x10^-03	1.2x10^-01	3.53991	4.1x10^-02	1.5x10^-01	1.74218	2.6x10^-01	1.0x10^+00	1.01753	6.0x10^-01	1.0x10^00	2.21997	2.5x10^-01	9.5x10^-01	N
ENSG00000223991	AC104809.1	antisense_RNA	5.30525	1.6x10^-03	2.5x10^-02	7.70138	4.0x10^-04	1.7x10^-02	5.92867	6.4x10^-03	1.4x10^-01	4.84011	7.0x10^-03	5.5x10^-02	1.64125	3.2x10^-01	1.0x10^+00	2.86127	1.8x10^-01	1.0x10^00	1.08856	6.1x10^-01	9.8x10^-01	N
ENSG00000238184	CD81-AS1	antisense_RNA	5.31055	7.0x10^-04	1.5x10^-02	-1.35894	5.3x10^-01	7.8x10^-01	3.09674	1.5x10^-01	5.8x10^-01	1.84409	2.9x10^-01	4.9x10^-01	-1.12629	4.5x10^-01	1.0x10^+00	-3.20303	1.3x10^-01	1.0x10^00	1.25265	5.5x10^-01	9.8x10^-01	N
ENSG00000235455	IQCF5-AS1	antisense_RNA	5.32673	2.2x10^-03	3.0x10^-02	6.13261	NA	NA	9.52262	NA	NA	6.46462	NA	NA	-1.03821	5.2x10^-01	1.0x10^+00	-0.332008	NA	NA	3.058	NA	NA	N
ENSG00000250159	AC106791.1	antisense_RNA	5.33962	2.0x10^-03	2.9x10^-02	0.489769	8.4x10^-01	9.5x10^-01	3.08153	2.1x10^-01	6.5x10^-01	1.56748	4.3x10^-01	6.2x10^-01	0.0494382	9.8x10^-01	1.0x10^+00	-1.07772	6.5x10^-01	1.0x10^00	1.51405	5.3x10^-01	9.8x10^-01	N
ENSG00000270094	AL670729.2	antisense_RNA	5.35501	1.5x10^-03	2.4x10^-02	6.36632	NA	NA	5.63051	NA	NA	5.40926	NA	NA	-0.0528039	9.7x10^-01	1.0x10^+00	0.957066	NA	NA	0.22125	NA	NA	N
ENSG00000254369	HOXA-AS3	antisense_RNA	5.38704	6.2x10^-05	2.8x10^-03	3.4144	5.1x10^-02	2.6x10^-01	3.18069	6.9x10^-02	4.4x10^-01	-0.00924594	9.9x10^-01	1.0x10^+00	3.31155	1.2x10^-02	4.0x10^-01	3.42364	4.7x10^-02	8.0x10^-01	3.18994	6.4x10^-02	8.2x10^-01	15	45.3143	63.6364	33.3639	75	42.6254	91.6667
ENSG00000182109	AL365277.1	antisense_RNA	5.39922	9.6x10^-04	1.8x10^-02	6.29878	3.8x10^-03	7.2x10^-02	5.51624	1.1x10^-02	1.9x10^-01	4.1258	2.2x10^-02	1.0x10^-01	2.03395	1.9x10^-01	1.0x10^+00	2.17298	3.1x10^-01	1.0x10^00	1.39044	5.2x10^-01	9.7x10^-01	N
ENSG00000261976	AC091062.1	antisense_RNA	5.4484	4.3x10^-03	4.7x10^-02	-0.605857	8.5x10^-01	9.5x10^-01	0.882965	7.8x10^-01	9.5x10^-01	0.287993	9.1x10^-01	9.5x10^-01	5.78835	2.1x10^-03	1.6x10^-01	-0.89385	7.8x10^-01	1.0x10^00	0.594972	8.5x10^-01	9.9x10^-01	N
ENSG00000255847	AP003717.1	antisense_RNA	5.48405	4.3x10^-03	4.6x10^-02	6.76102	NA	NA	5.64582	NA	NA	7.94917	NA	NA	-2.46306	1.8x10^-01	1.0x10^+00	-1.18815	NA	NA	-2.30335	NA	NA	N
ENSG00000254921	AC116456.1	antisense_RNA	5.5677	2.6x10^-04	7.9x10^-03	6.11975	9.4x10^-04	3.1x10^-02	4.6706	1.2x10^-02	1.9x10^-01	3.3675	3.0x10^-02	1.3x10^-01	2.20152	1.2x10^-01	9.3x10^-01	2.75225	1.2x10^-01	1.0x10^00	1.30309	4.6x10^-01	9.7x10^-01	N
ENSG00000180458	AC022148.1	antisense_RNA	5.5709	7.2x10^-04	1.5x10^-02	9.42366	NA	NA	6.36058	NA	NA	6.5146	NA	NA	-1.07201	4.8x10^-01	1.0x10^+00	2.90905	NA	NA	-0.154027	NA	NA	N
ENSG00000261437	AC108860.2	antisense_RNA	5.60427	5.2x10^-04	1.2x10^-02	0.279791	9.0x10^-01	9.7x10^-01	-1.60557	4.8x10^-01	8.4x10^-01	0.141605	9.4x10^-01	9.7x10^-01	0.26435	8.6x10^-01	1.0x10^+00	0.138186	9.5x10^-01	1.0x10^00	-1.74717	4.4x10^-01	9.7x10^-01	N
ENSG00000244383	FAM3D-AS1	antisense_RNA	5.62201	2.8x10^-03	3.6x10^-02	9.11205	NA	NA	6.57672	NA	NA	1.12066	NA	NA	4.4921	1.4x10^-02	4.3x10^-01	7.99139	NA	NA	5.45606	NA	NA	N
ENSG00000250893	AC098869.2	antisense_RNA	5.65237	9.6x10^-04	1.8x10^-02	3.23728	1.8x10^-01	4.7x10^-01	-2.58312	2.9x10^-01	7.2x10^-01	0.470115	8.1x10^-01	9.0x10^-01	2.63451	1.0x10^-01	9.0x10^-01	2.76716	2.5x10^-01	1.0x10^00	-3.05324	2.0x10^-01	9.5x10^-01	N
ENSG00000237596	AL138828.1	antisense_RNA	5.657	3.5x10^-05	1.9x10^-03	5.4192	6.2x10^-03	9.4x10^-02	5.87436	3.0x10^-03	9.0x10^-02	0.973959	5.5x10^-01	7.2x10^-01	2.88519	2.2x10^-02	5.4x10^-01	4.44524	2.2x10^-02	5.7x10^-01	4.9004	1.2x10^-02	4.9x10^-01	N
ENSG00000257681	AC025265.1	antisense_RNA	5.65906	8.2x10^-04	1.6x10^-02	9.66096	NA	NA	6.19946	NA	NA	8.0191	NA	NA	3.77854	1.8x10^-02	4.9x10^-01	1.64186	NA	NA	-1.81964	NA	NA	N
ENSG00000250699	AP000892.1	antisense_RNA	5.67918	7.4x10^-04	1.5x10^-02	5.79006	NA	NA	6.64095	NA	NA	4.95937	NA	NA	0.71957	6.4x10^-01	1.0x10^+00	0.830683	NA	NA	1.68158	NA	NA	N
ENSG00000261898	AC091153.4	antisense_RNA	5.8307	3.4x10^-03	4.0x10^-02	6.45626	1.6x10^-02	1.5x10^-01	3.63549	1.7x10^-01	6.1x10^-01	3.83743	8.2x10^-02	2.3x10^-01	-0.66117	7.3x10^-01	1.0x10^+00	2.61883	3.2x10^-01	1.0x10^00	-0.201943	9.4x10^-01	1.0x10^+00	N
ENSG00000260235	AC105020.3	antisense_RNA	5.87172	2.3x10^-03	3.1x10^-02	4.58237	7.6x10^-02	3.1x10^-01	0.344427	8.9x10^-01	9.8x10^-01	2.69445	2.1x10^-01	4.0x10^-01	0.659445	7.1x10^-01	1.0x10^+00	1.88792	4.6x10^-01	1.0x10^00	-2.35002	3.6x10^-01	9.6x10^-01	N
ENSG00000258763	AC122685.1	antisense_RNA	5.91689	2.5x10^-03	3.3x10^-02	6.42762	6.8x10^-03	9.9x10^-02	2.3117	3.3x10^-01	7.5x10^-01	-2.29301	2.6x10^-01	4.5x10^-01	4.61488	1.4x10^-02	4.3x10^-01	8.72063	2.4x10^-04	2.6x10^-02	4.60471	5.3x10^-02	7.9x10^-01	N
ENSG00000259370	AC103740.1	antisense_RNA	5.91759	4.0x10^-05	2.1x10^-03	4.01527	1.7x10^-02	1.6x10^-01	6.70862	6.3x10^-05	5.5x10^-03	3.90916	6.1x10^-03	5.0x10^-02	2.00858	1.2x10^-01	9.3x10^-01	0.106106	9.5x10^-01	1.0x10^00	2.79945	7.3x10^-02	8.4x10^-01	N
ENSG00000267160	AC091152.2	antisense_RNA	5.96027	4.2x10^-03	4.5x10^-02	6.63743	1.6x10^-02	1.5x10^-01	3.61426	1.9x10^-01	6.3x10^-01	3.92694	8.3x10^-02	2.3x10^-01	3.25135	1.1x10^-01	9.0x10^-01	2.71049	3.2x10^-01	1.0x10^00	-0.312675	9.1x10^-01	9.9x10^-01	N
ENSG00000227757	AP000282.1	antisense_RNA	5.98416	1.4x10^-03	2.3x10^-02	11.2756	NA	NA	7.62927	NA	NA	8.05047	NA	NA	-1.16076	5.0x10^-01	1.0x10^+00	3.22514	NA	NA	-0.421206	NA	NA	N
ENSG00000253187	HOXA10-AS	antisense_RNA	6.00315	3.7x10^-05	2.0x10^-03	2.54428	2.0x10^-01	4.9x10^-01	1.92423	3.3x10^-01	7.5x10^-01	1.29735	4.3x10^-01	6.1x10^-01	0.969684	4.9x10^-01	1.0x10^+00	1.24693	5.2x10^-01	1.0x10^00	0.626885	7.5x10^-01	9.9x10^-01	16	45.0508	27.2727	39.3623	83.3333	41.1768	83.3333
ENSG00000223390	AL445685.1	antisense_RNA	6.02653	1.3x10^-03	2.2x10^-02	5.7772	NA	NA	7.51876	NA	NA	7.58413	NA	NA	-1.59028	3.6x10^-01	1.0x10^+00	-1.80693	NA	NA	-0.0653702	NA	NA	N
ENSG00000255517	AP002748.3	antisense_RNA	6.05314	2.7x10^-03	3.5x10^-02	6.42975	NA	NA	7.62386	NA	NA	8.31001	NA	NA	-2.25005	2.3x10^-01	1.0x10^+00	-1.88027	NA	NA	-0.686149	NA	NA	N
ENSG00000224661	AC010907.1	antisense_RNA	6.06811	9.2x10^-04	1.8x10^-02	7.8218	NA	NA	7.40963	NA	NA	7.38675	NA	NA	1.68641	3.2x10^-01	1.0x10^+00	0.43505	NA	NA	0.0228761	NA	NA	N
ENSG00000226416	MRPL23-AS1	antisense_RNA	6.08591	2.3x10^-04	7.1x10^-03	6.6017	NA	NA	5.27766	NA	NA	6.63868	NA	NA	-0.552668	7.1x10^-01	1.0x10^+00	-0.0369779	NA	NA	-1.36103	NA	NA	N
ENSG00000230082	PRRT3-AS1	antisense_RNA	6.09835	9.2x10^-04	1.8x10^-02	5.02717	3.3x10^-02	2.1x10^-01	1.14805	6.3x10^-01	9.0x10^-01	2.5333	1.9x10^-01	3.8x10^-01	2.96975	9.7x10^-02	8.9x10^-01	2.49387	2.8x10^-01	1.0x10^00	-1.38524	5.5x10^-01	9.8x10^-01	N
ENSG00000231970	AL355490.2	antisense_RNA	6.10326	3.4x10^-03	4.0x10^-02	4.26377	1.4x10^-01	4.1x10^-01	2.71061	3.4x10^-01	7.6x10^-01	1.96248	4.1x10^-01	6.0x10^-01	0.490812	8.1x10^-01	1.0x10^+00	2.30129	4.2x10^-01	1.0x10^00	0.748132	7.9x10^-01	9.9x10^-01	N
ENSG00000253295	AC022217.2	antisense_RNA	6.14755	1.7x10^-03	2.6x10^-02	3.90955	1.8x10^-01	4.6x10^-01	3.07719	2.9x10^-01	7.2x10^-01	3.80212	1.1x10^-01	2.7x10^-01	1.42533	4.4x10^-01	1.0x10^+00	0.107432	9.7x10^-01	1.0x10^00	-0.724924	8.0x10^-01	9.9x10^-01	N
ENSG00000248027	AP001351.1	antisense_RNA	6.16152	8.2x10^-04	1.6x10^-02	4.72054	2.2x10^-02	1.7x10^-01	9.3702	4.5x10^-06	6.2x10^-04	3.17969	6.8x10^-02	2.1x10^-01	3.60297	3.7x10^-02	6.7x10^-01	1.54085	4.3x10^-01	1.0x10^00	6.19051	1.4x10^-03	1.6x10^-01	N
ENSG00000258983	AL162171.2	antisense_RNA	6.23851	2.1x10^-03	3.0x10^-02	-2.27134	4.0x10^-01	6.9x10^-01	3.4029	2.0x10^-01	6.4x10^-01	0.439172	8.4x10^-01	9.2x10^-01	5.60281	4.7x10^-03	2.4x10^-01	-2.71051	3.1x10^-01	1.0x10^00	2.96373	2.6x10^-01	9.6x10^-01	N
ENSG00000235381	AL596202.1	antisense_RNA	6.24418	3.2x10^-06	2.8x10^-04	6.19996	NA	NA	4.17406	NA	NA	-0.114531	NA	NA	3.29755	1.0x10^-02	3.8x10^-01	6.31449	NA	NA	4.28859	NA	NA	N
ENSG00000255020	AF131216.3	antisense_RNA	6.31649	3.3x10^-03	4.0x10^-02	0.695906	8.2x10^-01	9.4x10^-01	1.48694	6.2x10^-01	9.0x10^-01	2.68333	2.8x10^-01	4.8x10^-01	2.26193	2.6x10^-01	1.0x10^+00	-1.98743	5.1x10^-01	1.0x10^00	-1.19639	6.9x10^-01	9.8x10^-01	N
ENSG00000259426	AC027237.3	antisense_RNA	6.51829	1.2x10^-03	2.1x10^-02	6.98567	4.0x10^-03	7.4x10^-02	-1.91101	4.3x10^-01	8.1x10^-01	3.91207	5.0x10^-02	1.7x10^-01	0.366735	8.5x10^-01	1.0x10^+00	3.0736	2.0x10^-01	1.0x10^00	-5.82307	1.6x10^-02	5.4x10^-01	N
ENSG00000236107	AC010127.1	antisense_RNA	6.5813	9.2x10^-05	3.7x10^-03	5.02462	2.0x10^-02	1.6x10^-01	1.96204	3.6x10^-01	7.7x10^-01	2.98917	9.1x10^-02	2.4x10^-01	1.19857	4.6x10^-01	1.0x10^+00	2.03545	3.4x10^-01	1.0x10^00	-1.02713	6.3x10^-01	9.8x10^-01	N
ENSG00000264019	AC018521.2	antisense_RNA	6.61585	4.4x10^-05	2.2x10^-03	3.22656	1.4x10^-01	4.1x10^-01	2.21244	3.1x10^-01	7.3x10^-01	3.04081	8.7x10^-02	2.4x10^-01	-0.234515	8.8x10^-01	1.0x10^+00	0.185749	9.3x10^-01	1.0x10^00	-0.828367	7.0x10^-01	9.8x10^-01	N
ENSG00000256262	USP30-AS1	antisense_RNA	6.63244	1.7x10^-04	5.7x10^-03	6.01997	1.1x10^-02	1.3x10^-01	4.44521	6.0x10^-02	4.1x10^-01	1.50363	4.4x10^-01	6.3x10^-01	2.17326	1.8x10^-01	1.0x10^+00	4.51634	5.1x10^-02	8.1x10^-01	2.94158	2.0x10^-01	9.5x10^-01	N
ENSG00000254943	AP003501.2	antisense_RNA	6.69727	8.9x10^-05	3.6x10^-03	5.87709	NA	NA	6.61412	NA	NA	4.84425	NA	NA	0.473979	7.6x10^-01	1.0x10^+00	1.03284	NA	NA	1.76987	NA	NA	N
ENSG00000250602	AC093535.1	antisense_RNA	6.76096	2.0x10^-03	2.9x10^-02	2.08162	4.7x10^-01	7.4x10^-01	2.29348	4.3x10^-01	8.1x10^-01	3.82971	1.1x10^-01	2.7x10^-01	-1.63838	4.3x10^-01	1.0x10^+00	-1.74809	5.4x10^-01	1.0x10^00	-1.53623	5.9x10^-01	9.8x10^-01	N
ENSG00000245648	AC022075.1	antisense_RNA	6.76938	8.9x10^-06	6.7x10^-04	1.42787	4.5x10^-01	7.3x10^-01	5.70123	2.5x10^-03	7.9x10^-02	4.09623	8.3x10^-03	6.1x10^-02	0.677733	6.4x10^-01	1.0x10^+00	-2.66835	1.5x10^-01	1.0x10^00	1.60501	3.9x10^-01	9.6x10^-01	N
ENSG00000225420	AC104134.1	antisense_RNA	6.8833	2.4x10^-05	1.4x10^-03	5.26729	1.3x10^-02	1.3x10^-01	3.59672	8.8x10^-02	4.8x10^-01	3.22472	6.3x10^-02	2.0x10^-01	1.43651	3.6x10^-01	1.0x10^+00	2.04258	3.3x10^-01	1.0x10^00	0.371999	8.6x10^-01	9.9x10^-01	N
ENSG00000224347	SCEL-AS1	antisense_RNA	6.94117	5.2x10^-04	1.2x10^-02	7.51885	2.2x10^-03	5.3x10^-02	5.95968	1.5x10^-02	2.2x10^-01	4.67837	2.1x10^-02	1.0x10^-01	2.26201	2.4x10^-01	1.0x10^+00	2.84048	2.4x10^-01	1.0x10^00	1.28132	5.9x10^-01	9.8x10^-01	N
ENSG00000258987	AL132642.1	antisense_RNA	6.96125	4.3x10^-03	4.7x10^-02	5.26797	7.4x10^-02	3.1x10^-01	2.36494	4.2x10^-01	8.1x10^-01	5.95363	1.4x10^-02	8.3x10^-02	-1.40118	5.5x10^-01	1.0x10^+00	-0.685658	8.1x10^-01	1.0x10^00	-3.58869	2.2x10^-01	9.5x10^-01	N
ENSG00000250379	AC020659.2	antisense_RNA	7.24617	1.3x10^-04	4.7x10^-03	3.60096	1.4x10^-01	4.2x10^-01	4.36618	7.6x10^-02	4.6x10^-01	4.48491	2.7x10^-02	1.2x10^-01	-0.451014	8.0x10^-01	1.0x10^+00	-0.883949	7.1x10^-01	1.0x10^00	-0.118728	9.6x10^-01	1.0x10^+00	N
ENSG00000264785	AC005722.3	antisense_RNA	7.25456	1.1x10^-03	1.9x10^-02	5.68819	6.2x10^-02	2.8x10^-01	3.26945	2.8x10^-01	7.2x10^-01	4.32956	8.4x10^-02	2.3x10^-01	0.772969	7.1x10^-01	1.0x10^+00	1.35863	6.5x10^-01	1.0x10^00	-1.06011	7.2x10^-01	9.9x10^-01	N
ENSG00000255559	ZNF252P-AS1	antisense_RNA	7.33649	1.4x10^-06	1.3x10^-04	6.88433	5.6x10^-04	2.2x10^-02	5.56863	5.2x10^-03	1.3x10^-01	4.33206	8.7x10^-03	6.3x10^-02	3.00518	3.2x10^-02	6.3x10^-01	2.55227	1.9x10^-01	1.0x10^00	1.23657	5.2x10^-01	9.8x10^-01	N
ENSG00000255201	AC087623.2	antisense_RNA	7.37069	3.8x10^-03	4.3x10^-02	2.90642	3.8x10^-01	6.7x10^-01	0.20604	9.5x10^-01	9.9x10^-01	2.69236	3.3x10^-01	5.2x10^-01	-0.873251	7.2x10^-01	1.0x10^+00	0.21406	9.5x10^-01	1.0x10^00	-2.48632	4.5x10^-01	9.7x10^-01	N
ENSG00000262528	AL022341.2	antisense_RNA	7.3762	1.4x10^-04	4.9x10^-03	3.31844	2.1x10^-01	5.1x10^-01	1.46765	5.8x10^-01	8.8x10^-01	1.64445	4.5x10^-01	6.4x10^-01	2.41066	2.0x10^-01	1.0x10^+00	1.67399	5.2x10^-01	1.0x10^00	-0.176793	9.5x10^-01	1.0x10^+00	N
ENSG00000236939	BAALC-AS2	antisense_RNA	7.73651	6.6x10^-04	1.4x10^-02	5.744	3.1x10^-02	2.0x10^-01	0.540282	8.4x10^-01	9.7x10^-01	-0.587549	7.9x10^-01	8.8x10^-01	3.50592	1.0x10^-01	9.0x10^-01	6.33155	1.6x10^-02	4.8x10^-01	1.12783	6.7x10^-01	9.8x10^-01	N
ENSG00000257500	AC055736.1	antisense_RNA	7.76685	5.5x10^-04	1.3x10^-02	-1.47403	6.5x10^-01	8.5x10^-01	3.50276	2.8x10^-01	7.1x10^-01	1.48129	5.8x10^-01	7.3x10^-01	-0.209491	9.2x10^-01	1.0x10^+00	-2.95532	3.5x10^-01	1.0x10^00	2.02146	5.2x10^-01	9.8x10^-01	N
ENSG00000227278	AL603839.1	antisense_RNA	7.79494	1.6x10^-04	5.5x10^-03	7.67638	NA	NA	7.90865	NA	NA	7.01595	NA	NA	0.781082	6.9x10^-01	1.0x10^+00	0.660429	NA	NA	0.892697	NA	NA	N
ENSG00000250692	AC008667.2	antisense_RNA	7.8984	5.4x10^-04	1.3x10^-02	10.7584	NA	NA	8.87286	NA	NA	6.89641	NA	NA	1.00133	6.4x10^-01	1.0x10^+00	3.86201	NA	NA	1.97645	NA	NA	N
ENSG00000265394	AC104984.2	antisense_RNA	8.00426	5.7x10^-05	2.6x10^-03	8.97968	NA	NA	10.4255	NA	NA	3.21379	NA	NA	4.78838	1.0x10^-02	3.8x10^-01	5.76589	NA	NA	7.21171	NA	NA	N
ENSG00000257038	AP002761.3	antisense_RNA	8.11576	1.2x10^-06	1.2x10^-04	8.61319	NA	NA	11.0582	NA	NA	11.5174	NA	NA	-3.38481	2.6x10^-02	5.8x10^-01	-2.90416	NA	NA	-0.459137	NA	NA	N
ENSG00000261448	AC109446.3	antisense_RNA	8.25348	4.1x10^-05	2.1x10^-03	6.2697	1.2x10^-02	1.3x10^-01	-0.78327	7.5x10^-01	9.4x10^-01	4.27178	3.8x10^-02	1.4x10^-01	-0.120472	9.5x10^-01	1.0x10^+00	1.99792	4.2x10^-01	1.0x10^00	-5.05505	4.0x10^-02	7.3x10^-01	N
ENSG00000233620	AC093581.1	antisense_RNA	8.2646	6.7x10^-05	3.0x10^-03	5.26568	8.2x10^-02	3.2x10^-01	3.0251	3.2x10^-01	7.4x10^-01	3.07307	2.2x10^-01	4.1x10^-01	2.40791	2.2x10^-01	1.0x10^+00	2.19261	4.6x10^-01	1.0x10^00	-0.0479753	9.9x10^-01	1.0x10^+00	N
ENSG00000231305	AC112484.2	antisense_RNA	8.30099	6.2x10^-06	4.9x10^-04	2.42971	3.4x10^-01	6.3x10^-01	2.00292	4.3x10^-01	8.1x10^-01	-0.00649505	1.0x10^+00	1.0x10^+00	2.23838	1.9x10^-01	1.0x10^+00	2.4362	3.3x10^-01	1.0x10^00	2.00941	4.2x10^-01	9.6x10^-01	N
ENSG00000225313	AL513327.1	antisense_RNA	9.03458	4.1x10^-05	2.1x10^-03	5.29848	5.0x10^-02	2.6x10^-01	5.51346	4.2x10^-02	3.6x10^-01	5.74347	1.0x10^-02	6.9x10^-02	0.969508	6.4x10^-01	1.0x10^+00	-0.444988	8.7x10^-01	1.0x10^00	-0.230004	9.3x10^-01	1.0x10^+00	N
ENSG00000267078	AC015802.1	antisense_RNA	9.57044	6.7x10^-07	7.1x10^-05	-2.55891	3.3x10^-01	6.3x10^-01	2.7691	2.9x10^-01	7.2x10^-01	-3.04037	1.6x10^-01	3.5x10^-01	3.68251	4.0x10^-02	6.9x10^-01	0.481466	8.5x10^-01	1.0x10^00	5.80947	2.6x10^-02	6.5x10^-01	N
ENSG00000269210	AC019171.1	antisense_RNA	9.67004	2.1x10^-05	1.3x10^-03	10.3552	2.0x10^-04	1.0x10^-02	8.32097	2.8x10^-03	8.6x10^-02	5.60629	1.5x10^-02	8.5x10^-02	4.06415	6.2x10^-02	7.9x10^-01	4.74894	7.9x10^-02	9.6x10^-01	2.71468	3.2x10^-01	9.6x10^-01	N
ENSG00000249679	AC106897.1	antisense_RNA	9.68492	4.7x10^-05	2.3x10^-03	3.7049	2.6x10^-01	5.5x10^-01	2.11842	5.2x10^-01	8.5x10^-01	1.32037	6.2x10^-01	7.7x10^-01	4.23139	6.1x10^-02	7.9x10^-01	2.38454	4.6x10^-01	1.0x10^00	0.798055	8.0x10^-01	9.9x10^-01	N
ENSG00000235246	AL020993.1	antisense_RNA	9.73085	1.2x10^-04	4.4x10^-03	8.84511	4.4x10^-03	7.8x10^-02	4.18882	1.8x10^-01	6.2x10^-01	5.47974	3.3x10^-02	1.3x10^-01	1.86359	4.4x10^-01	1.0x10^+00	3.36537	2.7x10^-01	1.0x10^00	-1.29092	6.7x10^-01	9.8x10^-01	N
ENSG00000250740	AC109361.2	antisense_RNA	9.9983	1.5x10^-05	9.8x10^-04	6.89401	2.7x10^-02	1.9x10^-01	8.49997	6.4x10^-03	1.4x10^-01	4.28391	9.6x10^-02	2.5x10^-01	4.78019	2.9x10^-02	6.0x10^-01	2.6101	3.9x10^-01	1.0x10^00	4.21605	1.7x10^-01	9.4x10^-01	N
ENSG00000254980	AP002008.1	antisense_RNA	10.0737	6.5x10^-06	5.1x10^-04	13.0828	NA	NA	10.8389	NA	NA	7.29965	NA	NA	2.773	1.9x10^-01	1.0x10^+00	5.78311	NA	NA	3.53922	NA	NA	N
ENSG00000257579	AC007540.1	antisense_RNA	13.491	5.7x10^-05	2.6x10^-03	23.525	NA	NA	13.8612	NA	NA	22.0687	NA	NA	-7.78279	1.6x10^-02	4.6x10^-01	1.45628	NA	NA	-8.20747	NA	NA	N
ENSG00000248676	AC083902.1	antisense_RNA	13.5	5.7x10^-05	2.6x10^-03	-3.13084	NA	NA	20.2622	NA	NA	21.453	NA	NA	-8.04475	1.3x10^-02	4.2x10^-01	-24.5838	NA	NA	-1.1908	NA	NA	N
ENSG00000230435	AC004160.2	antisense_RNA	16.667	2.1x10^-11	7.2x10^-09	17.1148	NA	NA	21.2231	NA	NA	23.5826	NA	NA	-7.35636	1.8x10^-03	1.4x10^-01	-6.46779	NA	NA	-2.3595	NA	NA	N
ENSG00000267493	CIRBP-AS1	antisense_RNA	16.7908	4.0x10^-09	7.4x10^-07	17.625	NA	NA	20.2477	NA	NA	22.8934	NA	NA	-6.07777	2.6x10^-02	5.8x10^-01	-5.26835	NA	NA	-2.64571	NA	NA	N
ENSG00000230442	AC006333.1	antisense_RNA	16.8073	1.9x10^-13	1.1x10^-10	17.262	NA	NA	21.198	NA	NA	22.9147	NA	NA	-6.40419	3.0x10^-03	1.9x10^-01	-5.6527	NA	NA	-1.71669	NA	NA	N
ENSG00000228620	Z97056.1	antisense_RNA	17.0875	5.9x10^-08	8.3x10^-06	-9.02387	NA	NA	21.1853	NA	NA	21.7937	NA	NA	-4.60399	1.3x10^-01	9.4x10^-01	-30.8176	NA	NA	-0.608384	NA	NA	N
ENSG00000233110	AC093797.1	antisense_RNA	17.139	2.8x10^-11	9.5x10^-09	8.0298	NA	NA	1.00014	NA	NA	4.69562	NA	NA	-4.6868	5.6x10^-02	7.7x10^-01	3.33418	NA	NA	-3.69548	NA	NA	N
ENSG00000233728	AL929472.3	antisense_RNA	17.4271	5.4x10^-13	2.6x10^-10	14.1969	NA	NA	22.7815	NA	NA	21.6638	NA	NA	-4.67726	4.1x10^-02	6.9x10^-01	-7.46687	NA	NA	1.11772	NA	NA	N
ENSG00000270540	AC093915.1	antisense_RNA	18.0759	6.7x10^-13	3.1x10^-10	21.6666	NA	NA	17.2729	NA	NA	22.2774	NA	NA	-4.51706	5.8x10^-02	7.7x10^-01	-0.610858	NA	NA	-5.00448	NA	NA	N
ENSG00000224808	SRGAP3-AS1	antisense_RNA	18.2886	2.8x10^-07	3.3x10^-05	-6.55024	NA	NA	23.9566	NA	NA	23.2356	NA	NA	-5.05479	1.4x10^-01	9.6x10^-01	-29.7859	NA	NA	0.721007	NA	NA	N
ENSG00000257045	AC016746.1	antisense_RNA	18.9301	7.1x10^-09	1.2x10^-06	22.3948	NA	NA	22.643	NA	NA	22.0651	NA	NA	-3.64061	2.5x10^-01	1.0x10^+00	0.329743	NA	NA	0.577921	NA	NA	N
ENSG00000261243	AC022165.1	antisense_RNA	19.0209	9.3x10^-11	2.6x10^-08	17.1727	NA	NA	22.2359	NA	NA	20.9792	NA	NA	-2.38902	4.0x10^-01	1.0x10^+00	-3.80649	NA	NA	1.25671	NA	NA	N
ENSG00000257918	AC079385.3	antisense_RNA	19.0556	3.8x10^-10	8.7x10^-08	16.7902	NA	NA	21.9504	NA	NA	21.9144	NA	NA	-2.99248	3.0x10^-01	1.0x10^+00	-5.12429	NA	NA	0.0360014	NA	NA	N
ENSG00000229732	AC019349.1	antisense_RNA	19.1548	4.0x10^-12	1.6x10^-09	18.3211	NA	NA	22.8333	NA	NA	21.5753	NA	NA	-2.87195	2.8x10^-01	1.0x10^+00	-3.25425	NA	NA	1.25797	NA	NA	N
ENSG00000248890	HHIP-AS1	antisense_RNA	19.2905	8.8x10^-20	1.7x10^-16	21.5429	NA	NA	16.4447	NA	NA	22.2638	NA	NA	-3.35469	9.1x10^-02	8.7x10^-01	-0.720912	NA	NA	-5.81907	NA	NA	N
ENSG00000262358	AC116914.1	antisense_RNA	19.4663	7.5x10^-08	1.0x10^-05	22.9888	NA	NA	20.1369	NA	NA	21.8291	NA	NA	-2.69047	4.4x10^-01	1.0x10^+00	1.1597	NA	NA	-1.69219	NA	NA	N
ENSG00000269125	AL137002.1	antisense_RNA	20.4162	1.7x10^-08	2.6x10^-06	23.0597	NA	NA	20.9424	NA	NA	22.3812	NA	NA	-2.43817	4.8x10^-01	1.0x10^+00	0.678518	NA	NA	-1.43878	NA	NA	N
ENSG00000234405	Z69733.1	antisense_RNA	20.8053	8.8x10^-09	1.5x10^-06	6.87967	6.1x10^-02	2.8x10^-01	-19.9585	1.1x10^-07	2.3x10^-05	3.93676	1.9x10^-01	3.8x10^-01	-0.492747	8.9x10^-01	1.0x10^+00	2.94291	4.1x10^-01	1.0x10^00	-23.8952	1.1x10^-10	4.4x10^-08	N
ENSG00000262769	AC025627.1	antisense_RNA	20.8953	1.6x10^-11	5.7x10^-09	-6.27399	7.3x10^-02	3.1x10^-01	1.43321	6.7x10^-01	9.2x10^-01	1.16847	6.8x10^-01	8.1x10^-01	-1.57628	6.0x10^-01	1.0x10^+00	-7.44246	3.1x10^-02	6.7x10^-01	0.264731	9.4x10^-01	1.0x10^+00	N
ENSG00000233078	AL355994.3	antisense_RNA	21.5176	9.6x10^-13	4.1x10^-10	3.50354	3.5x10^-01	6.4x10^-01	-1.86309	6.2x10^-01	9.0x10^-01	1.57253	6.1x10^-01	7.6x10^-01	5.20072	7.7x10^-02	8.3x10^-01	1.93101	6.0x10^-01	1.0x10^00	-3.43562	3.5x10^-01	9.6x10^-01	N
ENSG00000227782	AC002553.1	antisense_RNA	21.5876	3.1x10^-15	2.5x10^-12	23.5274	NA	NA	22.0063	NA	NA	19.2123	NA	NA	1.98489	4.5x10^-01	1.0x10^+00	4.31507	NA	NA	2.79395	NA	NA	N
ENSG00000264340	AC009704.1	antisense_RNA	22.1329	1.3x10^-16	1.5x10^-13	24.8897	NA	NA	22.6647	NA	NA	17.1787	NA	NA	4.48998	8.1x10^-02	8.5x10^-01	7.71107	NA	NA	5.48601	NA	NA	N
ENSG00000263331	AC008551.1	antisense_RNA	22.2026	2.4x10^-10	5.9x10^-08	4.95267	1.4x10^-01	4.1x10^-01	-22.1751	9.2x10^-11	4.1x10^-08	-1.67114	5.4x10^-01	7.1x10^-01	4.93047	1.5x10^-01	9.7x10^-01	6.62381	4.3x10^-02	7.7x10^-01	-20.5039	1.3x10^-09	4.7x10^-07	N
ENSG00000258813	AL442663.3	antisense_RNA	22.285	2.6x10^-14	1.7x10^-11	0.692962	8.4x10^-01	9.5x10^-01	2.50748	4.8x10^-01	8.4x10^-01	1.30427	6.5x10^-01	7.9x10^-01	6.85485	1.7x10^-02	4.7x10^-01	-0.611312	8.6x10^-01	1.0x10^00	1.2032	7.3x10^-01	9.9x10^-01	N
ENSG00000225450	AL021707.1	antisense_RNA	3.3029	1.5x10^-01	3.8x10^-01	4.30072	9.7x10^-02	3.5x10^-01	-5.61658	3.9x10^-02	3.5x10^-01	5.02169	1.9x10^-02	9.6x10^-02	-1.71977	4.5x10^-01	1.0x10^+00	-0.720969	7.8x10^-01	1.0x10^00	-10.6383	7.4x10^-05	1.5x10^-02	N
ENSG00000225578	NCBP2-AS1	antisense_RNA	1.5196	3.7x10^-01	6.1x10^-01	-3.77699	5.8x10^-02	2.8x10^-01	2.50025	2.0x10^-01	6.4x10^-01	3.66577	2.2x10^-02	1.0x10^-01	-2.14639	2.0x10^-01	1.0x10^+00	-7.44276	1.5x10^-04	1.8x10^-02	-1.16552	5.4x10^-01	9.8x10^-01	N
ENSG00000225822	UBXN7-AS1	antisense_RNA	-3.66378	3.7x10^-02	1.7x10^-01	-6.34802	4.5x10^-03	7.9x10^-02	-2.78032	1.8x10^-01	6.3x10^-01	1.97869	2.5x10^-01	4.5x10^-01	-5.64256	1.0x10^-03	9.8x10^-02	-8.3267	1.6x10^-04	1.9x10^-02	-4.759	2.1x10^-02	6.1x10^-01	N
ENSG00000227117	HORMAD2-AS1	antisense_RNA	-1.506	3.2x10^-01	5.7x10^-01	-5.62679	2.1x10^-03	5.1x10^-02	-0.549234	7.6x10^-01	9.4x10^-01	0.992481	5.0x10^-01	6.7x10^-01	-2.49847	9.4x10^-02	8.8x10^-01	-6.61927	2.4x10^-04	2.6x10^-02	-1.54172	3.8x10^-01	9.6x10^-01	N
ENSG00000236017	ASMTL-AS1	antisense_RNA	0.710053	7.3x10^-01	8.7x10^-01	1.7038	4.7x10^-01	7.4x10^-01	-6.18897	1.1x10^-02	1.9x10^-01	3.977	4.0x10^-02	1.5x10^-01	-3.26703	1.0x10^-01	9.0x10^-01	-2.27319	3.3x10^-01	1.0x10^00	-10.166	2.2x10^-05	5.0x10^-03	17	41.164	27.2727	53.0023	66.6667	41.8422	50
ENSG00000237568	AC099063.1	antisense_RNA	1.05551	6.2x10^-01	8.0x10^-01	2.05311	3.8x10^-01	6.7x10^-01	-7.49627	2.6x10^-03	8.2x10^-02	2.74953	1.5x10^-01	3.4x10^-01	-1.69426	4.1x10^-01	1.0x10^+00	-0.696422	7.6x10^-01	1.0x10^00	-10.2458	3.0x10^-05	6.5x10^-03	N
ENSG00000249310	APOBEC3B-AS1	antisense_RNA	2.11217	2.5x10^-01	4.9x10^-01	-5.78606	1.4x10^-02	1.4x10^-01	4.8703	2.7x10^-02	2.9x10^-01	3.76019	3.8x10^-02	1.4x10^-01	-1.26502	4.7x10^-01	1.0x10^+00	-9.54625	3.7x10^-05	5.6x10^-03	1.1101	6.1x10^-01	9.8x10^-01	N
ENSG00000251260	WDFY3-AS1	antisense_RNA	-0.836416	6.8x10^-01	8.4x10^-01	-6.14641	1.1x10^-02	1.3x10^-01	0.145075	9.5x10^-01	9.9x10^-01	4.38769	2.2x10^-02	1.0x10^-01	-5.22409	7.6x10^-03	3.2x10^-01	-10.5341	9.4x10^-06	1.7x10^-03	-4.24262	6.4x10^-02	8.2x10^-01	N
ENSG00000254756	AP001107.6	antisense_RNA	5.81259	5.6x10^-03	5.5x10^-02	-6.43463	1.2x10^-02	1.3x10^-01	4.12826	9.0x10^-02	4.9x10^-01	4.26498	3.3x10^-02	1.3x10^-01	-1.13585	5.8x10^-01	1.0x10^+00	-10.6996	2.5x10^-05	4.0x10^-03	-0.136721	9.5x10^-01	1.0x10^+00	N
ENSG00000255449	AP002812.5	antisense_RNA	-0.480091	8.2x10^-01	9.2x10^-01	-7.67367	2.9x10^-03	6.2x10^-02	0.513727	8.3x10^-01	9.7x10^-01	1.87502	3.5x10^-01	5.4x10^-01	-2.35535	2.6x10^-01	1.0x10^+00	-9.54869	1.7x10^-04	1.9x10^-02	-1.3613	5.7x10^-01	9.8x10^-01	N
ENSG00000257550	AC023509.2	antisense_RNA	1.78453	1.9x10^-01	4.2x10^-01	-3.53445	2.1x10^-02	1.7x10^-01	2.76649	6.6x10^-02	4.3x10^-01	1.79346	1.5x10^-01	3.3x10^-01	-0.00855773	9.9x10^-01	1.0x10^+00	-5.32791	4.0x10^-04	3.8x10^-02	0.973036	5.1x10^-01	9.7x10^-01	N
ENSG00000263657	AC023389.1	antisense_RNA	1.47525	4.5x10^-01	6.8x10^-01	2.47304	2.5x10^-01	5.5x10^-01	-6.8166	2.5x10^-03	8.0x10^-02	1.91769	2.8x10^-01	4.8x10^-01	-0.442294	8.2x10^-01	1.0x10^+00	0.555359	7.9x10^-01	1.0x10^00	-8.73429	8.5x10^-05	1.6x10^-02	N
ENSG00000267205	AC005954.2	antisense_RNA	0.817823	6.7x10^-01	8.4x10^-01	-5.85832	1.2x10^-02	1.3x10^-01	1.80752	4.1x10^-01	8.0x10^-01	3.94293	2.9x10^-02	1.2x10^-01	-3.12602	1.0x10^-01	8.9x10^-01	-9.80126	2.2x10^-05	3.5x10^-03	-2.13541	3.2x10^-01	9.6x10^-01	N
ENSG00000267992	AC010605.1	antisense_RNA	0.101254	9.6x10^-01	9.8x10^-01	4.33905	1.2x10^-01	3.8x10^-01	-8.36999	3.8x10^-03	1.0x10^-01	2.37897	3.0x10^-01	4.9x10^-01	0.380051	8.5x10^-01	1.0x10^+00	1.96008	4.7x10^-01	1.0x10^00	-10.749	1.6x10^-04	2.9x10^-02	N
ENSG00000270277	AC009948.3	antisense_RNA	1.99092	3.2x10^-01	5.7x10^-01	2.98952	1.8x10^-01	4.7x10^-01	-6.98773	2.5x10^-03	7.9x10^-02	4.24222	2.2x10^-02	1.1x10^-01	-2.25127	2.5x10^-01	1.0x10^+00	-1.2527	5.7x10^-01	1.0x10^00	-11.2299	7.9x10^-07	2.1x10^-04	N
ENSG00000272625	AP000919.4	antisense_RNA	3.32527	9.7x10^-02	2.9x10^-01	-5.57194	1.6x10^-02	1.5x10^-01	4.32348	5.1x10^-02	3.9x10^-01	3.88976	3.3x10^-02	1.3x10^-01	-0.564786	7.7x10^-01	1.0x10^+00	-9.46169	3.3x10^-05	5.1x10^-03	0.433722	8.4x10^-01	9.9x10^-01	N
ENSG00000259736	CRTC3-AS1	antisense_RNA	-0.128899	9.4x10^-01	9.8x10^-01	-2.32242	2.3x10^-01	5.2x10^-01	0.699709	7.1x10^-01	9.3x10^-01	4.56177	3.4x10^-03	3.5x10^-02	-4.69061	2.4x10^-03	1.7x10^-01	-6.88419	2.8x10^-04	2.9x10^-02	-3.86206	3.8x10^-02	7.2x10^-01	N
ENSG00000246627	CACNA1C-AS1	antisense_RNA	3.57345	3.1x10^-02	1.5x10^-01	-1.84907	3.6x10^-01	6.6x10^-01	4.63687	2.0x10^-02	2.5x10^-01	5.43849	8.9x10^-04	1.5x10^-02	-3.15083	4.9x10^-02	7.4x10^-01	-7.28756	2.6x10^-04	2.7x10^-02	-0.801622	6.8x10^-01	9.8x10^-01	N
ENSG00000249509	AC023886.1	antisense_RNA	1.43959	4.0x10^-01	6.4x10^-01	-1.34964	5.3x10^-01	7.8x10^-01	2.37742	2.3x10^-01	6.8x10^-01	6.58939	6.7x10^-05	2.4x10^-03	-5.14655	1.3x10^-03	1.1x10^-01	-7.93903	1.1x10^-04	1.4x10^-02	-4.21197	2.7x10^-02	6.5x10^-01	N
ENSG00000225473	ATP13A4-AS1	antisense_RNA	5.55019	2.0x10^-02	1.1x10^-01	-2.78547	3.2x10^-01	6.2x10^-01	5.81008	3.0x10^-02	3.1x10^-01	6.79122	2.2x10^-03	2.6x10^-02	-0.864907	7.0x10^-01	1.0x10^+00	-9.57669	4.9x10^-04	4.4x10^-02	-0.98114	7.1x10^-01	9.9x10^-01	N
ENSG00000231628	AL133406.2	antisense_RNA	4.17964	1.2x10^-02	8.6x10^-02	5.1608	5.5x10^-03	8.9x10^-02	-0.194078	9.2x10^-01	9.8x10^-01	6.94099	8.7x10^-06	5.0x10^-04	-2.76237	6.9x10^-02	8.1x10^-01	-1.78019	3.0x10^-01	1.0x10^00	-7.13507	1.9x10^-04	3.2x10^-02	N
ENSG00000258197	NKX2-2-AS1	antisense_RNA	5.65145	6.1x10^-03	5.8x10^-02	-1.11083	6.5x10^-01	8.5x10^-01	6.63558	3.8x10^-03	1.1x10^-01	8.27594	1.4x10^-05	7.4x10^-04	-2.63289	1.8x10^-01	1.0x10^+00	-9.38677	6.8x10^-05	9.3x10^-03	-1.64036	4.6x10^-01	9.7x10^-01	N
ENSG00000273132	AL355312.3	antisense_RNA	4.15272	5.7x10^-02	2.2x10^-01	5.15886	3.7x10^-02	2.2x10^-01	-2.62968	3.1x10^-01	7.4x10^-01	8.3403	4.6x10^-05	1.8x10^-03	-4.17495	4.8x10^-02	7.4x10^-01	-3.18144	1.9x10^-01	1.0x10^00	-10.97	1.7x10^-05	4.0x10^-03	N
ENSG00000223774	AL513217.1	antisense_RNA	5.68488	6.6x10^-03	6.1x10^-02	0.74999	7.7x10^-01	9.1x10^-01	6.6586	7.3x10^-03	1.5x10^-01	10.3426	4.8x10^-07	4.4x10^-05	-3.05846	1.3x10^-01	9.4x10^-01	-9.59264	9.1x10^-05	1.2x10^-02	-3.68403	1.3x10^-01	9.1x10^-01	N
ENSG00000269745	AC006262.3	antisense_RNA	-1.2385	6.3x10^-01	8.1x10^-01	10.4116	NA	NA	-1.35558	NA	NA	8.63378	NA	NA	-9.85533	7.1x10^-05	1.4x10^-02	1.77781	NA	NA	-9.98936	NA	NA	N
ENSG00000253174	AC009630.2	antisense_RNA	-2.16489	2.9x10^-01	5.4x10^-01	-3.05778	2.4x10^-01	5.3x10^-01	-1.65687	5.1x10^-01	8.5x10^-01	7.00803	5.5x10^-04	1.0x10^-02	-9.17381	4.2x10^-06	1.4x10^-03	-10.0658	7.4x10^-05	1.0x10^-02	-8.66491	4.7x10^-04	7.1x10^-02	N
ENSG00000234577	SYNE1-AS1	antisense_RNA	-4.38668	4.5x10^-02	1.9x10^-01	-3.79813	NA	NA	4.58857	NA	NA	4.57314	NA	NA	-8.95735	2.8x10^-05	6.8x10^-03	-8.37126	NA	NA	0.0154345	NA	NA	N
ENSG00000255348	AP001775.2	antisense_RNA	-1.64767	4.2x10^-01	6.5x10^-01	-0.171685	9.5x10^-01	9.9x10^-01	-2.60061	3.1x10^-01	7.4x10^-01	6.87265	6.5x10^-04	1.2x10^-02	-8.51732	1.0x10^-05	3.1x10^-03	-7.04433	4.0x10^-03	2.0x10^-01	-9.47326	1.4x10^-04	2.6x10^-02	N
ENSG00000262983	AF001550.1	antisense_RNA	-1.09245	5.6x10^-01	7.6x10^-01	-22.1341	NA	NA	9.73373	NA	NA	6.31108	NA	NA	-8.28787	2.6x10^-06	9.6x10^-04	-28.4451	NA	NA	3.42264	NA	NA	N
ENSG00000269068	AC009955.4	antisense_RNA	0.632027	7.5x10^-01	8.8x10^-01	-0.0113015	1.0x10^+00	1.0x10^+00	5.8036	1.4x10^-02	2.1x10^-01	8.39779	2.1x10^-05	1.0x10^-03	-7.76823	1.8x10^-05	4.9x10^-03	-8.40909	4.5x10^-04	4.2x10^-02	-2.5942	2.5x10^-01	9.5x10^-01	N
ENSG00000234696	GPR50-AS1	antisense_RNA	-1.16065	5.8x10^-01	7.8x10^-01	-1.11093	6.7x10^-01	8.7x10^-01	-1.20112	6.5x10^-01	9.1x10^-01	6.4659	1.9x10^-03	2.4x10^-02	-7.62712	1.5x10^-04	2.5x10^-02	-7.57683	3.1x10^-03	1.7x10^-01	-7.66702	2.6x10^-03	2.3x10^-01	N
ENSG00000253133	AC009630.1	antisense_RNA	-2.36885	2.3x10^-01	4.7x10^-01	-5.64789	2.3x10^-02	1.8x10^-01	-1.46812	5.3x10^-01	8.6x10^-01	5.23511	6.6x10^-03	5.3x10^-02	-7.60406	7.4x10^-05	1.5x10^-02	-10.883	8.5x10^-06	1.5x10^-03	-6.70323	3.8x10^-03	2.8x10^-01	N
ENSG00000259666	LINGO1-AS1	antisense_RNA	-3.81155	6.8x10^-02	2.4x10^-01	0.0687215	NA	NA	-3.0698	NA	NA	3.65477	NA	NA	-7.46679	2.5x10^-04	3.6x10^-02	-3.58605	NA	NA	-6.72457	NA	NA	N
ENSG00000237282	LINC00851	antisense_RNA	-1.82322	3.7x10^-01	6.2x10^-01	5.71701	NA	NA	-3.36656	NA	NA	5.50061	NA	NA	-7.3208	2.4x10^-04	3.6x10^-02	0.216392	NA	NA	-8.86717	NA	NA	N
ENSG00000251018	HMMR-AS1	antisense_RNA	-3.21933	6.6x10^-02	2.3x10^-01	-2.81988	2.0x10^-01	4.9x10^-01	-3.71822	9.1x10^-02	4.9x10^-01	3.61019	3.7x10^-02	1.4x10^-01	-6.82902	6.5x10^-05	1.3x10^-02	-6.43008	2.7x10^-03	1.6x10^-01	-7.32841	7.2x10^-04	9.7x10^-02	18	31.9557	36.3636	50.2216	58.3333	7.84486	50
ENSG00000243715	CACNA2D3-AS1	antisense_RNA	3.69946	4.9x10^-02	2.0x10^-01	4.22195	6.4x10^-02	2.9x10^-01	2.90563	2.1x10^-01	6.5x10^-01	10.2509	4.8x10^-08	5.9x10^-06	-6.5473	1.6x10^-04	2.6x10^-02	-6.02891	5.3x10^-03	2.4x10^-01	-7.34523	7.9x10^-04	1.0x10^-01	N
ENSG00000273254	AF129075.2	antisense_RNA	-2.75068	1.2x10^-01	3.2x10^-01	-2.32217	NA	NA	3.10278	NA	NA	3.41076	NA	NA	-6.15987	3.2x10^-04	4.4x10^-02	-5.73293	NA	NA	-0.307981	NA	NA	N
ENSG00000186615	KTN1-AS1	antisense_RNA	1.63391	2.5x10^-01	5.0x10^-01	1.66195	3.4x10^-01	6.4x10^-01	1.61144	3.5x10^-01	7.6x10^-01	7.76206	5.5x10^-08	6.6x10^-06	-6.12637	2.8x10^-06	1.0x10^-03	-6.10011	2.2x10^-04	2.4x10^-02	-6.15062	1.7x10^-04	3.0x10^-02	19,20,21	8.24531	9.09091	41.6175	66.6667	6.94361	83.3333
ENSG00000258920	FOXN3-AS1	antisense_RNA	-1.13848	4.4x10^-01	6.7x10^-01	-0.892551	6.5x10^-01	8.6x10^-01	3.33381	8.4x10^-02	4.7x10^-01	4.94794	1.9x10^-03	2.4x10^-02	-6.08294	2.0x10^-05	5.2x10^-03	-5.8405	2.4x10^-03	1.4x10^-01	-1.61414	3.9x10^-01	9.6x10^-01	N
ENSG00000240057	AC078785.1	antisense_RNA	-0.185757	8.9x10^-01	9.6x10^-01	0.0519406	NA	NA	4.1405	NA	NA	5.80114	NA	NA	-5.98588	8.2x10^-06	2.5x10^-03	-5.7492	NA	NA	-1.66064	NA	NA	N
ENSG00000265142	MIR133A1HG	antisense_RNA	1.89197	2.6x10^-01	5.0x10^-01	2.38473	2.7x10^-01	5.7x10^-01	5.74426	8.1x10^-03	1.6x10^-01	7.84907	1.3x10^-05	6.9x10^-04	-5.98371	1.6x10^-04	2.6x10^-02	-5.46434	9.6x10^-03	3.6x10^-01	-2.10481	3.2x10^-01	9.6x10^-01	N
ENSG00000196893	AC090286.1	antisense_RNA	2.69845	7.1x10^-02	2.4x10^-01	3.30631	8.2x10^-02	3.2x10^-01	5.20591	5.3x10^-03	1.3x10^-01	8.40544	8.6x10^-08	9.6x10^-06	-5.707	1.8x10^-05	4.9x10^-03	-5.09913	4.0x10^-03	2.0x10^-01	-3.19953	6.6x10^-02	8.2x10^-01	N
ENSG00000246477	AF131216.1	antisense_RNA	0.506515	7.2x10^-01	8.6x10^-01	0.771158	6.6x10^-01	8.6x10^-01	0.187031	9.1x10^-01	9.8x10^-01	6.18511	1.4x10^-05	7.2x10^-04	-5.679	3.1x10^-05	7.4x10^-03	-5.41395	1.4x10^-03	9.9x10^-02	-5.99808	4.1x10^-04	6.5x10^-02	N
ENSG00000233527	ZNF529-AS1	antisense_RNA	-3.04951	9.2x10^-03	7.3x10^-02	-3.15108	3.9x10^-02	2.3x10^-01	-0.726671	6.3x10^-01	9.0x10^-01	1.87426	1.3x10^-01	3.0x10^-01	-4.9235	1.7x10^-05	4.7x10^-03	-5.02535	8.3x10^-04	6.6x10^-02	-2.60094	8.0x10^-02	8.5x10^-01	N
ENSG00000257702	LBX2-AS1	antisense_RNA	0.809866	5.0x10^-01	7.2x10^-01	-2.48733	1.8x10^-01	4.7x10^-01	1.92815	2.9x10^-01	7.2x10^-01	1.48428	3.2x10^-01	5.2x10^-01	-4.08469	3.6x10^-04	4.8x10^-02	-3.97162	2.9x10^-02	6.5x10^-01	0.443864	8.1x10^-01	9.9x10^-01	22	32.5932	36.3636	31.5033	75	33.6749	75
ENSG00000233223	AC016876.1	antisense_RNA	-1.16693	2.2x10^-01	4.6x10^-01	-2.07061	7.5x10^-02	3.1x10^-01	-0.618669	5.9x10^-01	8.8x10^-01	2.81119	2.8x10^-03	3.1x10^-02	-3.97812	1.7x10^-05	4.7x10^-03	-4.88179	2.0x10^-05	3.2x10^-03	-3.42985	2.4x10^-03	2.1x10^-01	N
ENSG00000261054	AC036108.2	antisense_RNA	1.81656	1.1x10^-01	3.1x10^-01	1.19454	3.9x10^-01	6.8x10^-01	2.25012	1.1x10^-01	5.1x10^-01	-2.33911	4.7x10^-02	1.7x10^-01	4.15564	2.6x10^-04	3.7x10^-02	3.53365	1.1x10^-02	3.9x10^-01	4.58923	9.9x10^-04	1.2x10^-01	N
ENSG00000184068	AL021453.1	antisense_RNA	-2.37802	3.1x10^-02	1.5x10^-01	-3.27724	1.5x10^-02	1.4x10^-01	-1.82853	1.7x10^-01	6.1x10^-01	-6.62066	3.1x10^-09	4.9x10^-07	4.24269	1.0x10^-04	1.9x10^-02	3.34341	1.2x10^-02	4.1x10^-01	4.79213	3.2x10^-04	5.2x10^-02	N
ENSG00000261520	DLGAP1-AS5	antisense_RNA	3.95888	3.9x10^-03	4.3x10^-02	#N/A	#N/A	#N/A	#N/A	#N/A	#N/A	#N/A	#N/A	#N/A	1.13451	3.6x10^-01	1.0x10^+00	#N/A	#N/A	#N/A	#N/A	#N/A	#N/A	N
ENSG00000261093	AC141586.3	antisense_RNA	4.30773	4.4x10^-03	4.7x10^-02	#N/A	#N/A	#N/A	#N/A	#N/A	#N/A	#N/A	#N/A	#N/A	1.56132	2.6x10^-01	1.0x10^+00	#N/A	#N/A	#N/A	#N/A	#N/A	#N/A	N
ENSG00000211898	IGHD	IG_C_gene	4.8106	1.9x10^-03	2.8x10^-02	4.64535	1.5x10^-02	1.5x10^-01	4.95922	9.4x10^-03	1.7x10^-01	3.76263	1.7x10^-02	9.1x10^-02	1.04823	4.9x10^-01	1.0x10^+00	0.882718	6.4x10^-01	1.0x10^00	1.19659	5.2x10^-01	9.8x10^-01	N
ENSG00000211685	IGLC7	IG_C_gene	6.08534	2.3x10^-03	3.1x10^-02	5.7211	3.4x10^-02	2.1x10^-01	2.94664	2.8x10^-01	7.1x10^-01	5.2239	1.9x10^-02	9.7x10^-02	-0.625718	7.4x10^-01	1.0x10^+00	0.497194	8.5x10^-01	1.0x10^00	-2.27726	3.9x10^-01	9.6x10^-01	N
ENSG00000211676	IGLJ2	IG_J_gene	-5.09077	3.9x10^-02	1.7x10^-01	-18.6199	1.9x10^-09	5.0x10^-07	-4.28179	1.7x10^-01	6.0x10^-01	7.54874	2.2x10^-03	2.6x10^-02	-12.6385	1.2x10^-07	5.4x10^-05	-26.1686	6.9x10^-18	6.4x10^-15	-11.8305	9.8x10^-05	1.9x10^-02	N
ENSG00000211652	IGLV7-43	IG_V_gene	-5.99643	1.1x10^-02	8.0x10^-02	-21.753	4.9x10^-13	2.7x10^-10	-4.98585	9.4x10^-02	4.9x10^-01	0.0543922	9.8x10^-01	9.9x10^-01	-6.05045	8.5x10^-03	3.5x10^-01	-21.8074	2.0x10^-13	9.4x10^-11	-5.04025	8.6x10^-02	8.7x10^-01	N
ENSG00000224041	IGKV3D-15	IG_V_gene	3.90328	1.9x10^-01	4.3x10^-01	5.38678	8.1x10^-02	3.2x10^-01	-20.4098	1.7x10^-10	6.9x10^-08	5.82563	2.2x10^-02	1.1x10^-01	-2.13444	4.6x10^-01	1.0x10^+00	-0.438849	8.8x10^-01	1.0x10^00	-26.2355	7.2x10^-17	1.4x10^-13	N
ENSG00000259303	IGHV2OR16-5	IG_V_gene	7.56595	7.6x10^-04	1.6x10^-02	-16.9353	3.2x10^-11	1.2x10^-08	8.55971	3.9x10^-04	2.3x10^-02	8.08507	5.8x10^-05	2.2x10^-03	-0.525203	8.1x10^-01	1.0x10^+00	-25.0204	2.3x10^-24	8.5x10^-21	0.474639	8.4x10^-01	9.9x10^-01	N
ENSG00000233732	IGHV3OR16-10	IG_V_gene	4.56376	2.1x10^-01	4.5x10^-01	-5.73208	1.2x10^-01	3.8x10^-01	22.2659	4.8x10^-10	1.7x10^-07	21.6441	2.7x10^-13	9.8x10^-11	1.16784	7.4x10^-01	1.0x10^+00	-27.3762	1.7x10^-14	1.0x10^-11	0.621771	8.6x10^-01	9.9x10^-01	N
ENSG00000211935	IGHV1-3	IG_V_gene	-24.6229	1.4x10^-20	3.2x10^-17	-23.6871	1.3x10^-12	6.5x10^-10	-23.6916	1.3x10^-12	1.2x10^-09	0.205548	9.4x10^-01	9.7x10^-01	-24.8284	9.7x10^-22	2.4x10^-18	-23.8926	4.0x10^-13	1.7x10^-10	-23.8972	4.0x10^-13	2.7x10^-10	N
ENSG00000233999	IGKV3OR2-268	IG_V_gene	-18.3513	7.5x10^-08	1.0x10^-05	-16.9788	1.1x10^-04	6.8x10^-03	-17.5732	6.0x10^-05	5.3x10^-03	6.34543	7.4x10^-02	2.1x10^-01	-24.6922	7.2x10^-14	5.2x10^-11	-23.3242	5.2x10^-08	1.2x10^-05	-23.9186	2.4x10^-08	7.3x10^-06	N
ENSG00000211941	IGHV3-11	IG_V_gene	-19.0947	1.7x10^-11	5.7x10^-09	-18.1256	NA	NA	3.66997	NA	NA	4.29907	NA	NA	-23.3939	1.7x10^-17	2.2x10^-14	-22.4246	NA	NA	-0.629099	NA	NA	N
ENSG00000251039	IGKV2D-40	IG_V_gene	-0.450879	8.5x10^-01	9.4x10^-01	-14.2402	5.8x10^-06	6.5x10^-04	9.39635	1.9x10^-03	6.9x10^-02	9.33227	2.1x10^-04	5.4x10^-03	-7.96539	3.6x10^-04	4.8x10^-02	-23.5725	8.5x10^-15	5.1x10^-12	0.0640805	9.8x10^-01	1.0x10^+00	N
ENSG00000211642	IGLV10-54	IG_V_gene	15.2167	8.2x10^-11	2.4x10^-08	-4.38522	1.3x10^-01	4.0x10^-01	16.0525	2.7x10^-08	6.3x10^-06	23.0792	2.9x10^-23	5.5x10^-20	-7.94675	3.3x10^-04	4.5x10^-02	-27.4644	1.4x10^-22	3.7x10^-19	-7.02671	1.2x10^-02	4.9x10^-01	N
ENSG00000211653	IGLV1-40	IG_V_gene	5.93602	4.0x10^-04	1.0x10^-02	4.52729	4.3x10^-02	2.4x10^-01	4.3095	5.4x10^-02	4.0x10^-01	3.58413	5.2x10^-02	1.8x10^-01	2.63788	1.0x10^-01	9.0x10^-01	0.943162	6.7x10^-01	1.0x10^00	0.725368	7.4x10^-01	9.9x10^-01	N
ENSG00000211662	IGLV3-21	IG_V_gene	6.30663	4.1x10^-05	2.1x10^-03	4.03208	4.8x10^-02	2.5x10^-01	3.28167	1.1x10^-01	5.1x10^-01	2.23584	1.8x10^-01	3.7x10^-01	1.4692	3.3x10^-01	1.0x10^+00	1.79624	3.7x10^-01	1.0x10^00	1.04583	6.0x10^-01	9.8x10^-01	N
ENSG00000251546	IGKV1D-39	IG_V_gene	6.57792	7.3x10^-04	1.5x10^-02	5.53852	2.1x10^-02	1.7x10^-01	1.20445	6.2x10^-01	9.0x10^-01	2.43712	2.2x10^-01	4.1x10^-01	2.17114	2.5x10^-01	1.0x10^+00	3.1014	1.9x10^-01	1.0x10^00	-1.23267	6.0x10^-01	9.8x10^-01	N
ENSG00000231475	IGHV4-31	IG_V_gene	6.72548	3.5x10^-03	4.1x10^-02	6.01861	3.5x10^-02	2.1x10^-01	7.19879	1.2x10^-02	1.9x10^-01	5.78147	1.4x10^-02	8.2x10^-02	0.944641	6.7x10^-01	1.0x10^+00	0.237144	9.3x10^-01	1.0x10^00	1.41732	6.1x10^-01	9.8x10^-01	N
ENSG00000242766	IGKV1D-17	IG_V_gene	9.16593	3.8x10^-04	1.0x10^-02	9.85966	1.1x10^-03	3.5x10^-02	11.245	2.1x10^-04	1.4x10^-02	4.84566	5.4x10^-02	1.8x10^-01	4.31658	7.9x10^-02	8.4x10^-01	5.014	8.7x10^-02	9.9x10^-01	6.39931	2.9x10^-02	6.7x10^-01	N
ENSG00000239819	IGKV1D-8	IG_V_gene	15.0357	2.6x10^-08	3.9x10^-06	-13.6567	NA	NA	23.6825	NA	NA	22.2812	NA	NA	-7.60807	3.1x10^-03	2.0x10^-01	-35.9379	NA	NA	1.4013	NA	NA	N
ENSG00000225523	IGKV6D-21	IG_V_gene	17.0527	7.1x10^-08	9.6x10^-06	25.1261	NA	NA	-10.5007	NA	NA	22.8101	NA	NA	-5.98817	4.9x10^-02	7.4x10^-01	2.31594	NA	NA	-33.3109	NA	NA	N
ENSG00000240382	IGKV1-17	IG_V_gene	17.579	6.9x10^-10	1.5x10^-07	21.2101	NA	NA	21.3193	NA	NA	21.8586	NA	NA	-4.78727	7.9x10^-02	8.4x10^-01	-0.648569	NA	NA	-0.539335	NA	NA	N
ENSG00000211647	IGLV5-48	IG_V_gene	21.6044	2.7x10^-10	6.6x10^-08	7.20979	5.4x10^-02	2.7x10^-01	3.14074	4.0x10^-01	7.9x10^-01	3.42296	2.7x10^-01	4.6x10^-01	5.75396	8.5x10^-02	8.6x10^-01	3.78683	3.0x10^-01	1.0x10^00	-0.282222	9.4x10^-01	1.0x10^+00	N
ENSG00000241244	IGKV1D-16	IG_V_gene	23.1279	8.9x10^-13	3.9x10^-10	24.8543	NA	NA	23.6216	NA	NA	17.5991	NA	NA	5.02024	1.1x10^-01	9.0x10^-01	7.2552	NA	NA	6.02252	NA	NA	N
ENSG00000211946	IGHV3-20	IG_V_gene	-5.79829	1.1x10^-01	3.2x10^-01	-3.13263	4.8x10^-01	7.5x10^-01	-3.70818	4.1x10^-01	8.0x10^-01	21.6178	2.3x10^-09	3.7x10^-07	-27.4474	8.3x10^-15	7.2x10^-12	-24.7504	1.3x10^-08	3.2x10^-06	-25.326	5.8x10^-09	2.0x10^-06	N
ENSG00000211668	IGLV2-11	IG_V_gene	-3.46988	4.1x10^-02	1.8x10^-01	-22.868	NA	NA	2.31566	NA	NA	2.8478	NA	NA	-6.31713	1.4x10^-04	2.5x10^-02	-25.7158	NA	NA	-0.532141	NA	NA	N
ENSG00000204670	IGKV1OR2-3	IG_V_pseudogene	4.4062	6.4x10^-02	2.3x10^-01	5.4038	3.9x10^-02	2.3x10^-01	-19.4687	1.4x10^-12	1.2x10^-09	4.09086	5.8x10^-02	1.9x10^-01	0.312896	8.9x10^-01	1.0x10^+00	1.31293	6.1x10^-01	1.0x10^00	-23.5596	2.4x10^-18	5.5x10^-15	N
ENSG00000224607	IGKV1D-27	IG_V_pseudogene	7.65232	1.9x10^-03	2.8x10^-02	7.24625	7.5x10^-03	1.1x10^-01	0.259807	9.2x10^-01	9.8x10^-01	3.00823	1.8x10^-01	3.7x10^-01	0.851934	7.2x10^-01	1.0x10^+00	4.23803	1.1x10^-01	1.0x10^00	-2.74842	3.0x10^-01	9.6x10^-01	N
ENSG00000270318	IGHV3OR16-11	IG_V_pseudogene	8.80079	1.5x10^-04	5.2x10^-03	9.0291	1.1x10^-03	3.4x10^-02	0.710135	8.0x10^-01	9.6x10^-01	5.46754	1.7x10^-02	9.0x10^-02	1.68711	4.4x10^-01	1.0x10^+00	3.56156	1.9x10^-01	1.0x10^00	-4.75741	8.0x10^-02	8.5x10^-01	N
ENSG00000253481	IGKV1OR22-1	IG_V_pseudogene	20.6069	4.8x10^-14	3.0x10^-11	23.4755	NA	NA	21.1377	NA	NA	19.2243	NA	NA	0.91499	7.3x10^-01	1.0x10^+00	4.25114	NA	NA	1.91339	NA	NA	N
ENSG00000179082	C9orf106	lincRNA	4.07337	6.6x10^-03	6.1x10^-02	7.21196	1.4x10^-04	8.0x10^-03	1.96066	3.0x10^-01	7.3x10^-01	2.26084	1.5x10^-01	3.2x10^-01	3.10416	3.4x10^-02	6.4x10^-01	4.95111	7.7x10^-03	3.1x10^-01	-0.300188	8.7x10^-01	9.9x10^-01	N
ENSG00000205636	LINC00583	lincRNA	-0.429976	9.0x10^-01	9.6x10^-01	-3.38846	3.8x10^-01	6.7x10^-01	-21.7509	3.4x10^-08	7.8x10^-06	-0.598255	8.5x10^-01	9.2x10^-01	-4.44883	1.6x10^-01	9.8x10^-01	-2.79021	4.7x10^-01	1.0x10^00	-21.1526	5.2x10^-08	1.5x10^-05	N
ENSG00000222005	LINC01118	lincRNA	-1.38979	3.8x10^-01	6.2x10^-01	-3.18266	1.0x10^-01	3.6x10^-01	-0.62483	7.4x10^-01	9.4x10^-01	3.86022	1.3x10^-02	7.9x10^-02	-5.24996	6.3x10^-04	7.0x10^-02	-7.04288	2.5x10^-04	2.6x10^-02	-4.48505	1.6x10^-02	5.5x10^-01	N
ENSG00000222031	AC023469.1	lincRNA	5.44908	6.5x10^-03	6.0x10^-02	-4.45381	8.3x10^-02	3.3x10^-01	4.5808	6.0x10^-02	4.2x10^-01	4.42703	2.7x10^-02	1.2x10^-01	-0.691788	7.1x10^-01	1.0x10^+00	-8.88083	4.4x10^-04	4.1x10^-02	0.153771	9.5x10^-01	1.0x10^+00	N
ENSG00000226180	AC010536.1	lincRNA	2.6786	6.4x10^-02	2.3x10^-01	6.33249	8.0x10^-04	2.7x10^-02	1.47509	4.4x10^-01	8.1x10^-01	2.76901	7.5x10^-02	2.2x10^-01	1.56962	2.7x10^-01	1.0x10^+00	3.56348	5.5x10^-02	8.4x10^-01	-1.29392	4.9x10^-01	9.7x10^-01	N
ENSG00000232560	LINC01549	lincRNA	2.65195	1.1x10^-01	3.2x10^-01	6.90292	1.7x10^-03	4.5x10^-02	1.91028	3.9x10^-01	7.8x10^-01	3.37771	6.2x10^-02	2.0x10^-01	0.467041	7.7x10^-01	1.0x10^+00	3.52521	1.0x10^-01	1.0x10^00	-1.46743	5.0x10^-01	9.7x10^-01	N
ENSG00000245017	LINC02453	lincRNA	2.76941	7.9x10^-02	2.6x10^-01	6.00689	1.2x10^-03	3.7x10^-02	-1.23041	5.1x10^-01	8.5x10^-01	2.85624	6.2x10^-02	1.9x10^-01	-0.0867544	9.5x10^-01	1.0x10^+00	3.15065	8.5x10^-02	9.8x10^-01	-4.08665	2.6x10^-02	6.5x10^-01	N
ENSG00000247363	AC090061.1	lincRNA	-1.01554	5.3x10^-01	7.4x10^-01	7.43843	3.2x10^-04	1.5x10^-02	-0.324699	8.8x10^-01	9.8x10^-01	1.6398	3.4x10^-01	5.3x10^-01	-2.66925	9.0x10^-02	8.7x10^-01	5.79863	4.1x10^-03	2.1x10^-01	-1.9645	3.4x10^-01	9.6x10^-01	N
ENSG00000253230	LINC00599	lincRNA	3.78802	5.5x10^-03	5.4x10^-02	5.96545	3.3x10^-04	1.5x10^-02	2.84303	8.8x10^-02	4.8x10^-01	3.66038	8.0x10^-03	6.0x10^-02	0.127519	9.2x10^-01	1.0x10^+00	2.30507	1.5x10^-01	1.0x10^00	-0.817343	6.1x10^-01	9.8x10^-01	N
ENSG00000255874	LINC00346	lincRNA	-1.78328	3.6x10^-01	6.0x10^-01	2.25835	3.1x10^-01	6.1x10^-01	-8.24738	5.7x10^-04	3.0x10^-02	-1.39596	4.5x10^-01	6.3x10^-01	-0.387417	8.4x10^-01	1.0x10^+00	3.65431	9.8x10^-02	1.0x10^00	-6.85143	3.7x10^-03	2.8x10^-01	23	58.3706	45.4545	42.434	33.3333	46.7048	50
ENSG00000258474	LINC02313	lincRNA	2.47959	4.7x10^-01	6.9x10^-01	-18.3234	4.4x10^-07	7.1x10^-05	5.18086	1.4x10^-01	5.7x10^-01	4.93732	9.0x10^-02	2.4x10^-01	3.04895	3.6x10^-01	1.0x10^+00	-23.2607	6.2x10^-11	2.0x10^-08	0.243537	9.4x10^-01	1.0x10^+00	N
ENSG00000260101	AC008074.3	lincRNA	3.4431	5.8x10^-02	2.2x10^-01	6.11539	1.5x10^-03	4.2x10^-02	1.04317	6.1x10^-01	8.9x10^-01	2.80718	8.9x10^-02	2.4x10^-01	0.638883	7.1x10^-01	1.0x10^+00	3.30821	7.0x10^-02	9.3x10^-01	-1.764	3.7x10^-01	9.6x10^-01	N
ENSG00000261421	AC044798.1	lincRNA	1.79602	5.4x10^-01	7.4x10^-01	-21.6089	3.6x10^-10	1.1x10^-07	2.79582	4.0x10^-01	8.0x10^-01	3.67933	1.8x10^-01	3.7x10^-01	-1.88355	5.1x10^-01	1.0x10^+00	-25.2882	9.6x10^-14	5.0x10^-11	-0.883507	7.9x10^-01	9.9x10^-01	N
ENSG00000259003	AC243965.1	lincRNA	5.76003	3.8x10^-03	4.3x10^-02	6.70883	3.8x10^-03	7.2x10^-02	-2.27589	3.5x10^-01	7.6x10^-01	8.73195	5.1x10^-06	3.3x10^-04	-1.97659	2.9x10^-01	1.0x10^+00	-2.02313	3.7x10^-01	1.0x10^00	-11.0078	4.3x10^-06	1.1x10^-03	N
ENSG00000251045	LINC01959	lincRNA	2.84327	1.4x10^-01	3.6x10^-01	7.87066	1.4x10^-03	4.1x10^-02	0.000521279	1.0x10^+00	1.0x10^+00	10.6308	2.4x10^-07	2.5x10^-05	-5.73771	1.3x10^-03	1.2x10^-01	-2.76017	2.4x10^-01	1.0x10^00	-10.6303	2.0x10^-05	4.5x10^-03	N
ENSG00000249016	AC112198.3	lincRNA	17.6547	1.6x10^-11	5.6x10^-09	-12.5049	1.3x10^-04	7.7x10^-03	18.4631	5.8x10^-09	1.6x10^-06	22.0365	4.1x10^-17	2.6x10^-14	-4.56297	6.7x10^-02	8.0x10^-01	-34.5414	9.0x10^-28	4.0x10^-24	-3.5734	2.4x10^-01	9.5x10^-01	N
ENSG00000258910	LINC01956	lincRNA	15.6345	4.1x10^-14	2.6x10^-11	15.0842	NA	NA	21.6735	NA	NA	24.4139	NA	NA	-9.1662	2.2x10^-06	8.4x10^-04	-9.32975	NA	NA	-2.74043	NA	NA	N
ENSG00000251273	LINC02228	lincRNA	-4.55365	4.1x10^-03	4.5x10^-02	3.33126	NA	NA	-3.64422	NA	NA	-3.60122	NA	NA	-0.954318	5.4x10^-01	1.0x10^+00	6.93248	NA	NA	-0.042999	NA	NA	N
ENSG00000238201	AC114752.2	lincRNA	-3.52273	6.1x10^-04	1.4x10^-02	-4.35691	1.4x10^-03	4.1x10^-02	-2.99647	1.6x10^-02	2.3x10^-01	-2.49631	1.4x10^-02	8.2x10^-02	-1.02629	3.2x10^-01	1.0x10^+00	-1.8606	1.7x10^-01	1.0x10^00	-0.500164	6.9x10^-01	9.8x10^-01	N
ENSG00000172965	MIR4435-2HG	lincRNA	2.63381	2.2x10^-03	3.1x10^-02	2.65536	2.3x10^-02	1.8x10^-01	5.35442	4.3x10^-06	6.1x10^-04	2.4342	1.1x10^-02	7.3x10^-02	1.12931	1.8x10^-01	9.9x10^-01	0.221159	8.5x10^-01	1.0x10^00	2.92021	1.1x10^-02	4.7x10^-01	24,25,26,27,28,29	13.923	90.9091	25.0318	100	41.1955	100
ENSG00000272168	CASC15	lincRNA	3.49692	2.3x10^-03	3.1x10^-02	1.6969	3.4x10^-01	6.4x10^-01	-1.23194	4.9x10^-01	8.4x10^-01	0.367574	8.0x10^-01	8.9x10^-01	3.21939	4.0x10^-03	2.3x10^-01	1.32933	4.5x10^-01	1.0x10^00	-1.59951	3.7x10^-01	9.6x10^-01	30	44.6941	90.9091	44.4245	75	46.094	91.6667
ENSG00000261824	LINC00662	lincRNA	3.67881	4.0x10^-03	4.4x10^-02	4.15742	7.4x10^-03	1.0x10^-01	2.94278	5.9x10^-02	4.1x10^-01	2.63692	4.2x10^-02	1.5x10^-01	1.03612	3.9x10^-01	1.0x10^+00	1.5205	3.1x10^-01	1.0x10^00	0.305854	8.4x10^-01	9.9x10^-01	31	12.6547	36.3636	18.9464	66.6667	24.2895	75
ENSG00000226954	AL023802.1	lincRNA	3.77307	3.0x10^-03	3.7x10^-02	4.3988	3.4x10^-03	6.8x10^-02	2.66551	7.9x10^-02	4.6x10^-01	3.37418	8.4x10^-03	6.1x10^-02	0.399248	7.3x10^-01	1.0x10^+00	1.02462	4.6x10^-01	1.0x10^00	-0.708668	6.1x10^-01	9.8x10^-01	N
ENSG00000261218	AC099524.1	lincRNA	3.84674	4.3x10^-03	4.6x10^-02	4.65741	2.6x10^-03	5.9x10^-02	1.90296	2.3x10^-01	6.7x10^-01	2.70256	4.2x10^-02	1.5x10^-01	1.14508	3.5x10^-01	1.0x10^+00	1.95485	1.7x10^-01	1.0x10^00	-0.799595	5.9x10^-01	9.8x10^-01	N
ENSG00000237588	AL590666.3	lincRNA	3.89492	3.2x10^-03	3.8x10^-02	1.25215	4.7x10^-01	7.4x10^-01	-1.89931	2.8x10^-01	7.1x10^-01	-0.377198	7.9x10^-01	8.9x10^-01	0.779832	5.3x10^-01	1.0x10^+00	1.62935	3.4x10^-01	1.0x10^00	-1.52211	3.8x10^-01	9.6x10^-01	N
ENSG00000254377	MIR124-2HG	lincRNA	3.93227	3.6x10^-03	4.2x10^-02	9.18685	NA	NA	4.2769	NA	NA	3.60875	NA	NA	0.382199	7.6x10^-01	1.0x10^+00	5.5781	NA	NA	0.668146	NA	NA	32,33	33.6851	36.3636	25.7477	66.6667	45.8523	66.6667
ENSG00000242258	LINC00996	lincRNA	3.99252	3.2x10^-03	3.9x10^-02	-0.812031	6.4x10^-01	8.5x10^-01	1.91698	2.6x10^-01	7.0x10^-01	0.104241	9.4x10^-01	9.7x10^-01	1.01845	4.2x10^-01	1.0x10^+00	-0.916272	5.9x10^-01	1.0x10^00	1.81274	2.8x10^-01	9.6x10^-01	N
ENSG00000204446	C9orf170	lincRNA	4.04256	3.9x10^-03	4.3x10^-02	7.30672	1.4x10^-04	8.1x10^-03	-1.2063	5.4x10^-01	8.6x10^-01	4.34756	6.0x10^-03	5.0x10^-02	-1.26334	3.3x10^-01	1.0x10^+00	2.95916	1.2x10^-01	1.0x10^00	-5.55386	3.6x10^-03	2.7x10^-01	N
ENSG00000264112	AC015813.1	lincRNA	4.10299	1.1x10^-03	2.0x10^-02	5.01021	3.3x10^-04	1.5x10^-02	1.33601	3.5x10^-01	7.6x10^-01	2.8736	1.6x10^-02	8.7x10^-02	1.23743	2.8x10^-01	1.0x10^+00	2.13661	1.0x10^-01	1.0x10^00	-1.53759	2.5x10^-01	9.5x10^-01	N
ENSG00000263753	LINC00667	lincRNA	4.13087	6.8x10^-04	1.5x10^-02	4.80514	1.1x10^-03	3.4x10^-02	2.82459	5.5x10^-02	4.0x10^-01	1.36543	2.6x10^-01	4.6x10^-01	2.76541	2.0x10^-02	5.2x10^-01	3.43971	1.8x10^-02	5.0x10^-01	1.45916	3.1x10^-01	9.6x10^-01	34	32.8039	45.4545	32.0905	91.6667	31.6032	100
ENSG00000250765	AC138035.2	lincRNA	4.20938	2.3x10^-03	3.2x10^-02	7.4659	4.4x10^-06	5.1x10^-04	2.01836	2.2x10^-01	6.6x10^-01	3.33439	1.5x10^-02	8.6x10^-02	0.875475	4.9x10^-01	1.0x10^+00	4.13151	7.2x10^-03	3.0x10^-01	-1.31603	4.0x10^-01	9.6x10^-01	N
ENSG00000236295	AC007557.3	lincRNA	4.29762	3.9x10^-03	4.3x10^-02	4.39071	NA	NA	4.19825	NA	NA	3.13962	NA	NA	1.15989	3.9x10^-01	1.0x10^+00	1.2511	NA	NA	1.05863	NA	NA	N
ENSG00000261043	AC019294.3	lincRNA	4.344	2.0x10^-03	2.9x10^-02	0.0959302	9.6x10^-01	9.9x10^-01	-4.41947	2.5x10^-02	2.8x10^-01	-2.38135	1.3x10^-01	3.1x10^-01	0.290204	8.2x10^-01	1.0x10^+00	2.47728	1.9x10^-01	1.0x10^00	-2.03812	3.0x10^-01	9.6x10^-01	N
ENSG00000228549	BX284668.2	lincRNA	4.40653	2.5x10^-03	3.3x10^-02	6.6205	NA	NA	5.34959	NA	NA	2.34331	NA	NA	2.05898	1.5x10^-01	9.6x10^-01	4.27719	NA	NA	3.00628	NA	NA	N
ENSG00000250256	AC108112.1	lincRNA	4.43261	3.9x10^-03	4.4x10^-02	-1.39389	5.1x10^-01	7.7x10^-01	0.471007	8.2x10^-01	9.6x10^-01	-1.09483	5.3x10^-01	6.9x10^-01	0.932529	5.1x10^-01	1.0x10^+00	-0.299065	8.9x10^-01	1.0x10^00	1.56583	4.4x10^-01	9.7x10^-01	N
ENSG00000257259	LINC02388	lincRNA	4.51251	3.1x10^-03	3.8x10^-02	5.03964	6.4x10^-03	9.6x10^-02	3.69068	4.7x10^-02	3.7x10^-01	4.22128	6.9x10^-03	5.4x10^-02	0.291917	8.3x10^-01	1.0x10^+00	0.818361	6.4x10^-01	1.0x10^00	-0.530599	7.6x10^-01	9.9x10^-01	N
ENSG00000261334	AL353803.4	lincRNA	4.54423	1.8x10^-03	2.6x10^-02	5.21595	2.6x10^-03	5.8x10^-02	3.26713	6.1x10^-02	4.2x10^-01	3.31631	2.4x10^-02	1.1x10^-01	1.22827	3.5x10^-01	1.0x10^+00	1.89965	2.4x10^-01	1.0x10^00	-0.0491746	9.8x10^-01	1.0x10^+00	N
ENSG00000258498	DIO3OS	lincRNA	4.58308	1.8x10^-03	2.7x10^-02	5.29684	2.9x10^-03	6.2x10^-02	3.10925	8.1x10^-02	4.7x10^-01	3.32086	2.3x10^-02	1.1x10^-01	1.2622	3.8x10^-01	1.0x10^+00	1.97598	2.6x10^-01	1.0x10^00	-0.211606	9.0x10^-01	9.9x10^-01	N
ENSG00000189275	LINC01164	lincRNA	4.58582	4.3x10^-03	4.7x10^-02	3.15675	1.5x10^-01	4.3x10^-01	1.54063	4.8x10^-01	8.4x10^-01	1.34441	4.6x10^-01	6.4x10^-01	-0.124087	9.3x10^-01	1.0x10^+00	1.81234	4.0x10^-01	1.0x10^00	0.196226	9.3x10^-01	1.0x10^+00	N
ENSG00000261194	LINC01898	lincRNA	4.63144	4.7x10^-03	4.9x10^-02	5.38272	6.0x10^-03	9.3x10^-02	3.03607	1.3x10^-01	5.5x10^-01	3.24802	5.1x10^-02	1.7x10^-01	1.38392	3.6x10^-01	1.0x10^+00	2.1347	2.5x10^-01	1.0x10^00	-0.211949	9.1x10^-01	9.9x10^-01	N
ENSG00000266913	LINC01841	lincRNA	4.63349	1.4x10^-03	2.3x10^-02	0.549595	7.7x10^-01	9.2x10^-01	-1.94324	3.2x10^-01	7.4x10^-01	-1.45318	3.6x10^-01	5.5x10^-01	1.23714	3.5x10^-01	1.0x10^+00	2.00277	2.9x10^-01	1.0x10^00	-0.490064	8.0x10^-01	9.9x10^-01	N
ENSG00000234665	AL512625.3	lincRNA	4.6801	2.1x10^-03	2.9x10^-02	4.39979	1.8x10^-02	1.6x10^-01	4.91475	8.4x10^-03	1.6x10^-01	2.70272	7.8x10^-02	2.2x10^-01	1.97742	1.8x10^-01	1.0x10^+00	1.69707	3.6x10^-01	1.0x10^00	2.21203	2.3x10^-01	9.5x10^-01	N
ENSG00000268926	AL354861.3	lincRNA	4.68106	4.4x10^-04	1.1x10^-02	-1.7144	3.7x10^-01	6.6x10^-01	-4.3023	2.7x10^-02	3.0x10^-01	-2.52011	1.1x10^-01	2.7x10^-01	0.0208579	9.9x10^-01	1.0x10^+00	0.805707	6.7x10^-01	1.0x10^00	-1.78219	3.6x10^-01	9.6x10^-01	N
ENSG00000259721	AC090877.2	lincRNA	4.6858	1.2x10^-03	2.1x10^-02	1.91957	3.9x10^-01	6.8x10^-01	-0.00687854	1.0x10^+00	1.0x10^+00	2.23791	2.3x10^-01	4.2x10^-01	1.94878	1.4x10^-01	9.6x10^-01	-0.318344	8.9x10^-01	1.0x10^00	-2.24479	3.1x10^-01	9.6x10^-01	N
ENSG00000222033	LINC01124	lincRNA	4.75391	9.9x10^-04	1.9x10^-02	4.44258	1.7x10^-02	1.6x10^-01	2.21778	2.3x10^-01	6.8x10^-01	3.85977	1.2x10^-02	7.5x10^-02	1.32161	3.5x10^-01	1.0x10^+00	0.582813	7.5x10^-01	1.0x10^00	-1.64199	3.7x10^-01	9.6x10^-01	35	39.0894	45.4545	45.526	75	39.0465	83.3333
ENSG00000245330	AP005717.1	lincRNA	4.80681	1.4x10^-03	2.3x10^-02	8.523	NA	NA	4.65315	NA	NA	0.769413	NA	NA	3.31794	1.9x10^-02	5.1x10^-01	7.75359	NA	NA	3.88374	NA	NA	N
ENSG00000229214	LINC00242	lincRNA	5.01937	3.4x10^-03	4.0x10^-02	2.02268	4.1x10^-01	6.9x10^-01	-3.22504	1.9x10^-01	6.3x10^-01	1.99149	3.2x10^-01	5.2x10^-01	-0.990716	5.4x10^-01	1.0x10^+00	0.0311828	9.9x10^-01	1.0x10^00	-5.21653	3.1x10^-02	6.8x10^-01	N
ENSG00000257726	AC078880.2	lincRNA	5.08831	1.1x10^-03	2.0x10^-02	1.43584	5.5x10^-01	8.0x10^-01	0.941018	7.0x10^-01	9.3x10^-01	0.160115	9.4x10^-01	9.7x10^-01	0.622222	6.6x10^-01	1.0x10^+00	1.27573	5.9x10^-01	1.0x10^00	0.780903	7.4x10^-01	9.9x10^-01	N
ENSG00000180861	LINC01559	lincRNA	5.16191	6.4x10^-04	1.4x10^-02	4.52338	2.5x10^-02	1.8x10^-01	0.952019	6.4x10^-01	9.0x10^-01	1.13505	4.9x10^-01	6.7x10^-01	0.897923	5.4x10^-01	1.0x10^+00	3.38833	8.8x10^-02	9.9x10^-01	-0.183034	9.3x10^-01	1.0x10^+00	N
ENSG00000170161	AL512625.1	lincRNA	5.17985	4.7x10^-04	1.2x10^-02	-2.32451	3.1x10^-01	6.1x10^-01	4.58567	4.2x10^-02	3.6x10^-01	1.63544	3.8x10^-01	5.7x10^-01	2.35763	8.2x10^-02	8.5x10^-01	-3.95994	7.9x10^-02	9.6x10^-01	2.95023	1.8x10^-01	9.4x10^-01	N
ENSG00000215386	MIR99AHG	lincRNA	5.33289	5.6x10^-04	1.3x10^-02	-1.50323	5.0x10^-01	7.6x10^-01	4.07282	6.5x10^-02	4.3x10^-01	2.89335	1.1x10^-01	2.7x10^-01	-0.345877	8.2x10^-01	1.0x10^+00	-4.39658	4.3x10^-02	7.7x10^-01	1.17947	5.9x10^-01	9.8x10^-01	36	42.6627	27.2727	48.5644	66.6667	47.6224	83.3333
ENSG00000236384	LINC00479	lincRNA	5.36606	4.4x10^-03	4.7x10^-02	9.16163	NA	NA	6.33766	NA	NA	5.76647	NA	NA	-0.40585	8.2x10^-01	1.0x10^+00	3.39516	NA	NA	0.571191	NA	NA	N
ENSG00000229719	MIR194-2HG	lincRNA	5.54197	1.6x10^-03	2.5x10^-02	7.41069	NA	NA	4.42272	NA	NA	3.92384	NA	NA	-0.0574106	9.7x10^-01	1.0x10^+00	3.48685	NA	NA	0.498874	NA	NA	37	15.872	27.2727	42.2657	58.3333	49.1995	50
ENSG00000204464	C1orf195	lincRNA	5.55557	4.0x10^-03	4.4x10^-02	3.36435	2.5x10^-01	5.5x10^-01	-0.931502	7.5x10^-01	9.4x10^-01	-1.17549	6.3x10^-01	7.7x10^-01	0.785523	6.6x10^-01	1.0x10^+00	4.53985	1.2x10^-01	1.0x10^00	0.243991	9.3x10^-01	1.0x10^+00	N
ENSG00000267198	AC091132.5	lincRNA	5.59692	3.8x10^-03	4.3x10^-02	6.2867	1.5x10^-02	1.5x10^-01	1.17417	6.5x10^-01	9.1x10^-01	4.64467	2.9x10^-02	1.2x10^-01	-2.34985	2.1x10^-01	1.0x10^+00	1.64203	5.2x10^-01	1.0x10^00	-3.4705	1.7x10^-01	9.4x10^-01	N
ENSG00000224687	RASAL2-AS1	lincRNA	5.65051	1.1x10^-04	4.2x10^-03	3.7918	4.8x10^-02	2.5x10^-01	-0.071027	9.7x10^-01	9.9x10^-01	2.18554	1.7x10^-01	3.5x10^-01	1.13367	3.9x10^-01	1.0x10^+00	1.60626	3.9x10^-01	1.0x10^00	-2.25656	2.3x10^-01	9.5x10^-01	N
ENSG00000248727	LINC01948	lincRNA	5.66065	8.8x10^-04	1.7x10^-02	-0.796578	7.5x10^-01	9.0x10^-01	0.866804	7.3x10^-01	9.3x10^-01	0.223235	9.1x10^-01	9.5x10^-01	1.70024	2.8x10^-01	1.0x10^+00	-1.01981	6.8x10^-01	1.0x10^00	0.643569	7.9x10^-01	9.9x10^-01	N
ENSG00000259618	AC012170.3	lincRNA	5.70241	2.5x10^-03	3.3x10^-02	-1.67999	4.8x10^-01	7.5x10^-01	3.64287	1.2x10^-01	5.4x10^-01	2.06731	2.9x10^-01	4.8x10^-01	0.611096	7.3x10^-01	1.0x10^+00	-3.7473	1.1x10^-01	1.0x10^00	1.57556	5.0x10^-01	9.7x10^-01	N
ENSG00000249388	AC023794.2	lincRNA	5.71446	4.7x10^-03	4.9x10^-02	0.800186	7.8x10^-01	9.2x10^-01	-0.189086	9.5x10^-01	9.9x10^-01	1.43001	5.5x10^-01	7.1x10^-01	3.33411	8.3x10^-02	8.5x10^-01	-0.629822	8.2x10^-01	1.0x10^00	-1.61909	5.7x10^-01	9.8x10^-01	N
ENSG00000229086	LINC01548	lincRNA	5.73837	3.0x10^-03	3.7x10^-02	8.16516	NA	NA	6.5482	NA	NA	3.1149	NA	NA	2.62112	1.6x10^-01	9.8x10^-01	5.05026	NA	NA	3.4333	NA	NA	N
ENSG00000228526	MIR34AHG	lincRNA	5.7633	3.0x10^-03	3.7x10^-02	6.40916	NA	NA	8.12328	NA	NA	4.69545	NA	NA	0.950254	6.0x10^-01	1.0x10^+00	1.71371	NA	NA	3.42783	NA	NA	N
ENSG00000266970	AC061992.1	lincRNA	5.8071	1.5x10^-03	2.4x10^-02	5.67741	1.2x10^-02	1.3x10^-01	5.92635	8.9x10^-03	1.7x10^-01	3.26515	8.8x10^-02	2.4x10^-01	2.54396	1.4x10^-01	9.5x10^-01	2.41226	2.7x10^-01	1.0x10^00	2.6612	2.2x10^-01	9.5x10^-01	N
ENSG00000262412	AL160291.1	lincRNA	5.83438	3.9x10^-03	4.3x10^-02	8.46224	NA	NA	6.56757	NA	NA	5.77734	NA	NA	0.0643449	9.7x10^-01	1.0x10^+00	2.6849	NA	NA	0.790224	NA	NA	N
ENSG00000186825	C2orf27B	lincRNA	5.85383	3.6x10^-03	4.1x10^-02	8.76686	NA	NA	6.75605	NA	NA	6.12956	NA	NA	-0.279116	8.8x10^-01	1.0x10^+00	2.63731	NA	NA	0.626488	NA	NA	N
ENSG00000229628	AC073115.1	lincRNA	5.87767	3.1x10^-03	3.7x10^-02	2.85282	3.1x10^-01	6.1x10^-01	-2.43476	3.9x10^-01	7.8x10^-01	0.810429	7.3x10^-01	8.4x10^-01	0.692862	7.1x10^-01	1.0x10^+00	2.0424	4.6x10^-01	1.0x10^00	-3.24519	2.4x10^-01	9.5x10^-01	N
ENSG00000187013	C17orf82	lincRNA	5.91928	1.4x10^-04	5.0x10^-03	4.47754	2.4x10^-02	1.8x10^-01	1.40944	4.8x10^-01	8.4x10^-01	3.31071	4.3x10^-02	1.6x10^-01	0.329071	8.3x10^-01	1.0x10^+00	1.16682	5.5x10^-01	1.0x10^00	-1.90127	3.3x10^-01	9.6x10^-01	N
ENSG00000239332	LINC01119	lincRNA	5.96927	3.1x10^-03	3.8x10^-02	8.62387	7.8x10^-04	2.7x10^-02	3.69593	1.5x10^-01	5.9x10^-01	5.45142	1.0x10^-02	6.8x10^-02	4.61281	1.9x10^-02	5.0x10^-01	3.17245	2.1x10^-01	1.0x10^00	-1.75548	4.9x10^-01	9.7x10^-01	N
ENSG00000228208	C1orf143	lincRNA	6.07191	2.1x10^-03	3.0x10^-02	7.0543	NA	NA	10.7371	NA	NA	5.69249	NA	NA	0.365655	8.4x10^-01	1.0x10^+00	1.36181	NA	NA	5.04466	NA	NA	N
ENSG00000231031	LINC01804	lincRNA	6.12699	1.7x10^-04	5.6x10^-03	6.50605	1.9x10^-03	4.9x10^-02	1.52025	4.7x10^-01	8.3x10^-01	3.37925	5.1x10^-02	1.7x10^-01	1.92615	2.1x10^-01	1.0x10^+00	3.1268	1.3x10^-01	1.0x10^00	-1.859	3.7x10^-01	9.6x10^-01	N
ENSG00000245317	AC008393.1	lincRNA	6.15098	8.8x10^-05	3.6x10^-03	10.2129	NA	NA	7.16837	NA	NA	6.15367	NA	NA	3.17113	2.8x10^-02	5.9x10^-01	4.05922	NA	NA	1.01469	NA	NA	N
ENSG00000257230	LINC02448	lincRNA	6.26698	2.7x10^-03	3.5x10^-02	-2.10992	4.4x10^-01	7.2x10^-01	4.44005	9.7x10^-02	5.0x10^-01	3.46378	1.2x10^-01	2.8x10^-01	-1.73425	3.8x10^-01	1.0x10^+00	-5.5737	3.8x10^-02	7.3x10^-01	0.976264	7.1x10^-01	9.9x10^-01	N
ENSG00000233502	AC104794.1	lincRNA	6.42829	3.6x10^-03	4.1x10^-02	10.0483	NA	NA	7.42714	NA	NA	9.36084	NA	NA	-1.72839	4.1x10^-01	1.0x10^+00	0.687502	NA	NA	-1.9337	NA	NA	N
ENSG00000250986	AC141928.1	lincRNA	6.44713	1.9x10^-05	1.2x10^-03	2.137	2.8x10^-01	5.8x10^-01	1.35322	5.0x10^-01	8.4x10^-01	0.0015137	1.0x10^+00	1.0x10^+00	1.79744	1.8x10^-01	1.0x10^+00	2.13549	2.8x10^-01	1.0x10^00	1.35171	4.9x10^-01	9.7x10^-01	N
ENSG00000259069	AL512310.10	lincRNA	6.52409	3.2x10^-03	3.8x10^-02	2.61209	3.6x10^-01	6.6x10^-01	-1.90729	5.1x10^-01	8.5x10^-01	3.63112	1.2x10^-01	2.9x10^-01	-1.95815	3.5x10^-01	1.0x10^+00	-1.01903	7.2x10^-01	1.0x10^00	-5.53841	5.0x10^-02	7.8x10^-01	N
ENSG00000255109	AC090458.1	lincRNA	6.72527	2.3x10^-03	3.2x10^-02	0.95702	7.7x10^-01	9.1x10^-01	0.379027	9.1x10^-01	9.8x10^-01	0.973799	7.2x10^-01	8.3x10^-01	3.48191	1.0x10^-01	8.9x10^-01	-0.0167792	1.0x10^+00	1.0x10^00	-0.594772	8.5x10^-01	9.9x10^-01	N
ENSG00000226917	LINC01276	lincRNA	6.97417	1.0x10^-03	1.9x10^-02	11.1875	NA	NA	7.94031	NA	NA	6.31462	NA	NA	0.670777	7.4x10^-01	1.0x10^+00	4.87287	NA	NA	1.62569	NA	NA	N
ENSG00000228459	LINC01546	lincRNA	6.98682	5.2x10^-04	1.2x10^-02	4.50165	8.8x10^-02	3.3x10^-01	9.3653	3.8x10^-04	2.2x10^-02	2.612	2.3x10^-01	4.3x10^-01	1.91974	3.1x10^-01	1.0x10^+00	1.88965	4.6x10^-01	1.0x10^00	6.7533	8.7x10^-03	4.3x10^-01	N
ENSG00000227011	C17orf112	lincRNA	7.17802	7.9x10^-04	1.6x10^-02	4.58571	1.1x10^-01	3.8x10^-01	4.37606	1.3x10^-01	5.6x10^-01	3.17284	1.8x10^-01	3.7x10^-01	1.47892	4.7x10^-01	1.0x10^+00	1.41287	6.2x10^-01	1.0x10^00	1.20322	6.7x10^-01	9.8x10^-01	N
ENSG00000259437	AC093334.1	lincRNA	7.19568	3.4x10^-03	4.0x10^-02	6.25597	5.2x10^-02	2.6x10^-01	2.28828	4.8x10^-01	8.4x10^-01	4.42532	9.5x10^-02	2.5x10^-01	-1.32864	5.7x10^-01	1.0x10^+00	1.83065	5.6x10^-01	1.0x10^00	-2.13704	5.0x10^-01	9.7x10^-01	N
ENSG00000204814	AL935212.1	lincRNA	7.29666	7.0x10^-05	3.1x10^-03	3.44643	2.0x10^-01	5.0x10^-01	2.0092	4.6x10^-01	8.3x10^-01	2.42372	2.8x10^-01	4.7x10^-01	1.61257	3.4x10^-01	1.0x10^+00	1.02271	7.0x10^-01	1.0x10^00	-0.414526	8.8x10^-01	9.9x10^-01	N
ENSG00000264954	PRR29-AS1	lincRNA	7.29701	7.6x10^-07	8.0x10^-05	5.25797	6.1x10^-03	9.4x10^-02	2.46727	2.0x10^-01	6.4x10^-01	1.87702	2.3x10^-01	4.3x10^-01	2.57568	7.0x10^-02	8.1x10^-01	3.38095	7.3x10^-02	9.4x10^-01	0.590254	7.5x10^-01	9.9x10^-01	N
ENSG00000260880	HCCAT5	lincRNA	7.6413	5.7x10^-04	1.3x10^-02	11.1162	NA	NA	8.32391	NA	NA	10.477	NA	NA	1.32958	5.3x10^-01	1.0x10^+00	0.639171	NA	NA	-2.15307	NA	NA	N
ENSG00000258425	AC013451.1	lincRNA	7.66554	1.0x10^-03	1.9x10^-02	6.05967	4.2x10^-02	2.4x10^-01	3.45878	2.5x10^-01	6.9x10^-01	3.75916	1.3x10^-01	3.0x10^-01	1.52071	5.0x10^-01	1.0x10^+00	2.30051	4.3x10^-01	1.0x10^00	-0.300379	9.2x10^-01	9.9x10^-01	N
ENSG00000258520	AL359317.1	lincRNA	7.96567	1.0x10^-04	3.9x10^-03	3.52061	2.5x10^-01	5.4x10^-01	4.98874	1.0x10^-01	5.0x10^-01	6.27344	1.2x10^-02	7.5x10^-02	3.04014	1.1x10^-01	9.1x10^-01	-2.75284	3.6x10^-01	1.0x10^00	-1.28471	6.7x10^-01	9.8x10^-01	N
ENSG00000207955	MIR219A2	lincRNA	8.04561	4.0x10^-06	3.4x10^-04	6.58014	7.5x10^-03	1.1x10^-01	3.1849	2.0x10^-01	6.4x10^-01	2.93575	1.5x10^-01	3.3x10^-01	3.02319	5.9x10^-02	7.8x10^-01	3.64438	1.3x10^-01	1.0x10^00	0.249148	9.2x10^-01	9.9x10^-01	38	23.8071	9.09091	33.7178	66.6667	52.4256	58.3333
ENSG00000205745	AC083864.1	lincRNA	8.31828	4.0x10^-04	1.0x10^-02	13.2374	NA	NA	9.29215	NA	NA	8.91682	NA	NA	0.943324	6.7x10^-01	1.0x10^+00	4.32056	NA	NA	0.375331	NA	NA	N
ENSG00000258850	AL450442.1	lincRNA	8.40447	1.1x10^-04	4.1x10^-03	2.57522	3.8x10^-01	6.7x10^-01	0.804036	7.9x10^-01	9.5x10^-01	-0.02534	9.9x10^-01	1.0x10^+00	1.97115	3.3x10^-01	1.0x10^+00	2.60056	3.7x10^-01	1.0x10^00	0.829376	7.8x10^-01	9.9x10^-01	N
ENSG00000236858	AL008638.2	lincRNA	8.81969	1.5x10^-05	1.0x10^-03	6.34362	2.7x10^-02	1.9x10^-01	4.85667	9.0x10^-02	4.9x10^-01	1.92679	4.1x10^-01	6.0x10^-01	6.10313	1.7x10^-03	1.4x10^-01	4.41683	1.2x10^-01	1.0x10^00	2.92988	3.0x10^-01	9.6x10^-01	N
ENSG00000259495	AC016705.2	lincRNA	9.21548	1.8x10^-05	1.1x10^-03	11.63	NA	NA	10.2206	NA	NA	8.62085	NA	NA	0.602677	7.6x10^-01	1.0x10^+00	3.00913	NA	NA	1.59979	NA	NA	N
ENSG00000254839	AF131215.3	lincRNA	10.5735	1.6x10^-07	2.0x10^-05	4.24225	9.2x10^-02	3.4x10^-01	7.09135	4.9x10^-03	1.2x10^-01	-1.29574	5.4x10^-01	7.1x10^-01	6.38835	8.6x10^-04	8.8x10^-02	5.53799	2.7x10^-02	6.2x10^-01	8.38709	7.8x10^-04	1.0x10^-01	N
ENSG00000258842	AL390816.1	lincRNA	15.8971	1.6x10^-08	2.5x10^-06	14.0451	NA	NA	22.0936	NA	NA	23.69	NA	NA	-8.22728	2.2x10^-03	1.6x10^-01	-9.64485	NA	NA	-1.59641	NA	NA	N
ENSG00000254038	AC092818.1	lincRNA	17.3768	4.3x10^-08	6.2x10^-06	17.8713	NA	NA	22.3842	NA	NA	21.8582	NA	NA	-4.90145	1.1x10^-01	9.0x10^-01	-3.98694	NA	NA	0.525925	NA	NA	N
ENSG00000203864	C1orf137	lincRNA	17.9139	1.5x10^-08	2.4x10^-06	25.4809	NA	NA	18.3986	NA	NA	21.671	NA	NA	-4.26853	1.6x10^-01	9.8x10^-01	3.80989	NA	NA	-3.27239	NA	NA	N
ENSG00000254833	AP001893.3	lincRNA	17.9219	1.0x10^-09	2.0x10^-07	3.94274	1.9x10^-01	4.8x10^-01	-20.4724	4.7x10^-11	2.4x10^-08	4.8159	5.1x10^-02	1.7x10^-01	-4.9461	7.8x10^-02	8.4x10^-01	-0.873157	7.7x10^-01	1.0x10^00	-25.2883	1.5x10^-16	2.2x10^-13	N
ENSG00000250173	AC122719.2	lincRNA	18.7536	9.6x10^-09	1.6x10^-06	19.3588	NA	NA	19.9636	NA	NA	22.9823	NA	NA	-4.62989	1.4x10^-01	9.6x10^-01	-3.62348	NA	NA	-3.01866	NA	NA	N
ENSG00000260970	AC006288.1	lincRNA	22.0198	1.0x10^-16	1.2x10^-13	4.3124	1.4x10^-01	4.2x10^-01	8.43421	4.1x10^-03	1.1x10^-01	1.79665	4.6x10^-01	6.4x10^-01	3.82717	1.3x10^-01	9.4x10^-01	2.51575	3.8x10^-01	1.0x10^00	6.63756	2.1x10^-02	6.1x10^-01	N
ENSG00000266402	SNHG25	lincRNA	22.3667	9.0x10^-17	1.1x10^-13	26.0172	NA	NA	22.7464	NA	NA	17.6146	NA	NA	4.22321	1.0x10^-01	9.0x10^-01	8.40255	NA	NA	5.13177	NA	NA	N
ENSG00000225930	LINC02249	lincRNA	-0.910741	6.9x10^-01	8.5x10^-01	0.0765522	9.8x10^-01	1.0x10^+00	-6.68766	1.8x10^-02	2.4x10^-01	4.40714	4.7x10^-02	1.6x10^-01	-5.31794	1.8x10^-02	4.9x10^-01	-4.33058	1.0x10^-01	1.0x10^00	-11.0948	6.5x10^-05	1.3x10^-02	N
ENSG00000253308	AC004080.1	lincRNA	-3.02867	8.9x10^-02	2.8x10^-01	-6.30176	7.9x10^-03	1.1x10^-01	1.76238	4.3x10^-01	8.1x10^-01	2.60092	1.6x10^-01	3.4x10^-01	-5.6294	1.2x10^-03	1.1x10^-01	-8.90268	1.4x10^-04	1.7x10^-02	-0.838539	7.0x10^-01	9.8x10^-01	N
ENSG00000267924	AC139769.2	lincRNA	-0.905713	4.7x10^-01	7.0x10^-01	-3.87591	9.1x10^-03	1.2x10^-01	-0.00104662	1.0x10^+00	1.0x10^+00	1.46316	2.3x10^-01	4.2x10^-01	-2.369	5.3x10^-02	7.6x10^-01	-5.33907	2.7x10^-04	2.8x10^-02	-1.46421	3.1x10^-01	9.6x10^-01	N
ENSG00000270066	AL356488.2	lincRNA	1.55903	3.4x10^-01	5.9x10^-01	-5.20844	9.0x10^-03	1.1x10^-01	3.79477	3.6x10^-02	3.4x10^-01	2.80947	6.0x10^-02	1.9x10^-01	-1.25111	4.3x10^-01	1.0x10^+00	-8.01791	4.5x10^-05	6.6x10^-03	0.98531	5.8x10^-01	9.8x10^-01	N
ENSG00000254106	LINC01848	lincRNA	-1.41886	5.5x10^-01	7.5x10^-01	-2.49077	4.2x10^-01	7.0x10^-01	6.66752	2.4x10^-02	2.8x10^-01	9.18886	1.7x10^-04	4.6x10^-03	-10.6029	3.2x10^-06	1.1x10^-03	-11.6796	9.4x10^-05	1.2x10^-02	-2.52134	3.8x10^-01	9.6x10^-01	N
ENSG00000269877	AC008753.3	lincRNA	-0.0943048	9.7x10^-01	9.9x10^-01	4.57194	1.5x10^-01	4.2x10^-01	-7.01706	3.1x10^-02	3.1x10^-01	5.33983	3.9x10^-02	1.5x10^-01	-9.78339	1.6x10^-06	6.5x10^-04	-0.767893	8.0x10^-01	1.0x10^00	-12.3569	1.1x10^-04	2.1x10^-02	N
ENSG00000179676	LINC00305	lincRNA	-2.24651	2.5x10^-01	4.9x10^-01	-19.7418	NA	NA	3.1427	NA	NA	4.54012	NA	NA	-8.04011	1.6x10^-05	4.6x10^-03	-24.2819	NA	NA	-1.39742	NA	NA	N
ENSG00000225794	AC073321.1	lincRNA	-2.52239	2.4x10^-01	4.9x10^-01	4.94429	NA	NA	-2.16697	NA	NA	4.92638	NA	NA	-7.45559	3.5x10^-04	4.8x10^-02	0.0179109	NA	NA	-7.09335	NA	NA	N
ENSG00000122548	KIAA0087	lincRNA	4.1578	1.5x10^-02	9.6x10^-02	1.94673	3.8x10^-01	6.7x10^-01	4.39288	4.6x10^-02	3.7x10^-01	8.26741	5.6x10^-06	3.5x10^-04	-6.75628	1.6x10^-05	4.5x10^-03	-6.32068	3.5x10^-03	1.8x10^-01	-3.87453	7.2x10^-02	8.3x10^-01	N
ENSG00000257860	AC068643.2	lincRNA	-1.91534	3.2x10^-01	5.6x10^-01	-1.37139	5.6x10^-01	8.0x10^-01	-2.82062	2.4x10^-01	6.8x10^-01	4.76099	1.2x10^-02	7.6x10^-02	-6.67591	3.2x10^-04	4.4x10^-02	-6.13238	8.0x10^-03	3.2x10^-01	-7.58162	1.3x10^-03	1.5x10^-01	N
ENSG00000177338	LINC00469	lincRNA	-2.43794	1.4x10^-01	3.6x10^-01	0.057157	9.8x10^-01	1.0x10^+00	-1.78949	4.0x10^-01	7.9x10^-01	3.704	3.5x10^-02	1.4x10^-01	-6.14205	1.7x10^-04	2.7x10^-02	-3.64684	8.3x10^-02	9.8x10^-01	-5.49348	9.1x10^-03	4.4x10^-01	N
ENSG00000249868	AC136777.1	lincRNA	0.824436	6.1x10^-01	8.0x10^-01	-4.84442	3.8x10^-02	2.2x10^-01	-3.85864	9.2x10^-02	4.9x10^-01	1.79501	3.4x10^-01	5.3x10^-01	-6.05668	8.8x10^-05	1.7x10^-02	-6.63943	3.9x10^-03	2.0x10^-01	-5.65365	1.2x10^-02	4.9x10^-01	N
ENSG00000230490	AL139383.1	lincRNA	0.709438	6.2x10^-01	8.0x10^-01	0.56958	7.5x10^-01	9.0x10^-01	0.835652	6.3x10^-01	9.0x10^-01	6.75216	2.3x10^-06	1.6x10^-04	-6.04274	7.7x10^-06	2.4x10^-03	-6.18258	2.8x10^-04	2.9x10^-02	-5.91651	4.4x10^-04	6.7x10^-02	N
ENSG00000176659	C20orf197	lincRNA	-3.65707	1.2x10^-02	8.6x10^-02	-3.16972	7.7x10^-02	3.2x10^-01	-4.38134	1.6x10^-02	2.2x10^-01	1.74343	2.3x10^-01	4.3x10^-01	-5.40042	1.5x10^-04	2.5x10^-02	-4.91315	5.4x10^-03	2.5x10^-01	-6.12477	6.0x10^-04	8.4x10^-02	N
ENSG00000204277	LINC01993	lincRNA	1.83793	1.9x10^-01	4.3x10^-01	2.42847	1.5x10^-01	4.3x10^-01	0.855254	6.2x10^-01	9.0x10^-01	7.11662	3.6x10^-07	3.5x10^-05	-5.27809	5.4x10^-05	1.1x10^-02	-4.68815	3.6x10^-03	1.9x10^-01	-6.26136	1.3x10^-04	2.4x10^-02	N
ENSG00000205971	AC074389.1	lincRNA	1.76515	2.3x10^-01	4.7x10^-01	-0.735051	NA	NA	10.553	NA	NA	6.80988	NA	NA	-5.02034	1.5x10^-04	2.5x10^-02	-7.54493	NA	NA	3.74317	NA	NA	N
ENSG00000238035	AC138035.1	lincRNA	0.568517	5.8x10^-01	7.7x10^-01	-0.601911	6.3x10^-01	8.5x10^-01	1.19324	3.2x10^-01	7.5x10^-01	4.30754	1.5x10^-05	7.7x10^-04	-3.73875	1.1x10^-04	2.0x10^-02	-4.90945	5.8x10^-05	8.1x10^-03	-3.1143	7.8x10^-03	4.1x10^-01	N
ENSG00000261172	AC133919.2	lincRNA	3.25059	9.5x10^-02	2.9x10^-01	2.41041	3.2x10^-01	6.2x10^-01	3.77834	1.2x10^-01	5.3x10^-01	-7.52127	2.8x10^-04	6.5x10^-03	10.7754	6.5x10^-08	3.0x10^-05	9.93168	4.9x10^-05	7.1x10^-03	11.2996	3.8x10^-06	9.7x10^-04	N
ENSG00000251533	LINC00605	lincRNA	4.23937	3.1x10^-03	3.7x10^-02	#N/A	#N/A	#N/A	#N/A	#N/A	#N/A	#N/A	#N/A	#N/A	0.993104	4.4x10^-01	1.0x10^+00	#N/A	#N/A	#N/A	#N/A	#N/A	#N/A	N
ENSG00000255325	AC108136.1	lincRNA	4.30746	2.1x10^-03	3.0x10^-02	#N/A	#N/A	#N/A	#N/A	#N/A	#N/A	#N/A	#N/A	#N/A	3.8797	4.1x10^-03	2.3x10^-01	#N/A	#N/A	#N/A	#N/A	#N/A	#N/A	N
ENSG00000224718	LINC01657	lincRNA	4.5163	2.6x10^-03	3.4x10^-02	#N/A	#N/A	#N/A	#N/A	#N/A	#N/A	#N/A	#N/A	#N/A	0.527556	7.0x10^-01	1.0x10^+00	#N/A	#N/A	#N/A	#N/A	#N/A	#N/A	N
ENSG00000224307	AL161785.1	lincRNA	4.71318	2.0x10^-03	2.9x10^-02	#N/A	#N/A	#N/A	#N/A	#N/A	#N/A	#N/A	#N/A	#N/A	0.59651	6.7x10^-01	1.0x10^+00	#N/A	#N/A	#N/A	#N/A	#N/A	#N/A	N
ENSG00000260670	AC134508.1	lincRNA	4.85872	1.4x10^-03	2.3x10^-02	#N/A	#N/A	#N/A	#N/A	#N/A	#N/A	#N/A	#N/A	#N/A	1.30089	3.5x10^-01	1.0x10^+00	#N/A	#N/A	#N/A	#N/A	#N/A	#N/A	N
ENSG00000233746	LINC00656	lincRNA	4.91	7.5x10^-04	1.5x10^-02	#N/A	#N/A	#N/A	#N/A	#N/A	#N/A	#N/A	#N/A	#N/A	1.65747	2.1x10^-01	1.0x10^+00	#N/A	#N/A	#N/A	#N/A	#N/A	#N/A	N
ENSG00000253871	AC068075.1	lincRNA	5.43929	3.2x10^-03	3.8x10^-02	#N/A	#N/A	#N/A	#N/A	#N/A	#N/A	#N/A	#N/A	#N/A	1.13634	5.1x10^-01	1.0x10^+00	#N/A	#N/A	#N/A	#N/A	#N/A	#N/A	N
ENSG00000199145	MIR302D	miRNA	-2.17965	4.8x10^-01	7.0x10^-01	-1.01937	8.0x10^-01	9.3x10^-01	-17.3612	1.0x10^-05	1.3x10^-03	6.37595	4.5x10^-02	1.6x10^-01	-8.55583	3.9x10^-03	2.2x10^-01	-7.39532	5.4x10^-02	8.4x10^-01	-23.7372	6.3x10^-10	2.4x10^-07	N
ENSG00000207607	MIR200A	miRNA	1.97038	5.4x10^-01	7.5x10^-01	-23.0798	1.8x10^-10	6.2x10^-08	0.0859463	9.8x10^-01	1.0x10^+00	-0.543496	8.5x10^-01	9.2x10^-01	5.91972	6.2x10^-02	7.9x10^-01	-22.5363	2.7x10^-10	7.9x10^-08	0.629442	8.6x10^-01	9.9x10^-01	39,40,41,42,43	39.3003	27.2727	37.3616	8.33333	33.391	33.3333
ENSG00000207609	MIR491	miRNA	4.95828	1.7x10^-01	4.0x10^-01	4.53894	2.6x10^-01	5.6x10^-01	-20.4855	6.6x10^-07	1.1x10^-04	3.54158	2.9x10^-01	4.8x10^-01	0.632675	8.6x10^-01	1.0x10^+00	0.997365	8.0x10^-01	1.0x10^00	-24.0271	3.2x10^-09	1.1x10^-06	N
ENSG00000207626	MIR562	miRNA	4.71966	1.9x10^-01	4.3x10^-01	-21.2589	1.2x10^-07	2.3x10^-05	2.3341	5.5x10^-01	8.7x10^-01	-0.501817	8.8x10^-01	9.4x10^-01	0.85272	8.1x10^-01	1.0x10^+00	-20.7571	1.6x10^-07	3.5x10^-05	2.83592	4.6x10^-01	9.7x10^-01	N
ENSG00000207750	MIR553	miRNA	0.595939	8.7x10^-01	9.5x10^-01	-20.822	1.5x10^-07	2.8x10^-05	3.90336	3.1x10^-01	7.4x10^-01	-5.27664	1.0x10^-01	2.6x10^-01	5.88057	9.6x10^-02	8.9x10^-01	-15.5453	8.3x10^-05	1.1x10^-02	9.18	1.7x10^-02	5.6x10^-01	N
ENSG00000207959	MIR656	miRNA	3.94751	2.8x10^-01	5.2x10^-01	-21.7751	8.0x10^-07	1.2x10^-04	-0.0549645	9.9x10^-01	1.0x10^+00	-1.19155	7.4x10^-01	8.5x10^-01	0.81143	8.2x10^-01	1.0x10^+00	-20.5835	2.2x10^-06	4.4x10^-04	1.13659	7.9x10^-01	9.9x10^-01	N
ENSG00000207990	MIR182	miRNA	-2.3411	5.2x10^-01	7.3x10^-01	4.26692	2.4x10^-01	5.4x10^-01	-21.1541	1.3x10^-08	3.2x10^-06	1.24191	6.8x10^-01	8.1x10^-01	-0.641384	8.6x10^-01	1.0x10^+00	3.025	4.0x10^-01	1.0x10^00	-22.396	9.8x10^-10	3.7x10^-07	44,45,46,47,48,49,50	25.3621	18.1818	32.6193	16.6667	46.94	25
ENSG00000215957	MIR300	miRNA	2.71566	4.5x10^-01	6.8x10^-01	5.42366	2.2x10^-01	5.1x10^-01	-14.6933	9.7x10^-04	4.3x10^-02	7.98529	2.7x10^-02	1.2x10^-01	-1.56814	6.5x10^-01	1.0x10^+00	-2.56163	5.5x10^-01	1.0x10^00	-22.6786	1.8x10^-07	5.1x10^-05	51,52	2.84037	9.09091	38.1879	25	12.9352	8.33333
ENSG00000221782	MIR548F2	miRNA	-1.54884	6.7x10^-01	8.3x10^-01	7.79537	4.7x10^-02	2.5x10^-01	-16.7652	2.9x10^-05	2.9x10^-03	4.06581	2.1x10^-01	4.0x10^-01	-2.03896	5.7x10^-01	1.0x10^+00	3.72957	3.3x10^-01	1.0x10^00	-20.831	1.0x10^-07	2.9x10^-05	N
ENSG00000266780	MIR4444-2	miRNA	0.548112	8.5x10^-01	9.4x10^-01	1.5637	6.7x10^-01	8.6x10^-01	-16.7938	5.5x10^-06	7.6x10^-04	5.47044	6.6x10^-02	2.0x10^-01	-4.91847	8.1x10^-02	8.4x10^-01	-3.90674	2.7x10^-01	1.0x10^00	-22.2642	6.3x10^-10	2.4x10^-07	N
ENSG00000207719	MIR623	miRNA	10.039	4.7x10^-03	4.9x10^-02	12.8114	1.7x10^-04	9.4x10^-03	-14.6889	2.9x10^-05	2.9x10^-03	10.1862	3.2x10^-04	7.1x10^-03	0.670014	8.4x10^-01	1.0x10^+00	2.62519	4.3x10^-01	1.0x10^00	-24.8751	3.1x10^-13	2.2x10^-10	N
ENSG00000221200	MIR1253	miRNA	3.61842	2.0x10^-01	4.4x10^-01	-14.4047	1.5x10^-05	1.4x10^-03	6.68481	3.8x10^-02	3.5x10^-01	10.2356	1.3x10^-04	3.8x10^-03	-6.62582	1.4x10^-02	4.4x10^-01	-24.6403	2.2x10^-14	1.3x10^-11	-3.55083	2.6x10^-01	9.5x10^-01	53	43.9483	18.1818	44.4533	33.3333	18.3523	16.6667
ENSG00000208024	MIR199A2	miRNA	15.7927	1.6x10^-05	1.1x10^-03	-9.9611	2.5x10^-02	1.8x10^-01	16.6481	1.6x10^-04	1.2x10^-02	21.3571	3.5x10^-09	5.4x10^-07	-5.69681	1.1x10^-01	9.0x10^-01	-31.3182	6.0x10^-13	2.5x10^-10	-4.70901	2.7x10^-01	9.6x10^-01	54	1.35797e-14	0	51.5372	16.6667	6.80326	8.33333
ENSG00000198974	MIR30E	miRNA	13.8212	1.6x10^-04	5.5x10^-03	-8.44784	5.8x10^-02	2.8x10^-01	14.6285	1.0x10^-03	4.5x10^-02	21.3728	3.4x10^-09	5.3x10^-07	-7.64696	3.1x10^-02	6.2x10^-01	-29.8207	7.1x10^-12	2.4x10^-09	-6.74431	1.2x10^-01	9.1x10^-01	55,56,57,58	24.8783	9.09091	55.149	25	3.26831	8.33333
ENSG00000199165	MIRLET7A1	miRNA	15.2425	3.2x10^-05	1.8x10^-03	16.1346	2.8x10^-04	1.4x10^-02	-8.7743	4.9x10^-02	3.8x10^-01	21.8275	1.6x10^-09	2.7x10^-07	-6.75371	5.6x10^-02	7.7x10^-01	-5.69293	1.9x10^-01	1.0x10^00	-30.6018	2.0x10^-12	1.1x10^-09	59,60,61,62,63,64	13.4267	9.09091	47.0218	25	5.86518	8.33333
ENSG00000207924	MIR196A2	miRNA	18.4255	3.7x10^-07	4.2x10^-05	19.4851	8.8x10^-06	9.4x10^-04	-10.0394	2.4x10^-02	2.8x10^-01	21.9727	1.2x10^-09	2.1x10^-07	-3.49531	3.2x10^-01	1.0x10^+00	-2.48761	5.6x10^-01	1.0x10^00	-32.0121	1.8x10^-13	1.4x10^-10	65,66,67,68,69,70	26.1466	9.09091	50.0805	16.6667	16.2215	16.6667
ENSG00000207826	MIR596	miRNA	4.77932	1.9x10^-01	4.2x10^-01	22.3152	3.4x10^-10	1.1x10^-07	-5.17174	1.6x10^-01	5.9x10^-01	22.121	5.7x10^-14	2.3x10^-11	-0.924229	7.9x10^-01	1.0x10^+00	0.194206	9.6x10^-01	1.0x10^00	-27.2927	1.4x10^-14	1.5x10^-11	N
ENSG00000207632	MIR588	miRNA	13.1954	7.3x10^-05	3.1x10^-03	-5.78696	1.8x10^-01	4.6x10^-01	13.7052	1.4x10^-03	5.5x10^-02	22.1904	1.6x10^-10	3.4x10^-08	-9.37743	3.4x10^-03	2.1x10^-01	-27.9774	2.1x10^-11	6.8x10^-09	-8.48519	4.2x10^-02	7.4x10^-01	71	1.35797e-14	0	47.0006	33.3333	2.6554	8.33333
ENSG00000199020	MIR381	miRNA	16.022	1.2x10^-05	8.4x10^-04	-5.43844	2.2x10^-01	5.2x10^-01	16.9878	1.2x10^-04	9.1x10^-03	22.4074	5.8x10^-10	1.1x10^-07	-6.40918	6.9x10^-02	8.1x10^-01	-27.8458	1.5x10^-10	4.5x10^-08	-5.4196	2.1x10^-01	9.5x10^-01	72,73	34.9591	9.09091	56.2945	16.6667	7.4196	8.33333
ENSG00000199005	MIR370	miRNA	16.3588	8.1x10^-08	1.1x10^-05	-9.12811	1.8x10^-02	1.6x10^-01	17.2791	5.8x10^-06	7.8x10^-04	22.5757	5.3x10^-13	1.7x10^-10	-6.29946	3.1x10^-02	6.2x10^-01	-31.7038	3.9x10^-17	2.9x10^-14	-5.2966	1.5x10^-01	9.3x10^-01	74,75	23.7314	9.09091	44.4302	41.6667	8.4257	8.33333
ENSG00000207947	MIR152	miRNA	3.87162	2.9x10^-01	5.3x10^-01	-3.23052	3.8x10^-01	6.7x10^-01	22.4548	4.6x10^-10	1.7x10^-07	22.8915	1.7x10^-14	7.4x10^-12	0.184391	9.6x10^-01	1.0x10^+00	-26.122	3.7x10^-13	1.6x10^-10	-0.436677	9.0x10^-01	9.9x10^-01	76,77,78,79,80	34.612	9.09091	40.9835	33.3333	32.8025	16.6667
ENSG00000199158	MIR96	miRNA	21.5567	2.5x10^-09	4.7x10^-07	24.3748	2.5x10^-08	5.5x10^-06	-9.76239	2.8x10^-02	3.0x10^-01	22.9602	2.2x10^-10	4.4x10^-08	0.193525	9.6x10^-01	1.0x10^+00	1.41455	7.4x10^-01	1.0x10^00	-32.7226	5.3x10^-14	4.6x10^-11	81,82	1.35797e-14	0	45.106	16.6667	47.6876	16.6667
ENSG00000207695	MIR184	miRNA	17.5582	2.0x10^-09	3.9x10^-07	18.7511	1.2x10^-07	2.3x10^-05	-13.9052	1.2x10^-04	9.3x10^-03	23.4358	9.9x10^-16	5.2x10^-13	-5.69027	4.2x10^-02	7.0x10^-01	-4.68465	1.7x10^-01	1.0x10^00	-37.3409	2.6x10^-26	1.7x10^-22	83,84	1.35797e-14	0	58.4092	33.3333	12.284	25
ENSG00000210741	MIR196A1	miRNA	21.651	2.1x10^-09	4.1x10^-07	-8.37973	1.5x10^-02	1.5x10^-01	24.7973	1.3x10^-13	1.5x10^-10	23.5596	2.0x10^-17	1.4x10^-14	0.0841247	9.8x10^-01	1.0x10^+00	-31.9393	1.4x10^-21	2.7x10^-18	1.2377	7.0x10^-01	9.8x10^-01	85,86	1.35797e-14	0	46.6987	33.3333	48.6033	25
ENSG00000208033	MIR609	miRNA	5.30945	1.4x10^-01	3.6x10^-01	-10.8205	8.8x10^-03	1.1x10^-01	22.4956	2.7x10^-08	6.3x10^-06	24.3172	3.7x10^-13	1.2x10^-10	5.26855	1.4x10^-01	9.5x10^-01	-35.1376	2.7x10^-18	2.6x10^-15	-1.82156	6.4x10^-01	9.8x10^-01	N
ENSG00000199151	MIR337	miRNA	5.71137	1.1x10^-01	3.2x10^-01	23.1148	9.7x10^-09	2.3x10^-06	-8.77061	3.3x10^-02	3.2x10^-01	22.042	3.8x10^-11	8.9x10^-09	4.94914	1.6x10^-01	9.8x10^-01	1.07273	7.8x10^-01	1.0x10^00	-30.8127	1.6x10^-14	1.6x10^-11	N
ENSG00000199075	MIR26A1	miRNA	20.5109	7.4x10^-10	1.5x10^-07	-17.1321	2.0x10^-07	3.6x10^-05	22.7224	1.0x10^-12	9.9x10^-10	21.1401	1.4x10^-15	7.2x10^-13	0.13657	9.7x10^-01	1.0x10^+00	-38.2722	4.3x10^-33	1.1x10^-28	1.58235	6.1x10^-01	9.8x10^-01	87,88,89,90,91	1.35797e-14	0	31.0827	33.3333	37.2699	25
ENSG00000207804	MIR599	miRNA	-12.5073	1.1x10^-04	4.2x10^-03	22.0472	NA	NA	22.6169	NA	NA	22.9407	NA	NA	-36.285	1.5x10^-31	1.6x10^-27	-0.893524	NA	NA	-0.323766	NA	NA
ENSG00000215966	MIR876	miRNA	-7.82676	3.3x10^-02	1.5x10^-01	19.1885	1.1x10^-05	1.1x10^-03	-11.2145	1.1x10^-02	1.9x10^-01	22.3905	4.6x10^-10	8.8x10^-08	-30.2793	1.1x10^-17	1.6x10^-14	-3.20201	4.5x10^-01	1.0x10^00	-33.6049	7.3x10^-15	8.6x10^-12	92	30.0266	9.09091	53.0788	33.3333	15.5809	8.33333
ENSG00000221214	MIR548E	miRNA	-5.64062	1.2x10^-01	3.3x10^-01	-21.3604	2.6x10^-07	4.5x10^-05	1.12367	7.8x10^-01	9.5x10^-01	2.23366	5.0x10^-01	6.8x10^-01	-27.4102	9.0x10^-15	7.5x10^-12	-23.5941	7.7x10^-09	2.0x10^-06	-1.10999	7.8x10^-01	9.9x10^-01	N
ENSG00000207586	MIR135A2	miRNA	-19.6805	2.1x10^-12	8.9x10^-10	5.60876	NA	NA	-19.0533	NA	NA	6.26751	NA	NA	-25.9452	1.5x10^-21	3.3x10^-18	-0.658754	NA	NA	-25.3208	NA	NA	93,94,95,96,	51.9903	18.1818	44.9592	41.6667	40.1281	8.33333
ENSG00000207587	MIR544A	miRNA	-2.85168	4.4x10^-01	6.7x10^-01	-7.61766	4.4x10^-02	2.4x10^-01	23.4748	2.0x10^-10	7.9x10^-08	23.847	6.1x10^-15	2.8x10^-12	-25.7005	3.6x10^-13	2.4x10^-10	-31.4646	1.3x10^-17	1.1x10^-14	-0.372142	9.2x10^-01	9.9x10^-01	97	1.35797e-14	0	47.2071	33.3333	41.8579	16.6667
ENSG00000207647	MIR153-1	miRNA	-17.96	1.9x10^-07	2.3x10^-05	4.86368	1.8x10^-01	4.7x10^-01	-21.3108	1.0x10^-08	2.5x10^-06	5.13056	8.5x10^-02	2.4x10^-01	-25.6172	1.4x10^-14	1.1x10^-11	-0.266884	9.4x10^-01	1.0x10^00	-26.4413	5.3x10^-13	3.4x10^-10	98,99,100,101	26.3271	18.1818	57.1041	33.3333	53.3306	16.6667
ENSG00000221421	MIR1283-1	miRNA	-17.6363	2.4x10^-07	2.8x10^-05	-16.9398	NA	NA	3.58065	NA	NA	7.77762	NA	NA	-25.4133	1.2x10^-14	9.7x10^-12	-24.7174	NA	NA	-4.19697	NA	NA	N
ENSG00000207590	MIR215	miRNA	-15.4437	2.5x10^-05	1.5x10^-03	-13.8807	NA	NA	11.1448	NA	NA	9.15641	NA	NA	-24.5987	3.4x10^-12	2.1x10^-09	-23.0372	NA	NA	1.98841	NA	NA	N
ENSG00000207639	MIR193B	miRNA	-19.8578	4.3x10^-08	6.2x10^-06	-18.7725	NA	NA	1.35181	NA	NA	3.48885	NA	NA	-23.3468	4.0x10^-11	2.1x10^-08	-22.2614	NA	NA	-2.13704	NA	NA	102103104	30.8889	18.1818	52.0607	33.3333	16.3408	8.33333
ENSG00000266437	MIR4746	miRNA	-20.3033	4.8x10^-12	1.8x10^-09	-0.351846	NA	NA	-19.5884	NA	NA	2.8478	NA	NA	-23.1508	6.4x10^-16	6.6x10^-13	-3.19965	NA	NA	-22.4362	NA	NA	N
ENSG00000207634	MIR521-1	miRNA	-22.5805	3.2x10^-10	7.5x10^-08	-21.4908	NA	NA	-1.19736	NA	NA	-2.51433	NA	NA	-20.0658	1.2x10^-08	5.8x10^-06	-18.9765	NA	NA	1.31697	NA	NA	N
ENSG00000221263	MIR548P	miRNA	-22.4585	5.1x10^-10	1.1x10^-07	-21.3201	NA	NA	2.13587	NA	NA	-4.71762	NA	NA	-17.7405	7.1x10^-07	3.0x10^-04	-16.6025	NA	NA	6.8535	NA	NA	N
ENSG00000207701	MIR597	miRNA	-23.4697	8.2x10^-11	2.4x10^-08	2.73026	NA	NA	2.74227	NA	NA	-7.68145	NA	NA	-15.789	1.0x10^-05	3.1x10^-03	10.4117	NA	NA	10.4237	NA	NA	N
ENSG00000207863	MIR125B2	miRNA	12.9574	1.0x10^-05	7.3x10^-04	-2.33608	5.2x10^-01	7.8x10^-01	22.5678	2.6x10^-10	1.0x10^-07	23.3091	3.2x10^-15	1.6x10^-12	-10.239	2.7x10^-04	3.8x10^-02	-25.6451	6.1x10^-13	2.5x10^-10	-0.741282	8.3x10^-01	9.9x10^-01	105106107	31.1939	9.09091	51.38	41.6667	32.6813	16.6667
ENSG00000207721	MIR186	miRNA	21.7894	1.7x10^-09	3.3x10^-07	1.2011	7.8x10^-01	9.2x10^-01	0.303084	9.4x10^-01	9.9x10^-01	-23.1751	1.4x10^-10	3.0x10^-08	25.9976	1.9x10^-13	1.3x10^-10	24.3762	1.5x10^-08	3.8x10^-06	23.4782	5.1x10^-08	1.5x10^-05	108,109,110,111,112	35.8053	9.09091	0	0	39.9806	25
ENSG00000207763	MIR617	miRNA	22.1588	8.9x10^-10	1.8x10^-07	23.5898	7.9x10^-09	1.9x10^-06	22.1768	5.8x10^-08	1.3x10^-05	-6.17482	7.2x10^-02	2.1x10^-01	26.8981	2.8x10^-14	2.0x10^-11	29.7646	1.4x10^-13	6.9x10^-11	28.3516	1.9x10^-12	1.0x10^-09	113	33.0876	9.09091	0	0	41.9557	33.3333
ENSG00000207952	MIR624	miRNA	23.684	5.8x10^-11	1.7x10^-08	5.20137	2.3x10^-01	5.3x10^-01	-21.4076	1.2x10^-06	1.9x10^-04	-2.25688	5.3x10^-01	7.0x10^-01	30.8443	2.6x10^-18	4.7x10^-15	7.45825	8.1x10^-02	9.7x10^-01	-19.1507	1.1x10^-05	2.7x10^-03	N
ENSG00000221552	MIR1303	miRNA	23.9859	3.3x10^-11	1.1x10^-08	24.7576	NA	NA	26.5815	NA	NA	-20.0844	NA	NA	39.7024	2.8x10^-29	1.8x10^-25	44.842	NA	NA	46.6659	NA	NA	114115	37.1292	9.09091	0	0	59.0046	33.3333
ENSG00000199168	MIR374A	miRNA	-25.085	3.8x10^-12	1.5x10^-09	-25.0476	NA	NA	-1.25185	NA	NA	-24.1285	NA	NA	-0.259889	9.4x10^-01	1.0x10^+00	0	NA	NA	22.8766	NA	NA	116117118119	68.2341	27.2727	0	0	32.3707	8.33333
ENSG00000211514	MIR454	miRNA	-22.7882	2.8x10^-10	6.7x10^-08	1.3468	NA	NA	-22.6441	NA	NA	-22.0568	NA	NA	0.148282	9.7x10^-01	1.0x10^+00	23.4036	NA	NA	-0.587258	NA	NA	120	55.761	27.2727	43.5689	16.6667	34.5375	8.33333
ENSG00000207554	MIR647	miRNA	7.20363	1.1x10^-03	2.0x10^-02	5.50848	8.3x10^-02	3.3x10^-01	1.04617	7.4x10^-01	9.4x10^-01	0.98416	7.1x10^-01	8.3x10^-01	2.49805	2.3x10^-01	1.0x10^+00	4.52432	1.5x10^-01	1.0x10^00	0.0620137	9.8x10^-01	1.0x10^+00	121	34.1293	9.09091	38.892	25	50.742	58.3333
ENSG00000221445	MIR1301	miRNA	8.67426	2.9x10^-03	3.7x10^-02	4.53916	1.9x10^-01	4.8x10^-01	-0.23682	9.5x10^-01	9.9x10^-01	0.863427	7.6x10^-01	8.6x10^-01	1.39574	6.2x10^-01	1.0x10^+00	3.67573	2.8x10^-01	1.0x10^00	-1.10025	7.5x10^-01	9.9x10^-01	N
ENSG00000207798	MIR216A	miRNA	9.15533	1.5x10^-04	5.2x10^-03	5.72844	6.9x10^-02	3.0x10^-01	7.15823	2.3x10^-02	2.7x10^-01	5.59366	3.2x10^-02	1.3x10^-01	1.0009	6.6x10^-01	1.0x10^+00	0.134774	9.7x10^-01	1.0x10^00	1.56457	6.1x10^-01	9.8x10^-01	122123	12.9062	9.09091	44.2153	25	46.5229	50
ENSG00000216077	MIR887	miRNA	13.4826	4.3x10^-05	2.2x10^-03	-12.8084	NA	NA	21.5905	NA	NA	21.6293	NA	NA	-8.54399	7.0x10^-03	3.1x10^-01	-34.4377	NA	NA	-0.0387839	NA	NA	N
ENSG00000221464	MIR1271	miRNA	14.7697	5.1x10^-07	5.5x10^-05	3.58449	3.2x10^-01	6.2x10^-01	-2.58482	4.8x10^-01	8.4x10^-01	5.30861	7.2x10^-02	2.1x10^-01	-8.9033	1.6x10^-03	1.3x10^-01	-1.72411	6.2x10^-01	1.0x10^00	-7.89343	2.8x10^-02	6.6x10^-01	124	15.3719	9.09091	44.0403	33.3333	28.962	16.6667
ENSG00000266192	MIR1260B	miRNA	15.7166	4.0x10^-09	7.4x10^-07	15.8094	NA	NA	20.3234	NA	NA	21.9268	NA	NA	-6.64355	9.1x10^-03	3.6x10^-01	-6.11738	NA	NA	-1.60342	NA	NA	125126127	16.4235	9.09091	43.6457	41.6667	21.8162	25
ENSG00000199032	MIR425	miRNA	16.4358	2.1x10^-06	1.9x10^-04	-9.16062	NA	NA	21.3338	NA	NA	21.6285	NA	NA	-5.37593	1.1x10^-01	9.0x10^-01	-30.7891	NA	NA	-0.294622	NA	NA	128,129,130,131,132	38.2755	18.1818	42.0293	33.3333	26.2452	16.6667
ENSG00000207611	MIR149	miRNA	17.0892	4.2x10^-08	6.1x10^-06	24.1132	NA	NA	17.574	NA	NA	20.9787	NA	NA	-4.39915	1.4x10^-01	9.6x10^-01	3.13452	NA	NA	-3.40461	NA	NA	133,134,135,136,137,138	1.35797e-14	0	40.0057	33.3333	44.2869	25
ENSG00000198972	MIRLET7E	miRNA	17.2605	7.8x10^-07	8.1x10^-05	-7.38867	NA	NA	20.1454	NA	NA	22.5141	NA	NA	-5.35411	1.1x10^-01	9.1x10^-01	-29.9028	NA	NA	-2.36879	NA	NA	139	19.5306	9.09091	54.8558	33.3333	19.3802	16.6667
ENSG00000207638	MIR99A	miRNA	19.8996	3.8x10^-08	5.6x10^-06	23.5901	NA	NA	23.7216	NA	NA	21.7353	NA	NA	-2.21885	5.2x10^-01	1.0x10^+00	1.85476	NA	NA	1.98628	NA	NA	140141142	32.5625	9.09091	57.5103	16.6667	50.3712	25
ENSG00000199104	MIR346	miRNA	20.6972	1.1x10^-08	1.8x10^-06	-21.1551	5.6x10^-07	8.8x10^-05	5.07536	2.2x10^-01	6.6x10^-01	3.22018	3.4x10^-01	5.4x10^-01	-1.114	7.5x10^-01	1.0x10^+00	-24.3752	4.8x10^-09	1.3x10^-06	1.85518	6.5x10^-01	9.8x10^-01	143	28.2777	9.09091	47.6881	25	53.0657	16.6667
ENSG00000221494	MIR548I4	miRNA	21.5603	2.5x10^-09	4.7x10^-07	25.3242	NA	NA	21.9172	NA	NA	20.3541	NA	NA	0.697018	8.4x10^-01	1.0x10^+00	4.97004	NA	NA	1.56303	NA	NA	N
ENSG00000207996	MIR301A	miRNA	21.8267	1.5x10^-10	3.8x10^-08	25.5739	NA	NA	21.651	NA	NA	22.495	NA	NA	-1.1047	7.4x10^-01	1.0x10^+00	3.07881	NA	NA	-0.844084	NA	NA	144	14.4248	9.09091	64.0831	25	52.1827	33.3333
ENSG00000207699	MIR518A2	miRNA	21.9081	3.9x10^-11	1.2x10^-08	23.8029	NA	NA	22.4101	NA	NA	18.8785	NA	NA	2.54958	4.2x10^-01	1.0x10^+00	4.9244	NA	NA	3.5316	NA	NA	N
ENSG00000221333	MIR548K	miRNA	22.0178	1.1x10^-09	2.3x10^-07	24.1776	NA	NA	22.5338	NA	NA	21.4167	NA	NA	0.117982	9.7x10^-01	1.0x10^+00	2.76083	NA	NA	1.11711	NA	NA	N
ENSG00000221371	MIR1265	miRNA	22.1966	8.3x10^-10	1.7x10^-07	4.28713	3.2x10^-01	6.2x10^-01	1.81741	6.7x10^-01	9.2x10^-01	-5.31213	1.4x10^-01	3.2x10^-01	6.12989	8.3x10^-02	8.5x10^-01	9.59926	2.6x10^-02	6.0x10^-01	7.12954	9.7x10^-02	8.8x10^-01	N
ENSG00000207637	MIR595	miRNA	22.2918	7.1x10^-10	1.5x10^-07	22.5546	NA	NA	24.7494	NA	NA	21.2583	NA	NA	3.24331	3.5x10^-01	1.0x10^+00	1.29632	NA	NA	3.49107	NA	NA	N
ENSG00000199161	MIR126	miRNA	22.3353	6.5x10^-10	1.4x10^-07	26.0898	NA	NA	22.8388	NA	NA	21.563	NA	NA	0.275813	9.4x10^-01	1.0x10^+00	4.52686	NA	NA	1.27581	NA	NA	145,146,147,148,149	1.35797e-14	0	46.6855	25	59.9781	16.6667
ENSG00000207816	MIR124-2	miRNA	23.187	3.4x10^-15	2.6x10^-12	23.5854	NA	NA	25.1715	NA	NA	14.1198	NA	NA	8.53459	3.0x10^-03	1.9x10^-01	9.46553	NA	NA	11.0516	NA	NA	150,151,152,153,154,33	1.35797e-14	0	4.64475	8.33333	51.2908	41.6667
ENSG00000207821	MIR640	miRNA	23.2378	2.2x10^-12	8.9x10^-10	23.4697	NA	NA	27.0698	NA	NA	14.6963	NA	NA	8.04618	1.3x10^-02	4.2x10^-01	8.77343	NA	NA	12.3735	NA	NA	N
ENSG00000194717	MIR494	miRNA	23.2978	1.2x10^-10	3.2x10^-08	5.69053	1.9x10^-01	4.8x10^-01	2.70854	5.3x10^-01	8.6x10^-01	1.81368	6.1x10^-01	7.6x10^-01	4.02725	2.5x10^-01	1.0x10^+00	3.87685	3.6x10^-01	1.0x10^00	0.894865	8.3x10^-01	9.9x10^-01	155156157158	28.5609	9.09091	39.6859	16.6667	58.0717	25
ENSG00000221630	MIR1179	miRNA	23.3477	1.1x10^-10	2.9x10^-08	5.48113	1.8x10^-01	4.7x10^-01	1.05838	8.0x10^-01	9.6x10^-01	1.84594	5.9x10^-01	7.4x10^-01	2.51031	4.7x10^-01	1.0x10^+00	3.63519	3.7x10^-01	1.0x10^00	-0.787566	8.5x10^-01	9.9x10^-01	159	31.5422	9.09091	43.2208	25	57.9966	25
ENSG00000221052	MIR1266	miRNA	23.3976	9.7x10^-11	2.7x10^-08	5.50505	1.9x10^-01	4.8x10^-01	-19.6697	4.4x10^-06	6.2x10^-04	-1.16567	7.4x10^-01	8.5x10^-01	6.26495	7.4x10^-02	8.3x10^-01	6.67072	1.1x10^-01	1.0x10^00	-18.504	1.2x10^-05	2.8x10^-03	N
ENSG00000207951	MIR561	miRNA	23.6549	2.4x10^-15	2.1x10^-12	5.16513	1.6x10^-01	4.4x10^-01	3.71226	3.1x10^-01	7.3x10^-01	3.70278	2.2x10^-01	4.1x10^-01	3.8382	1.8x10^-01	1.0x10^+00	1.46235	6.8x10^-01	1.0x10^00	0.00948512	1.0x10^+00	1.0x10^00	160	19.4134	9.09091	40.5766	25	45.3194	33.3333
ENSG00000199169	MIR367	miRNA	-8.68318	1.8x10^-02	1.1x10^-01	20.756	NA	NA	-10.8755	NA	NA	21.0782	NA	NA	-30.361	8.9x10^-18	1.5x10^-14	-0.322198	NA	NA	-31.9537	NA	NA	161162163	1.35797e-14	0	47.0942	25	23.5351	8.33333
ENSG00000212051	MIR320C2	miRNA	-6.62474	7.1x10^-02	2.4x10^-01	-9.69783	NA	NA	19.6148	NA	NA	22.8321	NA	NA	-30.0927	1.7x10^-17	2.2x10^-14	-32.5299	NA	NA	-3.21728	NA	NA	N
ENSG00000207981	MIR519D	miRNA	-7.89948	3.1x10^-02	1.5x10^-01	21.2849	NA	NA	-15.2141	NA	NA	20.6832	NA	NA	-29.3901	9.4x10^-17	1.1x10^-13	0.601765	NA	NA	-35.8973	NA	NA	164165	33.2607	9.09091	35.456	25	27.4455	8.33333
ENSG00000199031	MIR371A	miRNA	-4.02288	2.2x10^-01	4.7x10^-01	21.6074	NA	NA	-1.82264	NA	NA	23.8901	NA	NA	-29.3788	2.9x10^-20	5.9x10^-17	-2.2827	NA	NA	-25.7127	NA	NA	N
ENSG00000207825	MIR519B	miRNA	-6.2035	5.2x10^-02	2.1x10^-01	19.5256	NA	NA	-9.98753	NA	NA	22.6377	NA	NA	-29.3296	1.3x10^-21	3.1x10^-18	-3.11207	NA	NA	-32.6252	NA	NA	N
ENSG00000207778	MIR3591	miRNA	-5.47987	1.3x10^-01	3.5x10^-01	-10.2486	NA	NA	21.2957	NA	NA	21.9647	NA	NA	-28.3739	1.0x10^-15	9.4x10^-13	-32.2133	NA	NA	-0.669	NA	NA	N
ENSG00000272458	MIR432	miRNA	-4.0172	2.2x10^-01	4.6x10^-01	-10.8008	NA	NA	22.728	NA	NA	21.4579	NA	NA	-26.3145	8.2x10^-17	9.7x10^-14	-32.2587	NA	NA	1.27009	NA	NA	166	1.35797e-14	0	45.0315	41.6667	35.8559	8.33333
ENSG00000266325	MIR3665	miRNA	6.26851	4.0x10^-02	1.7x10^-01	7.0222	6.7x10^-02	3.0x10^-01	4.60658	2.3x10^-01	6.7x10^-01	-19.3687	1.7x10^-09	2.8x10^-07	25.6809	2.2x10^-17	2.7x10^-14	26.3909	4.1x10^-12	1.5x10^-09	23.9753	3.0x10^-10	1.2x10^-07	N
ENSG00000241529	RN7SL767P	misc_RNA	-1.79204	5.5x10^-03	5.4x10^-02	-2.9735	3.7x10^-04	1.7x10^-02	-1.18156	1.1x10^-01	5.3x10^-01	-1.51697	1.5x10^-02	8.5x10^-02	-0.271823	6.8x10^-01	1.0x10^+00	-1.45653	8.2x10^-02	9.7x10^-01	0.335406	6.5x10^-01	9.8x10^-01	N
ENSG00000239953	RN7SL273P	misc_RNA	3.46989	3.3x10^-01	5.8x10^-01	-12.0832	2.6x10^-03	5.8x10^-02	22.4307	1.0x10^-08	2.6x10^-06	21.089	7.9x10^-11	1.8x10^-08	-3.10552	3.7x10^-01	1.0x10^+00	-33.1722	1.9x10^-17	1.6x10^-14	1.34168	7.3x10^-01	9.9x10^-01	N
ENSG00000203286	Metazoa_SRP	misc_RNA	6.63506	2.7x10^-03	3.5x10^-02	4.39405	1.2x10^-01	3.9x10^-01	4.7738	9.2x10^-02	4.9x10^-01	3.94332	9.1x10^-02	2.4x10^-01	0.653363	7.5x10^-01	1.0x10^+00	0.450731	8.7x10^-01	1.0x10^00	0.830479	7.6x10^-01	9.9x10^-01	N
ENSG00000186322	NA	NA	2.25866	7.5x10^-02	2.5x10^-01	-1.69839	2.9x10^-01	5.9x10^-01	5.16904	5.9x10^-04	3.0x10^-02	1.69721	1.7x10^-01	3.6x10^-01	1.82559	1.4x10^-01	9.5x10^-01	-3.3956	3.0x10^-02	6.6x10^-01	3.47184	1.8x10^-02	5.7x10^-01	N
ENSG00000204491	NA	NA	3.55315	3.1x10^-01	5.5x10^-01	6.5807	6.3x10^-02	2.9x10^-01	-16.7874	3.9x10^-06	5.6x10^-04	3.6623	2.1x10^-01	4.1x10^-01	-0.429877	9.0x10^-01	1.0x10^+00	2.91839	4.0x10^-01	1.0x10^00	-20.4497	7.9x10^-09	2.7x10^-06	N
ENSG00000225373	NA	NA	0.507715	8.7x10^-01	9.5x10^-01	5.68021	6.8x10^-02	3.0x10^-01	-19.18	2.7x10^-09	7.6x10^-07	-2.7116	3.0x10^-01	5.0x10^-01	3.22368	3.0x10^-01	1.0x10^+00	8.39181	7.0x10^-03	2.9x10^-01	-16.4684	3.1x10^-07	8.5x10^-05	N
ENSG00000225410	NA	NA	4.38522	1.5x10^-01	3.6x10^-01	-20.6072	4.3x10^-09	1.1x10^-06	5.38454	1.1x10^-01	5.3x10^-01	3.83133	1.7x10^-01	3.6x10^-01	0.553223	8.5x10^-01	1.0x10^+00	-24.4385	1.6x10^-12	5.9x10^-10	1.55321	6.4x10^-01	9.8x10^-01	N
ENSG00000231145	NA	NA	5.66603	8.3x10^-02	2.7x10^-01	-17.7587	2.4x10^-07	4.2x10^-05	5.32382	1.1x10^-01	5.2x10^-01	-2.06845	4.6x10^-01	6.4x10^-01	2.73782	3.9x10^-01	1.0x10^+00	-15.6903	4.1x10^-06	7.8x10^-04	7.39227	2.5x10^-02	6.5x10^-01	N
ENSG00000234038	NA	NA	-1.41603	6.4x10^-01	8.2x10^-01	-15.7219	5.7x10^-05	4.2x10^-03	-0.453287	9.1x10^-01	9.8x10^-01	7.71872	1.5x10^-02	8.4x10^-02	-9.12676	1.9x10^-03	1.5x10^-01	-23.4406	7.2x10^-10	2.0x10^-07	-8.17201	3.2x10^-02	6.8x10^-01	N
ENSG00000236984	NA	NA	3.59907	2.2x10^-01	4.6x10^-01	4.61411	1.9x10^-01	4.8x10^-01	-16.2248	7.0x10^-06	9.2x10^-04	7.30265	1.2x10^-02	7.5x10^-02	-3.69826	1.9x10^-01	1.0x10^+00	-2.68853	4.3x10^-01	1.0x10^00	-23.5275	2.0x10^-11	9.3x10^-09	N
ENSG00000258247	NA	NA	-2.30081	3.5x10^-01	5.9x10^-01	8.31708	9.1x10^-03	1.2x10^-01	-18.0376	4.4x10^-08	9.8x10^-06	6.08323	2.1x10^-02	1.0x10^-01	-8.29856	4.5x10^-04	5.8x10^-02	2.23385	4.7x10^-01	1.0x10^00	-24.1208	6.1x10^-14	5.1x10^-11	N
ENSG00000266800	NA	NA	8.23141	5.6x10^-03	5.5x10^-02	12.3673	2.5x10^-04	1.3x10^-02	9.2109	6.4x10^-03	1.4x10^-01	1.14064	6.9x10^-01	8.2x10^-01	7.08038	1.5x10^-02	4.5x10^-01	11.2266	7.3x10^-04	6.2x10^-02	8.07026	1.5x10^-02	5.4x10^-01	N
ENSG00000268788	NA	NA	-1.13302	5.0x10^-01	7.2x10^-01	-8.87723	1.8x10^-05	1.6x10^-03	1.25615	5.1x10^-01	8.5x10^-01	1.01888	5.1x10^-01	6.8x10^-01	-2.15208	1.9x10^-01	1.0x10^+00	-9.89611	1.3x10^-06	2.6x10^-04	0.237265	9.0x10^-01	9.9x10^-01	N
ENSG00000271975	NA	NA	1.82523	2.0x10^-01	4.3x10^-01	5.61156	9.3x10^-04	3.0x10^-02	0.17177	9.2x10^-01	9.8x10^-01	2.34207	1.0x10^-01	2.6x10^-01	-0.515897	7.0x10^-01	1.0x10^+00	3.26949	4.3x10^-02	7.6x10^-01	-2.1703	2.0x10^-01	9.5x10^-01	N
ENSG00000270235	NA	NA	2.70671	2.1x10^-01	4.5x10^-01	-18.2843	3.5x10^-12	1.6x10^-09	6.33444	1.1x10^-02	1.9x10^-01	6.56797	1.5x10^-03	2.0x10^-02	-1.4057	5.0x10^-01	1.0x10^+00	-24.8523	3.3x10^-22	7.3x10^-19	-0.233534	9.2x10^-01	1.0x10^+00	N
ENSG00000221035	NA	NA	14.4485	8.0x10^-05	3.4x10^-03	-8.74049	5.0x10^-02	2.5x10^-01	15.3438	5.7x10^-04	3.0x10^-02	23.1926	1.4x10^-10	3.0x10^-08	-8.82553	1.3x10^-02	4.2x10^-01	-31.9331	2.1x10^-13	9.4x10^-11	-7.84882	7.1x10^-02	8.3x10^-01	N
ENSG00000207636	NA	NA	16.3666	7.4x10^-06	5.7x10^-04	-1.06071	8.1x10^-01	9.3x10^-01	17.4824	7.1x10^-05	6.2x10^-03	23.4573	8.7x10^-11	1.9x10^-08	-6.97612	4.8x10^-02	7.3x10^-01	-24.518	1.7x10^-08	4.2x10^-06	-5.97495	1.6x10^-01	9.4x10^-01	N
ENSG00000235231	NA	NA	17.9535	3.4x10^-11	1.1x10^-08	18.7118	9.9x10^-09	2.3x10^-06	-14.6106	1.3x10^-05	1.5x10^-03	21.1472	4.3x10^-15	2.0x10^-12	-3.45457	1.8x10^-01	1.0x10^+00	-2.43535	4.4x10^-01	1.0x10^00	-35.7578	3.8x10^-28	3.4x10^-24	N
ENSG00000264882	NA	NA	-15.7493	1.7x10^-05	1.1x10^-03	-13.8299	NA	NA	19.5777	NA	NA	24.4533	NA	NA	-40.6931	1.1x10^-30	8.9x10^-27	-38.2831	NA	NA	-4.87556	NA	NA	N
ENSG00000226104	NA	NA	-9.05968	4.5x10^-03	4.8x10^-02	-5.33469	1.9x10^-01	4.8x10^-01	23.2092	5.2x10^-09	1.5x10^-06	22.7901	4.2x10^-12	1.2x10^-09	-32.2928	5.7x10^-26	2.0x10^-22	-28.1248	1.2x10^-12	4.6x10^-10	0.419043	9.1x10^-01	9.9x10^-01	N
ENSG00000265245	NA	NA	-18.3957	1.3x10^-07	1.6x10^-05	-17.5489	NA	NA	5.82719	NA	NA	4.41321	NA	NA	-22.8078	1.4x10^-11	7.9x10^-09	-21.9621	NA	NA	1.41397	NA	NA	N
ENSG00000265441	NA	NA	-22.7985	2.8x10^-10	6.6x10^-08	0.750575	NA	NA	-21.9517	NA	NA	-7.42808	NA	NA	-15.37	1.8x10^-05	4.9x10^-03	8.17866	NA	NA	-14.5236	NA	NA	N
ENSG00000269295	NA	NA	-6.9002	9.6x10^-05	3.8x10^-03	-6.38178	4.1x10^-03	7.5x10^-02	-7.37461	9.4x10^-04	4.2x10^-02	1.42567	4.0x10^-01	5.9x10^-01	-8.32576	1.6x10^-06	6.2x10^-04	-7.80746	3.7x10^-04	3.5x10^-02	-8.80029	6.3x10^-05	1.3x10^-02	N
ENSG00000272448	NA	NA	-8.60918	2.0x10^-05	1.2x10^-03	-25.5749	5.9x10^-21	2.3x10^-17	-1.52123	5.6x10^-01	8.7x10^-01	-2.61261	2.2x10^-01	4.2x10^-01	-5.9964	2.4x10^-03	1.7x10^-01	-22.9623	1.3x10^-17	1.1x10^-14	1.09138	6.7x10^-01	9.8x10^-01	N
ENSG00000234972	NA	NA	-7.29213	5.9x10^-04	1.3x10^-02	-6.24341	NA	NA	-0.895006	NA	NA	-3.37007	NA	NA	-3.91918	6.2x10^-02	7.9x10^-01	-2.87334	NA	NA	2.47506	NA	NA	N
ENSG00000272191	NA	NA	-6.8471	4.9x10^-04	1.2x10^-02	-7.33203	3.1x10^-03	6.4x10^-02	-6.50548	7.2x10^-03	1.5x10^-01	-0.172188	9.3x10^-01	9.6x10^-01	-6.67487	5.2x10^-04	6.3x10^-02	-7.15984	3.4x10^-03	1.8x10^-01	-6.33329	8.0x10^-03	4.1x10^-01	N
ENSG00000260521	NA	NA	2.31489	3.4x10^-03	4.0x10^-02	2.41751	1.3x10^-02	1.4x10^-01	2.20442	2.3x10^-02	2.7x10^-01	1.9781	1.3x10^-02	7.9x10^-02	0.336757	6.6x10^-01	1.0x10^+00	0.439414	6.5x10^-01	1.0x10^00	0.226322	8.1x10^-01	9.9x10^-01	N
ENSG00000172660	NA	NA	2.9625	1.4x10^-03	2.3x10^-02	2.86254	1.2x10^-02	1.3x10^-01	3.0561	7.4x10^-03	1.5x10^-01	2.56921	6.3x10^-03	5.1x10^-02	0.393382	6.6x10^-01	1.0x10^+00	0.29333	7.9x10^-01	1.0x10^00	0.486892	6.6x10^-01	9.8x10^-01	N
ENSG00000220023	NA	NA	3.67127	3.2x10^-04	9.0x10^-03	3.70966	3.1x10^-03	6.4x10^-02	3.63189	3.7x10^-03	1.0x10^-01	1.77901	8.5x10^-02	2.3x10^-01	1.89229	5.7x10^-02	7.7x10^-01	1.93065	1.2x10^-01	1.0x10^00	1.85288	1.3x10^-01	9.2x10^-01	N
ENSG00000269988	NA	NA	4.11277	3.3x10^-03	3.9x10^-02	6.35029	2.2x10^-04	1.1x10^-02	3.50641	4.3x10^-02	3.6x10^-01	3.50824	1.6x10^-02	9.0x10^-02	2.14961	9.6x10^-02	8.9x10^-01	2.84205	7.7x10^-02	9.6x10^-01	-0.00182814	1.0x10^+00	1.0x10^00	N
ENSG00000167383	NA	NA	4.28378	2.2x10^-03	3.0x10^-02	0.888524	6.2x10^-01	8.4x10^-01	2.89061	1.1x10^-01	5.2x10^-01	2.72139	6.7x10^-02	2.0x10^-01	-0.509246	7.1x10^-01	1.0x10^+00	-1.83286	3.0x10^-01	1.0x10^00	0.169221	9.2x10^-01	1.0x10^+00	N
ENSG00000143466	NA	NA	4.38403	2.3x10^-03	3.2x10^-02	4.31363	NA	NA	8.20606	NA	NA	5.84867	NA	NA	-0.358968	7.8x10^-01	1.0x10^+00	-1.53504	NA	NA	2.35739	NA	NA	N
ENSG00000225241	NA	NA	4.45645	1.4x10^-03	2.3x10^-02	0.212946	9.2x10^-01	9.8x10^-01	-1.75887	4.1x10^-01	8.0x10^-01	0.540442	7.6x10^-01	8.6x10^-01	1.44316	2.9x10^-01	1.0x10^+00	-0.327496	8.8x10^-01	1.0x10^00	-2.29931	2.8x10^-01	9.6x10^-01	N
ENSG00000267566	NA	NA	4.49012	2.3x10^-03	3.2x10^-02	4.86701	6.8x10^-03	9.9x10^-02	3.97684	2.7x10^-02	2.9x10^-01	2.63555	8.1x10^-02	2.3x10^-01	1.85382	1.8x10^-01	9.9x10^-01	2.23146	1.9x10^-01	1.0x10^00	1.34129	4.4x10^-01	9.7x10^-01	N
ENSG00000229645	NA	NA	4.5329	1.1x10^-03	2.0x10^-02	5.3293	1.4x10^-03	3.9x10^-02	2.60703	1.2x10^-01	5.4x10^-01	2.82521	4.0x10^-02	1.5x10^-01	1.70757	2.1x10^-01	1.0x10^+00	2.50409	1.3x10^-01	1.0x10^00	-0.21818	8.9x10^-01	9.9x10^-01	N
ENSG00000227839	NA	NA	4.66465	1.1x10^-03	2.0x10^-02	4.7083	7.0x10^-03	1.0x10^-01	4.61965	8.0x10^-03	1.6x10^-01	3.65212	1.4x10^-02	8.1x10^-02	1.01372	4.3x10^-01	1.0x10^+00	1.05617	5.2x10^-01	1.0x10^00	0.967525	5.5x10^-01	9.8x10^-01	N
ENSG00000168614	NA	NA	4.70579	1.6x10^-04	5.3x10^-03	5.32048	4.4x10^-04	1.9x10^-02	3.61283	1.7x10^-02	2.3x10^-01	2.33567	6.1x10^-02	1.9x10^-01	2.37012	5.1x10^-02	7.5x10^-01	2.98481	4.5x10^-02	7.8x10^-01	1.27716	3.9x10^-01	9.6x10^-01	N
ENSG00000182502	NA	NA	4.79208	1.0x10^-03	1.9x10^-02	5.5974	3.0x10^-03	6.2x10^-02	4.37438	2.0x10^-02	2.6x10^-01	3.15631	4.2x10^-02	1.5x10^-01	0.668916	6.4x10^-01	1.0x10^+00	2.44108	1.9x10^-01	1.0x10^00	1.21807	5.1x10^-01	9.7x10^-01	N
ENSG00000196409	NA	NA	4.86473	4.0x10^-03	4.4x10^-02	2.25112	3.1x10^-01	6.1x10^-01	2.38229	2.8x10^-01	7.2x10^-01	3.01879	9.9x10^-02	2.6x10^-01	-0.700493	6.7x10^-01	1.0x10^+00	-0.767669	7.3x10^-01	1.0x10^00	-0.636494	7.7x10^-01	9.9x10^-01	N
ENSG00000259176	NA	NA	4.92101	3.2x10^-03	3.9x10^-02	5.86031	NA	NA	8.03805	NA	NA	5.98988	NA	NA	-1.09351	4.9x10^-01	1.0x10^+00	-0.129573	NA	NA	2.04817	NA	NA	N
ENSG00000269936	NA	NA	4.97482	4.2x10^-03	4.6x10^-02	8.14493	NA	NA	5.71491	NA	NA	2.29436	NA	NA	2.64256	1.1x10^-01	9.1x10^-01	5.85056	NA	NA	3.42055	NA	NA	N
ENSG00000216522	NA	NA	4.97591	2.4x10^-03	3.2x10^-02	3.18652	1.0x10^-01	3.6x10^-01	0.528298	7.9x10^-01	9.5x10^-01	-0.16897	9.2x10^-01	9.6x10^-01	1.70627	2.6x10^-01	1.0x10^+00	3.35549	8.0x10^-02	9.7x10^-01	0.697268	7.2x10^-01	9.9x10^-01	N
ENSG00000198477	NA	NA	5.15871	6.4x10^-05	2.9x10^-03	1.70466	3.4x10^-01	6.3x10^-01	0.597087	7.4x10^-01	9.4x10^-01	2.03705	1.6x10^-01	3.5x10^-01	-0.782863	5.3x10^-01	1.0x10^+00	-0.332391	8.5x10^-01	1.0x10^00	-1.43996	4.1x10^-01	9.6x10^-01	N
ENSG00000017373	NA	NA	5.32305	1.8x10^-04	6.0x10^-03	3.98395	3.0x10^-02	2.0x10^-01	2.7465	1.4x10^-01	5.6x10^-01	3.60002	1.7x10^-02	9.2x10^-02	-0.106682	9.4x10^-01	1.0x10^+00	0.383931	8.3x10^-01	1.0x10^00	-0.853526	6.4x10^-01	9.8x10^-01	N
ENSG00000272066	NA	NA	5.60824	2.5x10^-03	3.3x10^-02	2.20186	3.9x10^-01	6.8x10^-01	-3.75336	1.5x10^-01	5.8x10^-01	2.05135	3.3x10^-01	5.3x10^-01	-1.12375	5.2x10^-01	1.0x10^+00	0.15051	9.5x10^-01	1.0x10^00	-5.80471	2.3x10^-02	6.3x10^-01	N
ENSG00000187811	NA	NA	5.61606	2.2x10^-03	3.1x10^-02	9.64383	NA	NA	5.92259	NA	NA	9.30113	NA	NA	-2.21807	2.0x10^-01	1.0x10^+00	0.342694	NA	NA	-3.37854	NA	NA	N
ENSG00000259264	NA	NA	5.67496	4.3x10^-04	1.1x10^-02	4.00468	5.4x10^-02	2.6x10^-01	4.7585	2.2x10^-02	2.7x10^-01	-0.805442	6.4x10^-01	7.8x10^-01	3.83507	1.3x10^-02	4.2x10^-01	4.81012	1.9x10^-02	5.2x10^-01	5.56394	6.6x10^-03	3.8x10^-01	N
ENSG00000179294	NA	NA	5.78101	2.1x10^-05	1.3x10^-03	3.21696	7.3x10^-02	3.1x10^-01	3.81225	3.4x10^-02	3.2x10^-01	3.47962	1.8x10^-02	9.5x10^-02	0.0655108	9.6x10^-01	1.0x10^+00	-0.262657	8.8x10^-01	1.0x10^00	0.332628	8.5x10^-01	9.9x10^-01	N
ENSG00000196774	NA	NA	5.82248	2.0x10^-04	6.4x10^-03	3.57292	6.4x10^-02	2.9x10^-01	-2.9852	1.2x10^-01	5.5x10^-01	2.10047	1.9x10^-01	3.7x10^-01	0.487286	7.5x10^-01	1.0x10^+00	1.47245	4.4x10^-01	1.0x10^00	-5.08567	7.9x10^-03	4.1x10^-01	N
ENSG00000176879	NA	NA	5.83113	9.6x10^-04	1.8x10^-02	24.9884	NA	NA	20.6965	NA	NA	19.6897	NA	NA	0.334975	8.4x10^-01	1.0x10^+00	5.29867	NA	NA	1.00683	NA	NA	N
ENSG00000167230	NA	NA	5.83533	2.8x10^-03	3.6x10^-02	2.81545	2.8x10^-01	5.7x10^-01	1.56783	5.4x10^-01	8.7x10^-01	3.57392	9.3x10^-02	2.5x10^-01	-1.25122	5.1x10^-01	1.0x10^+00	-0.758471	7.7x10^-01	1.0x10^00	-2.00608	4.3x10^-01	9.7x10^-01	N
ENSG00000224911	NA	NA	6.03007	4.3x10^-04	1.1x10^-02	9.32878	7.2x10^-06	7.9x10^-04	6.69125	1.3x10^-03	5.3x10^-02	0.976711	5.8x10^-01	7.4x10^-01	5.12217	1.8x10^-03	1.4x10^-01	8.35207	3.5x10^-05	5.4x10^-03	5.71454	4.7x10^-03	3.1x10^-01	N
ENSG00000269175	NA	NA	6.22148	3.9x10^-05	2.0x10^-03	4.27184	2.8x10^-02	1.9x10^-01	0.939051	6.3x10^-01	9.0x10^-01	3.3525	3.7x10^-02	1.4x10^-01	0.055485	9.7x10^-01	1.0x10^+00	0.919342	6.3x10^-01	1.0x10^00	-2.41345	2.1x10^-01	9.5x10^-01	N
ENSG00000174942	NA	NA	6.35226	1.1x10^-03	1.9x10^-02	4.0742	1.2x10^-01	3.9x10^-01	2.58929	3.3x10^-01	7.5x10^-01	4.82993	2.7x10^-02	1.2x10^-01	1.17852	5.3x10^-01	1.0x10^+00	-0.755725	7.7x10^-01	1.0x10^00	-2.24064	3.9x10^-01	9.6x10^-01	N
ENSG00000268358	NA	NA	6.40196	1.9x10^-04	6.2x10^-03	11.4476	NA	NA	6.98025	NA	NA	6.53511	NA	NA	-0.0321125	9.8x10^-01	1.0x10^+00	4.91246	NA	NA	0.445142	NA	NA	N
ENSG00000221067	NA	NA	6.46853	1.4x10^-03	2.3x10^-02	3.3756	2.8x10^-01	5.8x10^-01	1.51473	6.3x10^-01	9.0x10^-01	-0.324892	9.0x10^-01	9.5x10^-01	6.93435	4.7x10^-04	6.0x10^-02	3.70049	2.3x10^-01	1.0x10^00	1.83962	5.5x10^-01	9.8x10^-01	N
ENSG00000197284	NA	NA	6.50987	1.6x10^-05	1.1x10^-03	4.24405	3.4x10^-02	2.1x10^-01	6.48568	1.2x10^-03	4.9x10^-02	0.854878	6.1x10^-01	7.6x10^-01	2.70579	4.8x10^-02	7.3x10^-01	3.38917	8.3x10^-02	9.8x10^-01	5.6308	4.0x10^-03	2.9x10^-01	N
ENSG00000104725	NA	NA	6.69154	6.2x10^-05	2.8x10^-03	5.11745	1.8x10^-02	1.6x10^-01	3.3205	1.2x10^-01	5.4x10^-01	3.94719	2.6x10^-02	1.2x10^-01	0.535001	7.4x10^-01	1.0x10^+00	1.17026	5.8x10^-01	1.0x10^00	-0.626687	7.7x10^-01	9.9x10^-01	N
ENSG00000256097	NA	NA	6.72602	5.7x10^-04	1.3x10^-02	9.58601	NA	NA	7.68545	NA	NA	4.56985	NA	NA	2.13194	2.4x10^-01	1.0x10^+00	5.01616	NA	NA	3.1156	NA	NA	N
ENSG00000150526	NA	NA	6.93551	1.7x10^-03	2.6x10^-02	0.31667	9.1x10^-01	9.8x10^-01	4.0827	1.7x10^-01	6.0x10^-01	3.4177	1.6x10^-01	3.4x10^-01	1.45858	4.9x10^-01	1.0x10^+00	-3.10103	2.9x10^-01	1.0x10^00	0.665001	8.2x10^-01	9.9x10^-01	N
ENSG00000215142	NA	NA	7.00289	3.5x10^-04	9.5x10^-03	6.68974	1.1x10^-02	1.3x10^-01	5.6683	3.1x10^-02	3.1x10^-01	4.80823	2.6x10^-02	1.2x10^-01	2.00384	2.9x10^-01	1.0x10^+00	1.88152	4.7x10^-01	1.0x10^00	0.860074	7.4x10^-01	9.9x10^-01	N
ENSG00000258582	NA	NA	7.02578	3.9x10^-05	2.0x10^-03	6.78087	4.6x10^-03	8.0x10^-02	4.16897	8.1x10^-02	4.7x10^-01	3.84131	5.1x10^-02	1.7x10^-01	2.16733	1.7x10^-01	9.9x10^-01	2.93956	2.1x10^-01	1.0x10^00	0.327666	8.9x10^-01	9.9x10^-01	N
ENSG00000233438	NA	NA	7.26061	1.6x10^-03	2.5x10^-02	4.78799	1.1x10^-01	3.7x10^-01	2.12191	4.8x10^-01	8.3x10^-01	4.05738	9.7x10^-02	2.5x10^-01	-0.0582304	9.8x10^-01	1.0x10^+00	0.730609	8.0x10^-01	1.0x10^00	-1.93547	5.1x10^-01	9.7x10^-01	N
ENSG00000257019	NA	NA	7.3224	1.4x10^-03	2.3x10^-02	6.13592	5.2x10^-02	2.6x10^-01	4.00594	2.0x10^-01	6.4x10^-01	3.10233	2.3x10^-01	4.3x10^-01	1.34782	5.4x10^-01	1.0x10^+00	3.03359	3.3x10^-01	1.0x10^00	0.903612	7.7x10^-01	9.9x10^-01	N
ENSG00000197775	NA	NA	7.36547	3.3x10^-04	9.2x10^-03	6.3488	NA	NA	3.10004	NA	NA	0.460189	NA	NA	1.64804	3.9x10^-01	1.0x10^+00	5.88861	NA	NA	2.63985	NA	NA	N
ENSG00000267873	NA	NA	7.77349	4.0x10^-03	4.4x10^-02	12.3519	NA	NA	8.40735	NA	NA	8.61818	NA	NA	0.91873	7.2x10^-01	1.0x10^+00	3.73369	NA	NA	-0.210822	NA	NA	N
ENSG00000204306	NA	NA	13.3047	2.8x10^-04	8.2x10^-03	27.3232	NA	NA	13.9427	NA	NA	21.3533	NA	NA	-8.33295	1.8x10^-02	5.0x10^-01	5.96994	NA	NA	-7.4106	NA	NA	N
ENSG00000267865	NA	NA	14.3189	1.4x10^-05	9.4x10^-04	20.283	NA	NA	-9.95813	NA	NA	22.1149	NA	NA	-8.02072	1.1x10^-02	4.0x10^-01	-1.83189	NA	NA	-32.073	NA	NA	N
ENSG00000266496	NA	NA	15.7138	6.6x10^-10	1.4x10^-07	23.3684	NA	NA	15.5039	NA	NA	22.9331	NA	NA	-7.69793	1.5x10^-03	1.3x10^-01	0.435262	NA	NA	-7.42915	NA	NA	N
ENSG00000237375	NA	NA	16.0486	1.5x10^-07	1.8x10^-05	22.1111	NA	NA	-9.91357	NA	NA	21.1629	NA	NA	-5.33333	6.9x10^-02	8.1x10^-01	0.948285	NA	NA	-31.0764	NA	NA	N
ENSG00000259400	NA	NA	18.0002	1.8x10^-11	6.1x10^-09	23.3434	NA	NA	16.5074	NA	NA	21.1995	NA	NA	-3.611	1.6x10^-01	9.7x10^-01	2.14394	NA	NA	-4.69214	NA	NA	N
ENSG00000258198	NA	NA	18.9077	6.1x10^-12	2.3x10^-09	18.9762	NA	NA	20.3268	NA	NA	20.5499	NA	NA	-2.00924	4.4x10^-01	1.0x10^+00	-1.57376	NA	NA	-0.22313	NA	NA	N
ENSG00000251564	NA	NA	18.9544	6.5x10^-13	3.1x10^-10	24.9902	NA	NA	19.4493	NA	NA	22.1127	NA	NA	-3.65997	1.4x10^-01	9.6x10^-01	2.87745	NA	NA	-2.66347	NA	NA	N
ENSG00000214841	NA	NA	19.0226	9.3x10^-11	2.6x10^-08	-0.844693	7.9x10^-01	9.2x10^-01	5.79443	6.3x10^-02	4.3x10^-01	4.97101	5.3x10^-02	1.8x10^-01	-2.89801	3.0x10^-01	1.0x10^+00	-5.8157	6.2x10^-02	8.9x10^-01	0.823416	7.9x10^-01	9.9x10^-01	N
ENSG00000237815	NA	NA	19.4976	7.2x10^-08	9.7x10^-06	25.4726	NA	NA	-13.4018	NA	NA	21.5094	NA	NA	-2.09416	5.5x10^-01	1.0x10^+00	3.96322	NA	NA	-34.9112	NA	NA	N
ENSG00000226615	NA	NA	19.5437	7.0x10^-11	2.1x10^-08	23.6666	NA	NA	19.1666	NA	NA	22.1904	NA	NA	-3.10818	2.8x10^-01	1.0x10^+00	1.47622	NA	NA	-3.02375	NA	NA	N
ENSG00000261567	NA	NA	21.1922	1.8x10^-17	2.9x10^-14	24.3599	NA	NA	21.4284	NA	NA	22.3681	NA	NA	-1.59619	5.0x10^-01	1.0x10^+00	1.99176	NA	NA	-0.939718	NA	NA	N
ENSG00000268387	NA	NA	22.1142	9.5x10^-16	8.7x10^-13	-5.14727	1.6x10^-01	4.4x10^-01	-0.945243	8.0x10^-01	9.6x10^-01	-3.70144	2.2x10^-01	4.1x10^-01	2.30305	3.8x10^-01	1.0x10^+00	-1.44583	6.9x10^-01	1.0x10^00	2.7562	4.4x10^-01	9.7x10^-01	N
ENSG00000213922	NA	NA	25.0018	3.4x10^-20	7.4x10^-17	1.84507	6.1x10^-01	8.3x10^-01	6.38327	7.5x10^-02	4.5x10^-01	2.91056	3.2x10^-01	5.2x10^-01	8.6732	1.0x10^-03	9.8x10^-02	-1.06549	7.6x10^-01	1.0x10^00	3.47271	3.2x10^-01	9.6x10^-01	N
ENSG00000204844	NA	NA	6.82358	8.0x10^-03	6.7x10^-02	-1.39566	6.4x10^-01	8.5x10^-01	7.81276	7.0x10^-03	1.5x10^-01	10.2937	1.9x10^-05	9.3x10^-04	-3.47923	1.6x10^-01	9.7x10^-01	-11.6893	6.3x10^-05	8.6x10^-03	-2.48091	3.8x10^-01	9.6x10^-01	N
ENSG00000214854	NA	NA	-5.09	7.2x10^-02	2.5x10^-01	-6.18081	8.7x10^-02	3.3x10^-01	-5.14588	1.5x10^-01	5.9x10^-01	23.8572	2.4x10^-16	1.4x10^-13	-28.755	2.0x10^-26	8.1x10^-23	-30.038	1.0x10^-17	9.2x10^-15	-29.0031	1.3x10^-16	2.1x10^-13	N
ENSG00000224581	NA	NA	-3.42344	3.5x10^-01	5.9x10^-01	-2.56271	5.7x10^-01	8.0x10^-01	-2.7798	5.3x10^-01	8.6x10^-01	21.572	2.5x10^-09	4.0x10^-07	-25.1777	1.1x10^-12	6.9x10^-10	-24.1347	2.9x10^-08	6.9x10^-06	-24.3518	2.2x10^-08	6.8x10^-06	N
ENSG00000170803	NA	NA	-4.7008	3.4x10^-02	1.6x10^-01	-5.11175	6.7x10^-02	2.9x10^-01	-4.39517	1.1x10^-01	5.3x10^-01	5.52074	1.2x10^-02	7.4x10^-02	-10.2206	2.4x10^-06	8.9x10^-04	-10.6325	1.1x10^-04	1.3x10^-02	-9.91591	2.9x10^-04	4.8x10^-02	N
ENSG00000212998	NA	NA	-5.19325	2.8x10^-02	1.4x10^-01	7.87571	NA	NA	-4.16571	NA	NA	3.589	NA	NA	-8.78605	1.3x10^-04	2.3x10^-02	4.28671	NA	NA	-7.75471	NA	NA	N
ENSG00000226740	NA	NA	-0.52196	7.8x10^-01	9.0x10^-01	6.89345	4.5x10^-03	7.9x10^-02	0.16583	9.5x10^-01	9.9x10^-01	7.57242	1.7x10^-04	4.6x10^-03	-8.0839	6.2x10^-06	2.0x10^-03	-0.67897	7.7x10^-01	1.0x10^00	-7.40659	2.0x10^-03	1.9x10^-01	N
ENSG00000268427	NA	NA	-3.97439	4.1x10^-02	1.8x10^-01	-6.29011	NA	NA	2.77471	NA	NA	3.79015	NA	NA	-7.76364	4.5x10^-05	1.0x10^-02	-10.0803	NA	NA	-1.01544	NA	NA	N
ENSG00000213971	NA	NA	-0.0531378	9.7x10^-01	9.9x10^-01	0.277787	8.9x10^-01	9.7x10^-01	-0.482612	8.1x10^-01	9.6x10^-01	5.9522	3.0x10^-04	6.9x10^-03	-6.00664	1.6x10^-04	2.6x10^-02	-5.67441	4.0x10^-03	2.0x10^-01	-6.43481	1.1x10^-03	1.3x10^-01	N
ENSG00000215066	NA	NA	2.10225	1.9x10^-01	4.2x10^-01	8.27102	NA	NA	8.67355	NA	NA	8.34266	NA	NA	-5.594	1.0x10^-04	1.9x10^-02	-0.0716407	NA	NA	0.330889	NA	NA	N
ENSG00000120586	NA	NA	1.5979	2.6x10^-01	5.0x10^-01	0.257269	8.8x10^-01	9.6x10^-01	2.27831	1.8x10^-01	6.1x10^-01	7.15946	2.7x10^-07	2.7x10^-05	-5.5616	2.5x10^-05	6.3x10^-03	-6.90219	3.9x10^-05	5.8x10^-03	-4.88115	2.4x10^-03	2.1x10^-01	N
ENSG00000185128	NA	NA	-2.0325	7.2x10^-02	2.5x10^-01	1.54419	NA	NA	-3.53616	NA	NA	2.09853	NA	NA	-4.13058	1.8x10^-04	2.9x10^-02	-0.554332	NA	NA	-5.63468	NA	NA	N
ENSG00000073009	NA	NA	-2.4387	1.7x10^-02	1.0x10^-01	-2.60763	3.9x10^-02	2.3x10^-01	-2.28777	6.8x10^-02	4.4x10^-01	1.27875	2.1x10^-01	4.0x10^-01	-3.71763	1.9x10^-04	3.0x10^-02	-3.88638	1.8x10^-03	1.2x10^-01	-3.56652	3.9x10^-03	2.8x10^-01	N
ENSG00000236294	NA	NA	22.5788	4.3x10^-10	9.8x10^-08	#N/A	#N/A	#N/A	#N/A	#N/A	#N/A	#N/A	#N/A	#N/A	28.3807	9.8x10^-16	9.4x10^-13	#N/A	#N/A	#N/A	#N/A	#N/A	#N/A	N
ENSG00000227152	OR2T7	polymorphic_pseudogene	-0.0997205	9.7x10^-01	9.9x10^-01	0.471179	8.6x10^-01	9.5x10^-01	-23.7884	4.1x10^-17	9.1x10^-14	-0.532733	8.1x10^-01	9.0x10^-01	-1.31421	5.6x10^-01	1.0x10^+00	1.00391	7.1x10^-01	1.0x10^00	-23.2556	7.8x10^-17	1.4x10^-13	N
ENSG00000244682	FCGR2C	polymorphic_pseudogene	4.45535	4.0x10^-03	4.4x10^-02	-1.1641	6.0x10^-01	8.3x10^-01	-0.575108	8.0x10^-01	9.6x10^-01	1.10097	5.5x10^-01	7.2x10^-01	-0.374136	8.0x10^-01	1.0x10^+00	-2.26508	3.1x10^-01	1.0x10^00	-1.67608	4.5x10^-01	9.7x10^-01	N
ENSG00000197617	VN1R5	polymorphic_pseudogene	7.358	4.0x10^-04	1.0x10^-02	3.53528	2.2x10^-01	5.2x10^-01	3.1454	2.7x10^-01	7.1x10^-01	3.8232	1.1x10^-01	2.7x10^-01	1.89172	3.4x10^-01	1.0x10^+00	-0.287919	9.2x10^-01	1.0x10^00	-0.677801	8.1x10^-01	9.9x10^-01	N
ENSG00000073905	VDAC1P1	processed_pseudogene	-1.02863	4.0x10^-01	6.4x10^-01	-2.74807	8.1x10^-02	3.2x10^-01	-6.29824	8.8x10^-05	7.2x10^-03	-1.09718	4.0x10^-01	5.9x10^-01	-2.54098	3.3x10^-02	6.4x10^-01	-1.6509	2.9x10^-01	1.0x10^00	-5.20106	1.0x10^-03	1.2x10^-01	N
ENSG00000179101	AL590139.1	processed_pseudogene	-2.5286	1.7x10^-02	1.0x10^-01	-5.40539	1.6x10^-05	1.5x10^-03	-1.63232	1.8x10^-01	6.2x10^-01	-0.0632393	9.5x10^-01	9.7x10^-01	-2.4656	1.7x10^-02	4.8x10^-01	-5.34215	1.5x10^-05	2.6x10^-03	-1.56908	1.9x10^-01	9.5x10^-01	N
ENSG00000184423	RPL23AP38	processed_pseudogene	4.08287	4.5x10^-02	1.9x10^-01	6.56285	1.5x10^-03	4.2x10^-02	-1.0016	6.5x10^-01	9.1x10^-01	4.42241	1.1x10^-02	7.1x10^-02	1.49087	4.4x10^-01	1.0x10^+00	2.14044	2.7x10^-01	1.0x10^00	-5.42401	1.1x10^-02	4.7x10^-01	N
ENSG00000213050	TPM3P1	processed_pseudogene	-2.23876	3.0x10^-01	5.5x10^-01	-23.0805	2.9x10^-18	6.4x10^-15	-1.24047	6.2x10^-01	9.0x10^-01	0.438917	8.3x10^-01	9.1x10^-01	-2.67796	2.1x10^-01	1.0x10^+00	-23.5194	2.2x10^-19	2.6x10^-16	-1.67939	5.0x10^-01	9.7x10^-01	N
ENSG00000213131	YWHAZP4	processed_pseudogene	-1.019	3.0x10^-01	5.5x10^-01	-3.95095	7.1x10^-04	2.5x10^-02	-0.118004	9.2x10^-01	9.8x10^-01	-2.25017	1.6x10^-02	8.7x10^-02	1.23214	2.1x10^-01	1.0x10^+00	-1.70078	1.4x10^-01	1.0x10^00	2.13216	5.5x10^-02	8.0x10^-01	N
ENSG00000213383	AC104297.1	processed_pseudogene	-3.24257	1.1x10^-01	3.1x10^-01	-8.675	5.7x10^-04	2.2x10^-02	-2.25827	3.4x10^-01	7.6x10^-01	1.42662	4.7x10^-01	6.5x10^-01	-4.66895	1.8x10^-02	5.0x10^-01	-10.1016	4.7x10^-05	6.9x10^-03	-3.68489	1.2x10^-01	9.1x10^-01	N
ENSG00000213443	AC007068.1	processed_pseudogene	-2.0262	1.2x10^-01	3.3x10^-01	-6.74219	1.2x10^-05	1.2x10^-03	-1.05382	4.7x10^-01	8.3x10^-01	-1.00688	4.0x10^-01	5.9x10^-01	-1.01894	4.2x10^-01	1.0x10^+00	-5.7353	1.6x10^-04	1.9x10^-02	-0.0469335	9.7x10^-01	1.0x10^+00	N
ENSG00000213613	RPL11P3	processed_pseudogene	-2.58422	2.2x10^-02	1.2x10^-01	-4.18968	2.0x10^-03	5.0x10^-02	-1.84448	1.7x10^-01	6.1x10^-01	-2.89784	9.1x10^-03	6.5x10^-02	0.313708	7.8x10^-01	1.0x10^+00	-1.29184	3.3x10^-01	1.0x10^00	1.05337	4.3x10^-01	9.6x10^-01	N
ENSG00000214035	AC073310.1	processed_pseudogene	2.72366	5.3x10^-02	2.1x10^-01	5.65466	1.9x10^-03	4.8x10^-02	3.04699	9.4x10^-02	4.9x10^-01	3.50382	2.0x10^-02	9.9x10^-02	-0.787418	5.6x10^-01	1.0x10^+00	2.15084	2.2x10^-01	1.0x10^00	-0.456826	8.0x10^-01	9.9x10^-01	N
ENSG00000214558	AL365217.1	processed_pseudogene	3.16724	1.3x10^-02	8.8x10^-02	3.63052	2.8x10^-02	1.9x10^-01	-4.82447	4.3x10^-03	1.1x10^-01	2.1898	1.1x10^-01	2.7x10^-01	-1.13169	3.6x10^-01	1.0x10^+00	1.44071	3.8x10^-01	1.0x10^00	-7.01427	2.5x10^-05	5.7x10^-03	N
ENSG00000214748	AL355309.1	processed_pseudogene	2.75287	2.7x10^-01	5.2x10^-01	8.73046	2.9x10^-04	1.4x10^-02	-1.78682	4.8x10^-01	8.4x10^-01	-0.532096	8.0x10^-01	8.9x10^-01	3.0884	2.1x10^-01	1.0x10^+00	9.26255	9.6x10^-05	1.2x10^-02	-1.25472	6.2x10^-01	9.8x10^-01	N
ENSG00000215840	AL592295.1	processed_pseudogene	3.92865	9.0x10^-03	7.3x10^-02	6.79787	7.1x10^-04	2.5x10^-02	4.85541	1.6x10^-02	2.2x10^-01	3.08725	6.3x10^-02	2.0x10^-01	2.30965	1.1x10^-01	9.1x10^-01	3.71062	5.8x10^-02	8.7x10^-01	1.76816	3.7x10^-01	9.6x10^-01	N
ENSG00000216854	RPL17P26	processed_pseudogene	2.02146	5.1x10^-01	7.2x10^-01	4.3797	1.7x10^-01	4.6x10^-01	-19.4429	4.2x10^-09	1.2x10^-06	6.77626	1.0x10^-02	6.9x10^-02	-2.68562	3.7x10^-01	1.0x10^+00	-2.39656	4.5x10^-01	1.0x10^00	-26.2192	7.4x10^-16	9.5x10^-13	N
ENSG00000216966	AL353747.1	processed_pseudogene	5.09634	1.6x10^-01	3.8x10^-01	-0.0341633	9.9x10^-01	1.0x10^+00	-23.0786	3.7x10^-08	8.2x10^-06	-0.0476195	9.9x10^-01	9.9x10^-01	4.57455	2.0x10^-01	1.0x10^+00	0.0134562	1.0x10^+00	1.0x10^00	-23.031	2.5x10^-08	7.6x10^-06	N
ENSG00000217085	HMGB3P19	processed_pseudogene	-0.367848	9.2x10^-01	9.7x10^-01	5.04928	1.3x10^-01	4.1x10^-01	-18.6165	8.1x10^-08	1.7x10^-05	2.12999	4.4x10^-01	6.3x10^-01	-0.394288	9.1x10^-01	1.0x10^+00	2.91928	3.8x10^-01	1.0x10^00	-20.7465	1.1x10^-09	4.1x10^-07	N
ENSG00000218792	HSPD1P16	processed_pseudogene	3.97004	2.0x10^-01	4.3x10^-01	4.55639	1.3x10^-01	4.1x10^-01	-19.5089	5.4x10^-10	1.9x10^-07	3.30713	1.9x10^-01	3.7x10^-01	1.53181	6.1x10^-01	1.0x10^+00	1.24926	6.7x10^-01	1.0x10^00	-22.816	1.5x10^-13	1.2x10^-10	N
ENSG00000219608	HIGD1AP16	processed_pseudogene	4.29478	2.4x10^-01	4.8x10^-01	4.31333	3.2x10^-01	6.2x10^-01	-19.5566	9.7x10^-06	1.2x10^-03	2.23596	5.3x10^-01	7.0x10^-01	4.25387	2.3x10^-01	1.0x10^+00	2.07736	6.3x10^-01	1.0x10^00	-21.7926	5.4x10^-07	1.5x10^-04	N
ENSG00000221879	MRPS21P3	processed_pseudogene	-5.29181	1.1x10^-01	3.1x10^-01	0.879672	7.9x10^-01	9.2x10^-01	-22.5877	2.1x10^-11	1.2x10^-08	-2.70444	3.2x10^-01	5.1x10^-01	-4.56064	1.6x10^-01	9.8x10^-01	3.58411	2.7x10^-01	1.0x10^00	-19.8832	2.4x10^-09	8.8x10^-07	N
ENSG00000223722	AC023157.1	processed_pseudogene	-0.0533735	9.6x10^-01	9.8x10^-01	-3.89906	2.3x10^-03	5.4x10^-02	0.896386	4.7x10^-01	8.3x10^-01	0.979784	3.3x10^-01	5.3x10^-01	-1.03313	3.4x10^-01	1.0x10^+00	-4.87884	1.1x10^-04	1.3x10^-02	-0.0833988	9.5x10^-01	1.0x10^+00	N
ENSG00000224829	TOMM20P1	processed_pseudogene	-0.219449	9.4x10^-01	9.8x10^-01	-16.7836	5.0x10^-07	8.1x10^-05	0.75051	8.2x10^-01	9.6x10^-01	7.13801	7.8x10^-03	5.8x10^-02	-5.59265	4.6x10^-02	7.2x10^-01	-23.9216	1.7x10^-13	8.0x10^-11	-6.3875	4.6x10^-02	7.6x10^-01	N
ENSG00000225505	AC104332.1	processed_pseudogene	5.69102	2.6x10^-02	1.3x10^-01	8.48416	1.6x10^-03	4.3x10^-02	-3.23363	2.5x10^-01	6.9x10^-01	3.90143	7.9x10^-02	2.3x10^-01	5.40248	3.0x10^-02	6.1x10^-01	4.58272	7.8x10^-02	9.6x10^-01	-7.13506	9.1x10^-03	4.4x10^-01	N
ENSG00000226242	RPS17P8	processed_pseudogene	5.84521	4.0x10^-02	1.7x10^-01	11.2047	2.2x10^-04	1.1x10^-02	5.36001	7.9x10^-02	4.6x10^-01	2.88364	2.6x10^-01	4.6x10^-01	4.5194	1.0x10^-01	9.0x10^-01	8.32107	5.2x10^-03	2.4x10^-01	2.47637	4.1x10^-01	9.6x10^-01	N
ENSG00000226507	IPMKP1	processed_pseudogene	1.18663	7.5x10^-01	8.8x10^-01	-18.5364	2.6x10^-08	5.5x10^-06	4.5836	1.6x10^-01	5.9x10^-01	4.69082	7.8x10^-02	2.2x10^-01	-3.91452	2.7x10^-01	1.0x10^+00	-23.2272	1.1x10^-12	4.4x10^-10	-0.107215	9.7x10^-01	1.0x10^+00	N
ENSG00000226970	AL450063.1	processed_pseudogene	1.4587	3.0x10^-01	5.5x10^-01	6.9241	1.1x10^-05	1.1x10^-03	-0.790698	6.4x10^-01	9.0x10^-01	1.23192	3.5x10^-01	5.5x10^-01	0.222983	8.7x10^-01	1.0x10^+00	5.69217	1.9x10^-04	2.1x10^-02	-2.02262	2.1x10^-01	9.5x10^-01	N
ENSG00000227433	AC090018.1	processed_pseudogene	-1.5459	6.7x10^-01	8.4x10^-01	5.61877	6.4x10^-02	2.9x10^-01	-18.1004	9.0x10^-09	2.4x10^-06	2.70529	2.8x10^-01	4.8x10^-01	-2.01054	5.7x10^-01	1.0x10^+00	2.91348	3.3x10^-01	1.0x10^00	-20.8057	1.4x10^-11	6.5x10^-09	N
ENSG00000227922	SPTLC1P5	processed_pseudogene	-2.34087	5.1x10^-01	7.3x10^-01	-1.32901	7.6x10^-01	9.1x10^-01	-20.9388	2.1x10^-06	3.2x10^-04	2.37581	5.1x10^-01	6.8x10^-01	-4.71664	1.8x10^-01	9.9x10^-01	-3.70482	3.9x10^-01	1.0x10^00	-23.3147	8.3x10^-08	2.4x10^-05	N
ENSG00000229897	SEPT7P7	processed_pseudogene	1.17632	2.8x10^-01	5.3x10^-01	4.64296	7.3x10^-04	2.6x10^-02	-0.0202445	9.9x10^-01	1.0x10^+00	-1.01247	3.7x10^-01	5.7x10^-01	2.18858	4.1x10^-02	6.9x10^-01	5.65543	3.1x10^-05	4.8x10^-03	0.992228	4.7x10^-01	9.7x10^-01	N
ENSG00000230662	TNPO1P2	processed_pseudogene	-4.33063	6.9x10^-03	6.2x10^-02	-7.12029	5.8x10^-04	2.2x10^-02	-2.76002	1.5x10^-01	5.8x10^-01	-0.124057	9.4x10^-01	9.7x10^-01	-4.20658	7.3x10^-03	3.2x10^-01	-6.99624	6.2x10^-04	5.4x10^-02	-2.63596	1.6x10^-01	9.4x10^-01	N
ENSG00000230721	AL049597.1	processed_pseudogene	1.732	2.6x10^-01	5.0x10^-01	6.87329	5.3x10^-04	2.1x10^-02	0.167265	9.3x10^-01	9.8x10^-01	1.88699	2.5x10^-01	4.5x10^-01	1.38226	3.5x10^-01	1.0x10^+00	4.9863	1.0x10^-02	3.7x10^-01	-1.71972	3.8x10^-01	9.6x10^-01	N
ENSG00000231198	AC004987.1	processed_pseudogene	-1.46056	3.3x10^-01	5.8x10^-01	-7.05426	5.0x10^-05	3.9x10^-03	-0.475663	7.8x10^-01	9.5x10^-01	-0.804033	5.6x10^-01	7.2x10^-01	-0.656528	6.5x10^-01	1.0x10^+00	-6.25022	2.7x10^-04	2.8x10^-02	0.32837	8.4x10^-01	9.9x10^-01	N
ENSG00000232699	BDH2P1	processed_pseudogene	-3.14982	1.4x10^-01	3.5x10^-01	-23.0133	1.3x10^-17	2.2x10^-14	1.79182	4.8x10^-01	8.4x10^-01	0.386053	8.5x10^-01	9.2x10^-01	-2.85496	1.7x10^-01	9.8x10^-01	-23.3993	1.3x10^-18	1.4x10^-15	1.40576	5.8x10^-01	9.8x10^-01	N
ENSG00000232809	VDAC1P10	processed_pseudogene	3.33011	1.2x10^-01	3.3x10^-01	7.83801	5.7x10^-04	2.2x10^-02	1.62305	5.0x10^-01	8.5x10^-01	4.39725	2.2x10^-02	1.1x10^-01	-0.175568	9.3x10^-01	1.0x10^+00	3.44076	1.1x10^-01	1.0x10^00	-2.7742	2.3x10^-01	9.5x10^-01	N
ENSG00000235196	Z68868.1	processed_pseudogene	5.95264	1.0x10^-01	3.0x10^-01	6.41772	6.7x10^-02	3.0x10^-01	-18.6631	2.3x10^-07	4.3x10^-05	4.78998	9.8x10^-02	2.6x10^-01	5.43085	1.2x10^-01	9.3x10^-01	1.62775	6.4x10^-01	1.0x10^00	-23.4531	3.2x10^-11	1.4x10^-08	N
ENSG00000235264	RPL5P28	processed_pseudogene	3.7163	2.5x10^-02	1.3x10^-01	6.72059	1.9x10^-03	4.9x10^-02	3.91061	7.2x10^-02	4.5x10^-01	4.85451	7.2x10^-03	5.6x10^-02	0.324694	8.3x10^-01	1.0x10^+00	1.86608	3.7x10^-01	1.0x10^00	-0.943894	6.5x10^-01	9.8x10^-01	N
ENSG00000235677	NPM1P26	processed_pseudogene	0.865018	6.5x10^-01	8.2x10^-01	-7.51554	1.3x10^-03	3.8x10^-02	1.86254	3.9x10^-01	7.9x10^-01	-1.1172	5.3x10^-01	7.0x10^-01	3.6982	4.8x10^-02	7.3x10^-01	-6.39834	5.5x10^-03	2.5x10^-01	2.97974	1.7x10^-01	9.4x10^-01	N
ENSG00000236124	HMGN2P23	processed_pseudogene	1.76449	5.2x10^-01	7.4x10^-01	-17.8031	1.9x10^-07	3.5x10^-05	2.75893	4.1x10^-01	8.0x10^-01	5.52662	4.4x10^-02	1.6x10^-01	-3.76266	1.6x10^-01	9.8x10^-01	-23.3297	2.9x10^-12	1.1x10^-09	-2.76769	3.9x10^-01	9.6x10^-01	N
ENSG00000236857	RAP1BP1	processed_pseudogene	-2.96164	4.8x10^-02	1.9x10^-01	-1.11751	5.4x10^-01	7.9x10^-01	-6.60813	6.9x10^-04	3.4x10^-02	-3.60165	1.7x10^-02	9.0x10^-02	-0.918749	5.3x10^-01	1.0x10^+00	2.48415	1.7x10^-01	1.0x10^00	-3.00647	1.2x10^-01	9.1x10^-01	N
ENSG00000237107	AL591473.1	processed_pseudogene	2.47098	4.9x10^-01	7.1x10^-01	-17.5874	3.1x10^-07	5.3x10^-05	6.2696	6.0x10^-02	4.2x10^-01	0.0634089	9.8x10^-01	9.9x10^-01	1.1092	7.5x10^-01	1.0x10^+00	-17.6508	1.9x10^-07	4.2x10^-05	6.20619	5.9x10^-02	8.1x10^-01	N
ENSG00000238084	AL031284.1	processed_pseudogene	0.112045	9.4x10^-01	9.8x10^-01	-5.89614	2.0x10^-03	5.0x10^-02	1.107	5.2x10^-01	8.6x10^-01	3.40946	1.6x10^-02	8.8x10^-02	-3.29968	3.0x10^-02	6.1x10^-01	-9.3056	7.4x10^-07	1.6x10^-04	-2.30247	1.7x10^-01	9.4x10^-01	N
ENSG00000240087	RPSAP12	processed_pseudogene	1.899	2.0x10^-02	1.2x10^-01	1.58715	1.4x10^-01	4.1x10^-01	4.20468	7.6x10^-05	6.5x10^-03	2.3955	6.2x10^-03	5.1x10^-02	-0.496052	5.3x10^-01	1.0x10^+00	-0.808353	4.4x10^-01	1.0x10^00	1.80918	8.3x10^-02	8.6x10^-01	N
ENSG00000240371	RPS4XP13	processed_pseudogene	1.82332	7.5x10^-02	2.5x10^-01	5.03802	6.3x10^-04	2.4x10^-02	1.88468	2.0x10^-01	6.4x10^-01	1.5577	2.0x10^-01	3.9x10^-01	2.39461	1.7x10^-02	4.8x10^-01	3.48032	1.6x10^-02	4.8x10^-01	0.326984	8.2x10^-01	9.9x10^-01	N
ENSG00000241103	AC109925.1	processed_pseudogene	5.58441	9.4x10^-03	7.4x10^-02	8.26034	1.3x10^-03	3.8x10^-02	6.84585	7.6x10^-03	1.5x10^-01	4.63131	3.0x10^-02	1.3x10^-01	1.23073	5.5x10^-01	1.0x10^+00	3.62904	1.4x10^-01	1.0x10^00	2.21454	3.7x10^-01	9.6x10^-01	N
ENSG00000242041	RPL35AP28	processed_pseudogene	1.03044	7.4x10^-01	8.8x10^-01	-18.3696	1.6x10^-06	2.3x10^-04	2.02885	5.9x10^-01	8.8x10^-01	5.27625	8.7x10^-02	2.4x10^-01	-4.2459	1.6x10^-01	9.7x10^-01	-23.6458	3.1x10^-10	8.8x10^-08	-3.24739	3.8x10^-01	9.6x10^-01	N
ENSG00000244004	AC097493.2	processed_pseudogene	0.45512	8.2x10^-01	9.2x10^-01	-8.97323	3.3x10^-04	1.5x10^-02	0.382018	8.7x10^-01	9.8x10^-01	-3.14062	1.1x10^-01	2.7x10^-01	2.66674	1.7x10^-01	9.8x10^-01	-5.8326	1.8x10^-02	5.1x10^-01	3.52264	1.3x10^-01	9.1x10^-01	N
ENSG00000248873	SERBP1P6	processed_pseudogene	-0.962758	5.0x10^-01	7.2x10^-01	-5.77677	1.2x10^-03	3.6x10^-02	0.0278521	9.9x10^-01	1.0x10^+00	1.85744	1.5x10^-01	3.3x10^-01	-2.82134	4.1x10^-02	6.9x10^-01	-7.63421	1.4x10^-05	2.4x10^-03	-1.82959	2.4x10^-01	9.5x10^-01	N
ENSG00000250324	MRPL22P1	processed_pseudogene	5.178	8.7x10^-03	7.1x10^-02	7.33139	4.7x10^-04	2.0x10^-02	2.2977	2.9x10^-01	7.2x10^-01	3.83115	3.1x10^-02	1.3x10^-01	1.34657	4.7x10^-01	1.0x10^+00	3.50024	7.9x10^-02	9.6x10^-01	-1.53345	4.5x10^-01	9.7x10^-01	N
ENSG00000250848	AC021087.2	processed_pseudogene	2.80593	4.9x10^-02	2.0x10^-01	5.94738	1.2x10^-03	3.6x10^-02	-1.37278	4.6x10^-01	8.3x10^-01	3.53243	1.9x10^-02	9.8x10^-02	-2.25867	1.0x10^-01	9.0x10^-01	2.41495	1.8x10^-01	1.0x10^00	-4.90521	7.0x10^-03	3.9x10^-01	N
ENSG00000250853	RNF138P1	processed_pseudogene	3.38162	1.6x10^-02	1.0x10^-01	-1.00604	5.8x10^-01	8.2x10^-01	6.06265	6.5x10^-04	3.2x10^-02	0.889851	5.5x10^-01	7.1x10^-01	0.464852	7.2x10^-01	1.0x10^+00	-1.89589	2.9x10^-01	1.0x10^00	5.1728	3.0x10^-03	2.5x10^-01	N
ENSG00000254012	RPL10P8	processed_pseudogene	4.37209	1.1x10^-01	3.1x10^-01	5.54595	7.4x10^-02	3.1x10^-01	-17.354	6.7x10^-08	1.4x10^-05	6.93053	7.1x10^-03	5.5x10^-02	-2.38537	3.6x10^-01	1.0x10^+00	-1.38458	6.5x10^-01	1.0x10^00	-24.2845	7.2x10^-15	8.6x10^-12	N
ENSG00000254331	CKS1BP7	processed_pseudogene	0.141723	9.5x10^-01	9.8x10^-01	-22.0152	4.8x10^-15	4.5x10^-12	1.14123	6.7x10^-01	9.2x10^-01	0.173125	9.4x10^-01	9.7x10^-01	-0.0317764	9.9x10^-01	1.0x10^+00	-22.1883	1.2x10^-15	7.6x10^-13	0.968109	7.1x10^-01	9.9x10^-01	N
ENSG00000254923	AC130366.1	processed_pseudogene	0.545122	7.5x10^-01	8.8x10^-01	-7.63506	7.8x10^-04	2.7x10^-02	-1.29313	5.6x10^-01	8.7x10^-01	-1.96552	2.8x10^-01	4.8x10^-01	-0.0715753	9.7x10^-01	1.0x10^+00	-5.66954	1.1x10^-02	3.9x10^-01	0.672389	7.6x10^-01	9.9x10^-01	N
ENSG00000256385	UBE2NP1	processed_pseudogene	3.19742	2.7x10^-01	5.2x10^-01	-18.8265	1.3x10^-09	3.6x10^-07	4.86764	1.0x10^-01	5.1x10^-01	3.40152	1.7x10^-01	3.5x10^-01	-2.75121	3.3x10^-01	1.0x10^+00	-22.228	2.9x10^-13	1.3x10^-10	1.46612	6.2x10^-01	9.8x10^-01	N
ENSG00000256852	KNOP1P1	processed_pseudogene	-4.07211	3.3x10^-02	1.6x10^-01	-7.92235	1.0x10^-03	3.2x10^-02	-3.127	1.7x10^-01	6.1x10^-01	0.654066	7.3x10^-01	8.4x10^-01	-4.72585	1.2x10^-02	4.0x10^-01	-8.57642	3.1x10^-04	3.1x10^-02	-3.78107	9.1x10^-02	8.8x10^-01	N
ENSG00000258016	HIGD1AP1	processed_pseudogene	-1.43473	4.2x10^-01	6.5x10^-01	-6.9861	1.2x10^-03	3.7x10^-02	-0.455765	8.2x10^-01	9.6x10^-01	-1.22028	4.6x10^-01	6.4x10^-01	-0.215135	9.0x10^-01	1.0x10^+00	-5.76582	7.0x10^-03	2.9x10^-01	0.764516	7.0x10^-01	9.8x10^-01	N
ENSG00000258357	AC023161.2	processed_pseudogene	-0.101319	9.6x10^-01	9.8x10^-01	-8.48889	3.4x10^-04	1.6x10^-02	-1.54233	4.9x10^-01	8.4x10^-01	-4.48822	1.5x10^-02	8.6x10^-02	0.740614	7.1x10^-01	1.0x10^+00	-4.00067	9.0x10^-02	1.0x10^+00	2.94588	1.8x10^-01	9.4x10^-01	N
ENSG00000258445	AL132777.1	processed_pseudogene	4.51667	1.8x10^-01	4.1x10^-01	-21.2656	2.6x10^-09	7.0x10^-07	2.50958	4.7x10^-01	8.3x10^-01	1.52979	5.9x10^-01	7.5x10^-01	-1.55075	6.3x10^-01	1.0x10^+00	-22.7954	9.5x10^-11	2.9x10^-08	0.979787	7.7x10^-01	9.9x10^-01	N
ENSG00000258788	CKS1BP1	processed_pseudogene	-6.97686	3.6x10^-02	1.6x10^-01	-21.5679	2.7x10^-08	5.6x10^-06	-6.88853	7.6x10^-02	4.6x10^-01	0.908677	7.7x10^-01	8.7x10^-01	-8.74432	7.1x10^-03	3.1x10^-01	-22.4766	4.1x10^-09	1.1x10^-06	-7.7972	4.1x10^-02	7.4x10^-01	N
ENSG00000259121	AL109628.1	processed_pseudogene	4.92633	7.2x10^-02	2.5x10^-01	8.58468	1.5x10^-03	4.2x10^-02	1.03321	7.1x10^-01	9.3x10^-01	5.37721	1.7x10^-02	9.2x10^-02	2.36701	3.7x10^-01	1.0x10^+00	3.20747	2.2x10^-01	1.0x10^00	-4.344	1.1x10^-01	9.0x10^-01	N
ENSG00000259657	PIGHP1	processed_pseudogene	0.451116	8.2x10^-01	9.2x10^-01	-21.4156	3.6x10^-18	7.5x10^-15	1.72044	4.6x10^-01	8.3x10^-01	2.27349	2.3x10^-01	4.3x10^-01	-1.87217	3.4x10^-01	1.0x10^+00	-23.6891	1.8x10^-22	4.4x10^-19	-0.553049	8.1x10^-01	9.9x10^-01	N
ENSG00000259934	AC142086.2	processed_pseudogene	4.4146	1.4x10^-01	3.6x10^-01	-17.7415	3.7x10^-08	7.5x10^-06	3.0683	3.3x10^-01	7.5x10^-01	4.56912	7.6x10^-02	2.2x10^-01	-0.422903	8.8x10^-01	1.0x10^+00	-22.3106	1.4x10^-12	5.3x10^-10	-1.50082	6.2x10^-01	9.8x10^-01	N
ENSG00000260031	RPL10P14	processed_pseudogene	-3.62689	2.2x10^-01	4.6x10^-01	5.46403	6.6x10^-02	2.9x10^-01	-19.1753	5.4x10^-10	1.9x10^-07	3.46563	1.6x10^-01	3.4x10^-01	-5.36819	6.0x10^-02	7.8x10^-01	1.9984	4.9x10^-01	1.0x10^00	-22.641	8.0x10^-14	6.5x10^-11	N
ENSG00000260326	PHBP21	processed_pseudogene	4.38985	8.9x10^-03	7.2x10^-02	-7.29497	1.8x10^-03	4.7x10^-02	0.783161	7.2x10^-01	9.3x10^-01	1.82306	3.1x10^-01	5.1x10^-01	-0.194584	9.0x10^-01	1.0x10^+00	-9.11803	7.6x10^-05	1.0x10^-02	-1.0399	6.3x10^-01	9.8x10^-01	N
ENSG00000265273	PGDP1	processed_pseudogene	2.99155	1.0x10^-02	7.8x10^-02	6.33946	5.7x10^-05	4.2x10^-03	5.89667	1.8x10^-04	1.3x10^-02	3.47979	7.5x10^-03	5.7x10^-02	-0.485016	6.7x10^-01	1.0x10^+00	2.85967	6.4x10^-02	9.0x10^-01	2.41689	1.2x10^-01	9.1x10^-01	N
ENSG00000266946	MRPL37P1	processed_pseudogene	3.7322	1.9x10^-02	1.1x10^-01	4.30989	2.5x10^-02	1.8x10^-01	6.21564	1.1x10^-03	4.8x10^-02	4.01983	1.3x10^-02	7.8x10^-02	-0.287261	8.4x10^-01	1.0x10^+00	0.290062	8.7x10^-01	1.0x10^00	2.19581	2.2x10^-01	9.5x10^-01	N
ENSG00000270258	DUXAP4	processed_pseudogene	0.0984728	9.7x10^-01	9.9x10^-01	-21.8389	2.3x10^-13	1.4x10^-10	0.106195	9.7x10^-01	9.9x10^-01	-0.788723	7.4x10^-01	8.5x10^-01	-1.82932	5.0x10^-01	1.0x10^+00	-21.0502	8.1x10^-13	3.2x10^-10	0.894918	7.5x10^-01	9.9x10^-01	N
ENSG00000271117	AC078841.1	processed_pseudogene	2.96957	1.3x10^-01	3.5x10^-01	7.79298	7.1x10^-04	2.5x10^-02	3.0762	1.9x10^-01	6.3x10^-01	4.58741	1.8x10^-02	9.3x10^-02	-0.963565	6.0x10^-01	1.0x10^+00	3.20557	1.4x10^-01	1.0x10^00	-1.51121	5.0x10^-01	9.7x10^-01	N
ENSG00000223819	PPIAP89	processed_pseudogene	3.44661	2.2x10^-01	4.6x10^-01	-16.6647	2.6x10^-08	5.5x10^-06	7.23376	1.2x10^-02	2.0x10^-01	6.90297	3.9x10^-03	3.8x10^-02	-1.96985	4.7x10^-01	1.0x10^+00	-23.5676	4.0x10^-16	2.6x10^-13	0.330789	9.1x10^-01	9.9x10^-01	N
ENSG00000118990	GLRXP3	processed_pseudogene	6.79889	5.6x10^-04	1.3x10^-02	-0.789354	7.2x10^-01	8.9x10^-01	8.74126	1.4x10^-05	1.6x10^-03	7.00417	3.4x10^-05	1.4x10^-03	1.39827	4.5x10^-01	1.0x10^+00	-7.79352	1.6x10^-04	1.9x10^-02	1.73709	3.6x10^-01	9.6x10^-01	N
ENSG00000219487	AL603766.1	processed_pseudogene	5.73524	3.5x10^-03	4.1x10^-02	-1.93993	4.6x10^-01	7.3x10^-01	7.61352	2.2x10^-03	7.5x10^-02	7.19841	4.8x10^-04	9.5x10^-03	-0.945303	6.1x10^-01	1.0x10^+00	-9.13834	3.6x10^-04	3.4x10^-02	0.415106	8.6x10^-01	9.9x10^-01	N
ENSG00000267119	RPL10P15	processed_pseudogene	6.60777	4.5x10^-05	2.2x10^-03	1.83005	3.3x10^-01	6.3x10^-01	7.52669	2.9x10^-05	2.9x10^-03	8.30358	4.4x10^-08	5.5x10^-06	-1.7477	2.4x10^-01	1.0x10^+00	-6.47353	2.2x10^-04	2.4x10^-02	-0.776889	6.4x10^-01	9.8x10^-01	N
ENSG00000250030	AC104806.1	processed_pseudogene	4.7553	4.8x10^-02	1.9x10^-01	-14.4006	1.8x10^-07	3.4x10^-05	9.60646	2.6x10^-04	1.7x10^-02	10.4934	1.7x10^-06	1.3x10^-04	-1.61872	4.8x10^-01	1.0x10^+00	-24.894	7.1x10^-21	1.0x10^-17	-0.886961	7.3x10^-01	9.9x10^-01	N
ENSG00000254805	SNRPCP14	processed_pseudogene	4.58323	2.1x10^-01	4.4x10^-01	23.1629	8.6x10^-12	3.6x10^-09	-9.63682	5.8x10^-03	1.3x10^-01	15.455	7.4x10^-08	8.4x10^-06	3.42113	3.3x10^-01	1.0x10^+00	7.70794	2.1x10^-02	5.5x10^-01	-25.0918	3.0x10^-13	2.2x10^-10	N
ENSG00000270317	AC004004.1	processed_pseudogene	2.21062	5.4x10^-01	7.5x10^-01	-12.3012	5.7x10^-03	9.1x10^-02	22.2113	3.9x10^-07	6.8x10^-05	15.9479	1.3x10^-05	7.0x10^-04	1.44836	6.8x10^-01	1.0x10^+00	-28.2491	1.2x10^-10	3.6x10^-08	6.26343	1.5x10^-01	9.2x10^-01	N
ENSG00000257113	AC090502.2	processed_pseudogene	4.67086	2.0x10^-01	4.3x10^-01	21.9855	1.0x10^-08	2.4x10^-06	-11.9919	2.3x10^-03	7.6x10^-02	19.3528	1.2x10^-09	2.1x10^-07	-0.133742	9.7x10^-01	1.0x10^+00	2.63269	4.8x10^-01	1.0x10^00	-31.3446	2.8x10^-16	3.9x10^-13	N
ENSG00000238180	AC017079.2	processed_pseudogene	14.7293	1.5x10^-05	9.8x10^-04	-9.60333	2.8x10^-02	1.9x10^-01	15.5413	3.8x10^-04	2.2x10^-02	21.6167	1.2x10^-09	2.0x10^-07	-7.0029	3.2x10^-02	6.3x10^-01	-31.22	2.7x10^-13	1.2x10^-10	-6.07541	1.5x10^-01	9.3x10^-01	N
ENSG00000243507	AC005908.1	processed_pseudogene	13.7434	2.9x10^-05	1.7x10^-03	-10.374	9.1x10^-03	1.2x10^-01	18.5623	2.0x10^-06	3.0x10^-04	21.8184	1.2x10^-11	3.2x10^-09	-8.2575	9.1x10^-03	3.6x10^-01	-32.1923	1.0x10^-16	7.0x10^-14	-3.25606	3.9x10^-01	9.6x10^-01	N
ENSG00000228974	AC006483.1	processed_pseudogene	2.59549	4.8x10^-01	7.0x10^-01	21.5776	8.6x10^-10	2.5x10^-07	-11.485	1.5x10^-03	5.8x10^-02	20.8493	8.5x10^-13	2.6x10^-10	-2.50117	4.8x10^-01	1.0x10^+00	0.728319	8.3x10^-01	1.0x10^00	-32.3343	3.4x10^-20	1.3x10^-16	N
ENSG00000219870	AC119618.1	processed_pseudogene	2.22222	5.4x10^-01	7.5x10^-01	5.68787	1.9x10^-01	4.8x10^-01	-18.5986	2.8x10^-05	2.8x10^-03	-17.906	8.9x10^-07	7.6x10^-05	4.38225	2.2x10^-01	1.0x10^+00	23.5938	4.4x10^-08	1.0x10^-05	0	1.0x10^00	1.0x10^00	N
ENSG00000227040	AC022483.1	processed_pseudogene	-6.79418	1.3x10^-03	2.2x10^-02	-11.256	1.1x10^-04	6.9x10^-03	-2.39619	3.9x10^-01	7.9x10^-01	-6.66378	3.8x10^-03	3.8x10^-02	-3.05907	1.4x10^-01	9.6x10^-01	-4.59217	1.1x10^-01	1.0x10^00	4.26759	1.2x10^-01	9.1x10^-01	N
ENSG00000260036	AC013355.1	processed_pseudogene	-12.8053	7.0x10^-05	3.1x10^-03	23.8841	NA	NA	-16.4052	NA	NA	23.7836	NA	NA	-36.3907	6.5x10^-32	1.0x10^-27	0.10052	NA	NA	-40.1888	NA	NA	N
ENSG00000224948	ATP5G1P8	processed_pseudogene	-11.627	3.3x10^-04	9.2x10^-03	21.0335	NA	NA	-8.66187	NA	NA	22.8216	NA	NA	-33.51	5.6x10^-27	2.6x10^-23	-1.78808	NA	NA	-31.4835	NA	NA	N
ENSG00000241134	BET1P1	processed_pseudogene	-20.2175	3.4x10^-16	3.6x10^-13	5.17502	NA	NA	-19.4128	NA	NA	3.82773	NA	NA	-24.0521	1.9x10^-23	5.7x10^-20	1.34729	NA	NA	-23.2405	NA	NA	N
ENSG00000231470	HMGB3P2	processed_pseudogene	-19.9667	3.0x10^-12	1.2x10^-09	-18.8419	NA	NA	0.511472	NA	NA	3.84583	NA	NA	-23.813	1.2x10^-17	1.7x10^-14	-22.6877	NA	NA	-3.33436	NA	NA	N
ENSG00000204894	AC104692.1	processed_pseudogene	-18.9998	1.8x10^-07	2.2x10^-05	-17.837	5.7x10^-05	4.2x10^-03	-18.2873	3.7x10^-05	3.6x10^-03	4.74141	1.9x10^-01	3.8x10^-01	-23.7413	1.9x10^-11	1.0x10^-08	-22.5784	2.1x10^-07	4.6x10^-05	-23.0288	1.2x10^-07	3.4x10^-05	N
ENSG00000271400	AL392112.1	processed_pseudogene	-21.1782	8.1x10^-13	3.6x10^-10	-18.1253	1.6x10^-06	2.3x10^-04	-18.5999	8.6x10^-07	1.4x10^-04	2.49543	4.1x10^-01	6.0x10^-01	-23.6745	2.6x10^-16	2.8x10^-13	-20.6207	3.0x10^-08	7.2x10^-06	-21.0953	1.4x10^-08	4.7x10^-06	N
ENSG00000268951	AL772155.3	processed_pseudogene	-18.7098	9.8x10^-08	1.3x10^-05	4.81585	NA	NA	4.57462	NA	NA	4.63524	NA	NA	-23.3443	6.9x10^-12	4.1x10^-09	0.180611	NA	NA	-0.0606237	NA	NA	N
ENSG00000224611	AC007919.1	processed_pseudogene	-21.1567	5.0x10^-09	8.9x10^-07	-20.0055	NA	NA	0.552467	NA	NA	3.38274	NA	NA	-23.2051	5.2x10^-11	2.7x10^-08	-23.3882	NA	NA	-2.83027	NA	NA	N
ENSG00000241464	RPL39P38	processed_pseudogene	-4.63339	3.1x10^-02	1.5x10^-01	-18.4309	8.8x10^-12	3.6x10^-09	-3.78765	1.6x10^-01	6.0x10^-01	5.08006	1.7x10^-02	9.1x10^-02	-9.72173	2.6x10^-06	9.6x10^-04	-23.511	5.3x10^-19	5.8x10^-16	-8.86771	7.8x10^-04	1.0x10^-01	N
ENSG00000243302	AC018638.4	processed_pseudogene	-3.22816	2.2x10^-02	1.2x10^-01	-5.55154	1.2x10^-03	3.6x10^-02	-2.38229	1.6x10^-01	6.0x10^-01	3.22854	2.0x10^-02	1.0x10^-01	-6.4568	2.9x10^-06	1.0x10^-03	-8.78008	1.9x10^-07	4.3x10^-05	-5.61083	7.4x10^-04	9.8x10^-02	N
ENSG00000232531	AC027612.3	processed_pseudogene	-3.30893	1.7x10^-02	1.0x10^-01	-7.15935	5.4x10^-05	4.1x10^-03	-4.18714	1.6x10^-02	2.2x10^-01	0.686462	6.3x10^-01	7.7x10^-01	-5.69746	2.6x10^-05	6.4x10^-03	-7.84581	7.3x10^-06	1.4x10^-03	-4.8736	4.3x10^-03	3.0x10^-01	N
ENSG00000180581	SRP9P1	processed_pseudogene	5.46826	1.1x10^-05	7.9x10^-04	6.42638	3.2x10^-06	4.1x10^-04	1.26676	3.6x10^-01	7.7x10^-01	0.42974	7.1x10^-01	8.3x10^-01	5.03549	3.4x10^-05	7.8x10^-03	5.99664	1.0x10^-05	1.8x10^-03	0.837025	5.4x10^-01	9.8x10^-01	N
ENSG00000239797	RPL21P39	processed_pseudogene	7.5596	4.0x10^-10	9.1x10^-08	6.86609	3.1x10^-05	2.6x10^-03	5.6766	5.7x10^-04	3.0x10^-02	2.46533	7.1x10^-02	2.1x10^-01	5.58656	5.9x10^-07	2.6x10^-04	4.40076	6.2x10^-03	2.7x10^-01	3.21127	4.6x10^-02	7.6x10^-01	N
ENSG00000231409	AC018868.1	processed_pseudogene	9.23476	2.1x10^-13	1.2x10^-10	6.42536	1.4x10^-04	8.0x10^-03	4.92455	3.5x10^-03	9.9x10^-02	-0.180955	9.0x10^-01	9.5x10^-01	6.04277	3.4x10^-07	1.5x10^-04	6.60632	6.9x10^-05	9.4x10^-03	5.10551	2.1x10^-03	2.0x10^-01	N
ENSG00000225918	RPL7P59	processed_pseudogene	-7.21612	1.8x10^-03	2.7x10^-02	-8.11821	7.3x10^-03	1.0x10^-01	-4.00935	1.7x10^-01	6.1x10^-01	-2.16373	3.7x10^-01	5.6x10^-01	-5.05237	2.6x10^-02	5.8x10^-01	-5.95448	4.6x10^-02	7.9x10^-01	-1.84562	5.2x10^-01	9.8x10^-01	N
ENSG00000214578	HMGN2P15	processed_pseudogene	-6.36898	5.5x10^-04	1.3x10^-02	-5.94841	8.7x10^-03	1.1x10^-01	-6.96413	2.2x10^-03	7.5x10^-02	-0.345313	8.5x10^-01	9.2x10^-01	-6.02374	8.3x10^-04	8.7x10^-02	-5.60309	1.2x10^-02	4.1x10^-01	-6.61882	3.1x10^-03	2.5x10^-01	N
ENSG00000234800	PCMTD1P3	processed_pseudogene	-6.14633	1.9x10^-03	2.8x10^-02	-6.16228	1.5x10^-02	1.4x10^-01	-6.12959	1.5x10^-02	2.2x10^-01	-0.935544	6.3x10^-01	7.8x10^-01	-5.21044	7.4x10^-03	3.2x10^-01	-5.22674	3.6x10^-02	7.1x10^-01	-5.19405	3.7x10^-02	7.1x10^-01	N
ENSG00000226617	RPL21P110	processed_pseudogene	-6.0435	3.5x10^-03	4.1x10^-02	-5.57907	3.3x10^-02	2.1x10^-01	-6.50817	1.3x10^-02	2.1x10^-01	0.297828	8.8x10^-01	9.4x10^-01	-6.34119	1.8x10^-03	1.4x10^-01	-5.8769	2.3x10^-02	5.8x10^-01	-6.806	8.5x10^-03	4.2x10^-01	N
ENSG00000251389	YTHDF1P1	processed_pseudogene	-5.82474	3.7x10^-03	4.2x10^-02	1.14569	NA	NA	-5.81223	NA	NA	-0.855759	NA	NA	-4.9727	1.2x10^-02	4.0x10^-01	2.00145	NA	NA	-4.95648	NA	NA	N
ENSG00000236739	CLIC4P1	processed_pseudogene	-5.61098	3.2x10^-04	9.1x10^-03	-6.57632	8.0x10^-04	2.7x10^-02	-5.03894	8.3x10^-03	1.6x10^-01	-1.1698	4.5x10^-01	6.4x10^-01	-4.44118	3.6x10^-03	2.1x10^-01	-5.40652	5.2x10^-03	2.4x10^-01	-3.86914	4.0x10^-02	7.2x10^-01	N
ENSG00000229704	EIF2S2P2	processed_pseudogene	-5.58493	1.5x10^-03	2.4x10^-02	-1.5985	4.8x10^-01	7.5x10^-01	-6.17021	6.9x10^-03	1.5x10^-01	-2.1947	2.4x10^-01	4.3x10^-01	-3.39003	4.9x10^-02	7.4x10^-01	0.596202	7.9x10^-01	1.0x10^00	-3.97551	7.7x10^-02	8.5x10^-01	N
ENSG00000233205	AC108479.1	processed_pseudogene	-5.49701	5.7x10^-04	1.3x10^-02	-2.13931	NA	NA	-5.17043	NA	NA	-3.77729	NA	NA	-1.7198	2.7x10^-01	1.0x10^+00	1.63798	NA	NA	-1.39314	NA	NA	N
ENSG00000217769	AL157777.1	processed_pseudogene	-5.01303	1.7x10^-04	5.7x10^-03	-2.42473	NA	NA	-6.28066	NA	NA	-0.961523	NA	NA	-4.05093	1.9x10^-03	1.5x10^-01	-1.4632	NA	NA	-5.31914	NA	NA	N
ENSG00000226247	SUPT4H1P1	processed_pseudogene	-4.89503	1.8x10^-03	2.7x10^-02	-6.26143	1.9x10^-03	4.8x10^-02	-4.14697	2.9x10^-02	3.0x10^-01	-0.909209	5.5x10^-01	7.1x10^-01	-3.98583	9.7x10^-03	3.7x10^-01	-5.35222	7.2x10^-03	3.0x10^-01	-3.23776	8.4x10^-02	8.6x10^-01	N
ENSG00000269907	AL158827.2	processed_pseudogene	-3.96712	2.6x10^-04	7.7x10^-03	-4.39706	1.5x10^-03	4.1x10^-02	-3.64647	6.1x10^-03	1.4x10^-01	-1.87402	8.0x10^-02	2.3x10^-01	-2.09306	5.0x10^-02	7.5x10^-01	-2.52304	6.6x10^-02	9.0x10^-01	-1.77245	1.8x10^-01	9.4x10^-01	N
ENSG00000214975	PPIAP29	processed_pseudogene	-3.63139	3.7x10^-05	2.0x10^-03	-4.38735	4.7x10^-05	3.6x10^-03	-3.14096	3.3x10^-03	9.6x10^-02	-1.05134	2.3x10^-01	4.3x10^-01	-2.58005	2.7x10^-03	1.9x10^-01	-3.33601	1.7x10^-03	1.1x10^-01	-2.08963	4.7x10^-02	7.7x10^-01	N
ENSG00000213707	HMGB1P10	processed_pseudogene	-3.45092	1.6x10^-05	1.0x10^-03	-3.51357	3.8x10^-04	1.7x10^-02	-3.39173	5.6x10^-04	3.0x10^-02	-2.19616	6.3x10^-03	5.2x10^-02	-1.25489	1.1x10^-01	9.1x10^-01	-1.3174	1.8x10^-01	1.0x10^00	-1.19557	2.2x10^-01	9.5x10^-01	N
ENSG00000235734	HMGN1P36	processed_pseudogene	-3.38345	1.1x10^-03	2.0x10^-02	-3.63773	4.7x10^-03	8.1x10^-02	-3.16967	1.3x10^-02	2.0x10^-01	-1.61706	1.2x10^-01	2.9x10^-01	-1.76598	8.2x10^-02	8.5x10^-01	-2.02066	1.1x10^-01	1.0x10^00	-1.55261	2.2x10^-01	9.5x10^-01	N
ENSG00000217624	AL627402.1	processed_pseudogene	-3.37548	7.1x10^-05	3.1x10^-03	-2.70265	7.7x10^-03	1.1x10^-01	-4.61624	8.5x10^-06	1.1x10^-03	-1.4648	7.7x10^-02	2.2x10^-01	-1.91077	2.2x10^-02	5.4x10^-01	-1.23785	2.2x10^-01	1.0x10^00	-3.15144	2.1x10^-03	2.0x10^-01	N
ENSG00000243014	PTMAP8	processed_pseudogene	-3.31365	1.0x10^-03	1.9x10^-02	-3.38854	9.1x10^-03	1.2x10^-01	-3.2536	9.4x10^-03	1.7x10^-01	-0.605982	5.3x10^-01	7.0x10^-01	-2.70701	6.5x10^-03	3.0x10^-01	-2.78255	3.1x10^-02	6.6x10^-01	-2.64761	3.3x10^-02	6.9x10^-01	N
ENSG00000180015	AC093909.1	processed_pseudogene	-3.02746	4.2x10^-03	4.6x10^-02	-2.81119	3.0x10^-02	2.0x10^-01	-3.28198	1.1x10^-02	1.9x10^-01	-1.65202	1.2x10^-01	2.9x10^-01	-1.37545	1.8x10^-01	1.0x10^+00	-1.15918	3.6x10^-01	1.0x10^00	-1.62997	2.0x10^-01	9.5x10^-01	N
ENSG00000253954	HMGN1P38	processed_pseudogene	-2.63054	9.2x10^-04	1.8x10^-02	-2.29642	1.8x10^-02	1.6x10^-01	-3.06559	1.6x10^-03	6.1x10^-02	-0.67908	3.9x10^-01	5.9x10^-01	-1.95146	1.2x10^-02	4.1x10^-01	-1.61734	9.1x10^-02	1.0x10^+00	-2.38651	1.3x10^-02	5.0x10^-01	N
ENSG00000186076	AC012085.1	processed_pseudogene	-2.57925	3.4x10^-04	9.4x10^-03	1.83549	NA	NA	-2.71216	NA	NA	-1.71694	NA	NA	-0.862321	2.2x10^-01	1.0x10^+00	3.55243	NA	NA	-0.995225	NA	NA	N
ENSG00000254332	AF201337.1	processed_pseudogene	-2.07707	1.4x10^-03	2.3x10^-02	-1.86076	1.9x10^-02	1.6x10^-01	-2.33092	3.4x10^-03	9.8x10^-02	-1.73164	8.2x10^-03	6.0x10^-02	-0.345431	5.9x10^-01	1.0x10^+00	-0.12912	8.7x10^-01	1.0x10^00	-0.599285	4.5x10^-01	9.7x10^-01	N
ENSG00000179611	DGKZP1	processed_pseudogene	-1.97255	3.1x10^-03	3.8x10^-02	-1.61293	4.7x10^-02	2.5x10^-01	-2.45249	2.5x10^-03	8.0x10^-02	-1.19037	7.5x10^-02	2.2x10^-01	-0.782187	2.3x10^-01	1.0x10^+00	-0.422567	6.0x10^-01	1.0x10^00	-1.26213	1.1x10^-01	9.1x10^-01	N
ENSG00000136149	RPL13AP25	processed_pseudogene	2.05229	6.7x10^-04	1.4x10^-02	2.46594	7.1x10^-04	2.5x10^-02	1.47006	4.4x10^-02	3.6x10^-01	1.38435	2.1x10^-02	1.0x10^-01	0.667899	2.6x10^-01	1.0x10^+00	1.0816	1.3x10^-01	1.0x10^00	0.0857137	9.0x10^-01	9.9x10^-01	N
ENSG00000264281	AC016596.1	processed_pseudogene	2.14783	1.5x10^-03	2.4x10^-02	2.63084	1.2x10^-03	3.7x10^-02	1.4177	8.2x10^-02	4.7x10^-01	0.935703	1.6x10^-01	3.5x10^-01	1.21217	6.7x10^-02	8.0x10^-01	1.69513	3.5x10^-02	7.0x10^-01	0.482001	5.5x10^-01	9.8x10^-01	N
ENSG00000218227	AC136632.1	processed_pseudogene	2.45514	2.7x10^-03	3.5x10^-02	2.74748	6.2x10^-03	9.4x10^-02	2.08822	3.7x10^-02	3.4x10^-01	1.7244	3.7x10^-02	1.4x10^-01	0.730751	3.6x10^-01	1.0x10^+00	1.02308	3.0x10^-01	1.0x10^00	0.363826	7.1x10^-01	9.9x10^-01	N
ENSG00000213885	RPL13AP7	processed_pseudogene	2.46268	1.9x10^-03	2.7x10^-02	1.62897	1.2x10^-01	3.9x10^-01	0.241091	8.2x10^-01	9.6x10^-01	0.456311	6.0x10^-01	7.5x10^-01	0.636984	4.1x10^-01	1.0x10^+00	1.17266	2.6x10^-01	1.0x10^00	-0.21522	8.3x10^-01	9.9x10^-01	N
ENSG00000230207	RPL4P5	processed_pseudogene	2.5149	3.9x10^-03	4.3x10^-02	2.14282	4.3x10^-02	2.4x10^-01	2.81651	6.4x10^-03	1.4x10^-01	2.39177	7.4x10^-03	5.7x10^-02	0.127404	8.7x10^-01	1.0x10^+00	-0.248955	8.0x10^-01	1.0x10^00	0.424735	6.5x10^-01	9.8x10^-01	N
ENSG00000230202	AL450405.1	processed_pseudogene	2.63735	1.6x10^-03	2.5x10^-02	1.14324	3.2x10^-01	6.2x10^-01	0.0624564	9.6x10^-01	9.9x10^-01	0.587932	5.3x10^-01	7.0x10^-01	0.113895	8.9x10^-01	1.0x10^+00	0.555309	6.2x10^-01	1.0x10^00	-0.525475	6.4x10^-01	9.8x10^-01	N
ENSG00000217027	TPT1P4	processed_pseudogene	2.69121	1.1x10^-03	2.0x10^-02	3.37599	5.4x10^-04	2.2x10^-02	1.34345	1.7x10^-01	6.1x10^-01	2.17684	6.9x10^-03	5.5x10^-02	0.51338	5.2x10^-01	1.0x10^+00	1.19914	2.1x10^-01	1.0x10^00	-0.833395	3.8x10^-01	9.6x10^-01	N
ENSG00000175886	RPL7AP66	processed_pseudogene	2.77644	1.4x10^-03	2.3x10^-02	0.231856	8.1x10^-01	9.3x10^-01	3.6424	1.7x10^-04	1.2x10^-02	1.5817	4.8x10^-02	1.7x10^-01	1.19176	1.6x10^-01	9.8x10^-01	-1.34984	1.6x10^-01	1.0x10^00	2.0607	3.0x10^-02	6.8x10^-01	N
ENSG00000229994	RPL5P4	processed_pseudogene	2.80359	1.0x10^-03	1.9x10^-02	-0.508181	6.9x10^-01	8.8x10^-01	-0.0724087	9.5x10^-01	9.9x10^-01	-0.327962	7.6x10^-01	8.6x10^-01	0.0548508	9.5x10^-01	1.0x10^+00	-0.180219	8.9x10^-01	1.0x10^00	0.255554	8.4x10^-01	9.9x10^-01	N
ENSG00000228887	EEF1DP1	processed_pseudogene	2.89569	2.8x10^-03	3.5x10^-02	3.55525	2.2x10^-03	5.3x10^-02	1.64603	1.6x10^-01	5.9x10^-01	1.06482	2.7x10^-01	4.6x10^-01	1.83074	5.3x10^-02	7.6x10^-01	2.49043	2.9x10^-02	6.6x10^-01	0.581205	6.1x10^-01	9.8x10^-01	N
ENSG00000241352	AC007688.1	processed_pseudogene	2.92504	2.7x10^-04	8.0x10^-03	-0.455931	6.9x10^-01	8.8x10^-01	0.605134	6.0x10^-01	8.9x10^-01	0.787743	4.0x10^-01	5.9x10^-01	-0.615882	4.0x10^-01	1.0x10^+00	-1.24367	2.7x10^-01	1.0x10^00	-0.18261	8.7x10^-01	9.9x10^-01	N
ENSG00000249245	NCOA4P3	processed_pseudogene	3.03728	2.3x10^-03	3.2x10^-02	2.83981	5.5x10^-02	2.7x10^-01	2.00996	1.7x10^-01	6.1x10^-01	3.15628	9.5x10^-03	6.6x10^-02	0.836147	3.8x10^-01	1.0x10^+00	-0.316477	8.3x10^-01	1.0x10^00	-1.14633	4.3x10^-01	9.6x10^-01	N
ENSG00000214460	TPT1P6	processed_pseudogene	3.11972	7.8x10^-04	1.6x10^-02	8.00464	NA	NA	4.074	NA	NA	3.11146	NA	NA	0.0585755	9.4x10^-01	1.0x10^+00	4.89317	NA	NA	0.962539	NA	NA	N
ENSG00000240950	AC021074.1	processed_pseudogene	3.13008	1.9x10^-03	2.8x10^-02	3.5486	4.0x10^-03	7.5x10^-02	2.5384	4.0x10^-02	3.5x10^-01	1.90907	6.0x10^-02	1.9x10^-01	1.22102	2.2x10^-01	1.0x10^+00	1.63954	1.8x10^-01	1.0x10^00	0.629328	6.0x10^-01	9.8x10^-01	N
ENSG00000270788	PDLIM1P1	processed_pseudogene	3.20988	4.6x10^-03	4.9x10^-02	3.75665	6.4x10^-03	9.6x10^-02	2.31983	9.2x10^-02	4.9x10^-01	1.98946	8.0x10^-02	2.3x10^-01	1.22046	2.7x10^-01	1.0x10^+00	1.76719	1.9x10^-01	1.0x10^00	0.330376	8.1x10^-01	9.9x10^-01	N
ENSG00000226986	AC092017.1	processed_pseudogene	3.2433	4.5x10^-03	4.8x10^-02	-1.07802	5.3x10^-01	7.8x10^-01	0.88861	6.0x10^-01	8.9x10^-01	-1.90611	1.8x10^-01	3.6x10^-01	0.518643	6.4x10^-01	1.0x10^+00	0.828087	6.2x10^-01	1.0x10^00	2.79472	9.8x10^-02	8.8x10^-01	N
ENSG00000232888	RPS11P5	processed_pseudogene	3.27447	1.2x10^-03	2.1x10^-02	3.33267	7.2x10^-03	1.0x10^-01	3.21391	9.5x10^-03	1.7x10^-01	2.1576	3.4x10^-02	1.4x10^-01	1.1169	2.6x10^-01	1.0x10^+00	1.17507	3.4x10^-01	1.0x10^00	1.05631	3.9x10^-01	9.6x10^-01	N
ENSG00000235082	SUMO1P3	processed_pseudogene	3.27817	2.8x10^-03	3.5x10^-02	0.131758	9.3x10^-01	9.8x10^-01	3.01541	5.5x10^-02	4.0x10^-01	1.61181	2.1x10^-01	4.1x10^-01	0.762455	4.7x10^-01	1.0x10^+00	-1.48005	3.4x10^-01	1.0x10^00	1.4036	3.6x10^-01	9.6x10^-01	167	29.196	54.5455	31.8032	75	32.2569	83.3333
ENSG00000213881	NPM1P6	processed_pseudogene	3.37285	2.6x10^-03	3.4x10^-02	1.9565	1.8x10^-01	4.7x10^-01	-0.511712	7.3x10^-01	9.3x10^-01	0.107914	9.3x10^-01	9.6x10^-01	1.08815	3.2x10^-01	1.0x10^+00	1.84858	2.0x10^-01	1.0x10^00	-0.619626	6.7x10^-01	9.8x10^-01	N
ENSG00000236533	AC009413.1	processed_pseudogene	3.47383	6.4x10^-04	1.4x10^-02	3.97126	4.3x10^-03	7.7x10^-02	2.74038	4.9x10^-02	3.8x10^-01	3.08558	7.7x10^-03	5.8x10^-02	2.18471	2.4x10^-02	5.6x10^-01	0.885678	5.1x10^-01	1.0x10^00	-0.345203	8.0x10^-01	9.9x10^-01	N
ENSG00000236349	SUCLG2P2	processed_pseudogene	3.50936	2.6x10^-03	3.3x10^-02	2.55283	8.4x10^-02	3.3x10^-01	2.40051	1.0x10^-01	5.1x10^-01	1.40518	2.5x10^-01	4.4x10^-01	1.07351	3.4x10^-01	1.0x10^+00	1.14764	4.3x10^-01	1.0x10^00	0.995328	4.9x10^-01	9.7x10^-01	N
ENSG00000267135	AD000091.1	processed_pseudogene	3.52096	3.4x10^-05	1.9x10^-03	1.32002	1.7x10^-01	4.6x10^-01	4.35087	5.4x10^-06	7.4x10^-04	1.74406	2.9x10^-02	1.2x10^-01	1.77375	3.0x10^-02	6.2x10^-01	-0.424036	6.5x10^-01	1.0x10^00	2.60682	5.1x10^-03	3.3x10^-01	N
ENSG00000213693	SEC14L1P1	processed_pseudogene	3.60528	1.9x10^-03	2.8x10^-02	4.03387	4.4x10^-03	7.8x10^-02	2.99362	3.5x10^-02	3.3x10^-01	2.79182	1.7x10^-02	9.1x10^-02	0.81361	4.7x10^-01	1.0x10^+00	1.24205	3.7x10^-01	1.0x10^00	0.201807	8.8x10^-01	9.9x10^-01	N
ENSG00000243498	UBA52P5	processed_pseudogene	3.62477	1.5x10^-03	2.4x10^-02	2.04904	NA	NA	5.94419	NA	NA	-1.20288	NA	NA	2.94846	6.7x10^-03	3.0x10^-01	3.25192	NA	NA	7.14706	NA	NA	N
ENSG00000248546	ANP32C	processed_pseudogene	3.63603	5.6x10^-04	1.3x10^-02	3.45665	7.6x10^-03	1.1x10^-01	3.79584	3.4x10^-03	9.7x10^-02	2.26544	3.4x10^-02	1.4x10^-01	1.37084	1.8x10^-01	1.0x10^+00	1.19121	3.5x10^-01	1.0x10^00	1.5304	2.3x10^-01	9.5x10^-01	N
ENSG00000219682	AL133268.1	processed_pseudogene	3.75357	3.3x10^-04	9.1x10^-03	8.28698	NA	NA	3.70505	NA	NA	4.3635	NA	NA	-0.606108	5.5x10^-01	1.0x10^+00	3.92348	NA	NA	-0.658457	NA	NA	N
ENSG00000239470	AC011979.1	processed_pseudogene	3.79838	5.7x10^-05	2.6x10^-03	2.84634	3.9x10^-02	2.2x10^-01	4.87246	3.9x10^-04	2.3x10^-02	0.603384	5.9x10^-01	7.5x10^-01	1.34218	1.4x10^-01	9.5x10^-01	2.24296	9.7x10^-02	1.0x10^00	4.26908	1.6x10^-03	1.7x10^-01	N
ENSG00000229133	RPS7P4	processed_pseudogene	3.82179	9.5x10^-04	1.8x10^-02	6.99707	NA	NA	4.58679	NA	NA	3.115	NA	NA	2.78126	1.3x10^-02	4.2x10^-01	3.88207	NA	NA	1.47179	NA	NA	N
ENSG00000213713	PIGCP1	processed_pseudogene	3.8353	1.4x10^-03	2.3x10^-02	4.34988	NA	NA	5.88545	NA	NA	3.45193	NA	NA	0.389641	7.2x10^-01	1.0x10^+00	0.897945	NA	NA	2.43352	NA	NA	N
ENSG00000242445	RPL7AP11	processed_pseudogene	3.90689	3.6x10^-05	1.9x10^-03	4.28427	1.1x10^-03	3.4x10^-02	-1.36348	3.0x10^-01	7.3x10^-01	1.73247	1.1x10^-01	2.7x10^-01	0.159749	8.6x10^-01	1.0x10^+00	2.55181	4.8x10^-02	8.0x10^-01	-3.09594	1.7x10^-02	5.6x10^-01	N
ENSG00000219470	AL355802.1	processed_pseudogene	3.93001	6.0x10^-04	1.3x10^-02	1.94815	2.0x10^-01	5.0x10^-01	-0.462751	7.6x10^-01	9.5x10^-01	0.157192	9.0x10^-01	9.5x10^-01	1.03932	3.5x10^-01	1.0x10^+00	1.79096	2.3x10^-01	1.0x10^00	-0.619943	6.8x10^-01	9.8x10^-01	N
ENSG00000255967	HADHAP2	processed_pseudogene	3.97453	1.2x10^-03	2.1x10^-02	2.23532	1.7x10^-01	4.6x10^-01	0.0120513	9.9x10^-01	1.0x10^+00	0.939327	4.8x10^-01	6.6x10^-01	0.575409	6.3x10^-01	1.0x10^+00	1.29599	4.2x10^-01	1.0x10^00	-0.927276	5.6x10^-01	9.8x10^-01	N
ENSG00000236762	RPL19P16	processed_pseudogene	4.02131	1.5x10^-05	9.8x10^-04	-0.505113	7.3x10^-01	8.9x10^-01	-0.667518	6.4x10^-01	9.1x10^-01	-1.52291	2.0x10^-01	3.9x10^-01	0.937324	2.9x10^-01	1.0x10^+00	1.0178	4.8x10^-01	1.0x10^00	0.855389	5.5x10^-01	9.8x10^-01	N
ENSG00000228057	SEC63P1	processed_pseudogene	4.10036	7.7x10^-04	1.6x10^-02	3.07432	5.1x10^-02	2.6x10^-01	2.14871	1.7x10^-01	6.1x10^-01	2.8133	3.0x10^-02	1.3x10^-01	-0.128876	9.1x10^-01	1.0x10^+00	0.261025	8.7x10^-01	1.0x10^00	-0.664583	6.7x10^-01	9.8x10^-01	N
ENSG00000229106	BTBD6P1	processed_pseudogene	4.10542	4.8x10^-03	5.0x10^-02	4.43264	1.3x10^-02	1.4x10^-01	3.68101	3.9x10^-02	3.5x10^-01	3.21968	2.9x10^-02	1.2x10^-01	0.885401	5.3x10^-01	1.0x10^+00	1.21296	4.9x10^-01	1.0x10^00	0.461325	7.9x10^-01	9.9x10^-01	N
ENSG00000248522	SBF1P1	processed_pseudogene	4.10829	1.4x10^-03	2.3x10^-02	2.58766	1.2x10^-01	3.9x10^-01	1.00992	5.5x10^-01	8.7x10^-01	0.722776	6.0x10^-01	7.5x10^-01	1.28161	3.1x10^-01	1.0x10^+00	1.86488	2.6x10^-01	1.0x10^00	0.287145	8.6x10^-01	9.9x10^-01	N
ENSG00000235411	AC007041.1	processed_pseudogene	4.21751	2.0x10^-03	2.9x10^-02	5.69754	8.1x10^-04	2.8x10^-02	4.40749	9.6x10^-03	1.8x10^-01	2.92574	3.9x10^-02	1.5x10^-01	1.30161	3.1x10^-01	1.0x10^+00	2.7718	9.1x10^-02	1.0x10^+00	1.48174	3.7x10^-01	9.6x10^-01	N
ENSG00000230673	PABPC1P3	processed_pseudogene	4.22838	2.8x10^-05	1.6x10^-03	4.86771	6.2x10^-05	4.5x10^-03	3.05354	1.2x10^-02	2.0x10^-01	2.72278	6.6x10^-03	5.3x10^-02	1.50587	1.2x10^-01	9.3x10^-01	2.14494	7.2x10^-02	9.4x10^-01	0.330764	7.8x10^-01	9.9x10^-01	N
ENSG00000224809	BEND3P2	processed_pseudogene	4.23706	4.5x10^-03	4.8x10^-02	4.87041	6.9x10^-03	1.0x10^-01	3.08912	8.8x10^-02	4.8x10^-01	3.87599	9.9x10^-03	6.7x10^-02	0.361945	8.0x10^-01	1.0x10^+00	0.994424	5.7x10^-01	1.0x10^00	-0.786867	6.5x10^-01	9.8x10^-01	N
ENSG00000249129	SUDS3P1	processed_pseudogene	4.25266	1.9x10^-03	2.8x10^-02	2.19288	2.6x10^-01	5.5x10^-01	3.06334	1.1x10^-01	5.2x10^-01	0.952863	5.5x10^-01	7.1x10^-01	1.81727	1.7x10^-01	9.9x10^-01	1.24002	5.1x10^-01	1.0x10^00	2.11048	2.7x10^-01	9.6x10^-01	N
ENSG00000215210	RBMXP2	processed_pseudogene	4.25944	1.7x10^-03	2.6x10^-02	5.13674	NA	NA	7.84694	NA	NA	4.40558	NA	NA	-0.150735	9.1x10^-01	1.0x10^+00	0.731158	NA	NA	3.44136	NA	NA	N
ENSG00000228818	AL359918.1	processed_pseudogene	4.27041	4.5x10^-04	1.1x10^-02	1.42677	3.9x10^-01	6.8x10^-01	-0.125653	9.4x10^-01	9.9x10^-01	0.295286	8.3x10^-01	9.1x10^-01	0.554298	6.4x10^-01	1.0x10^+00	1.13149	4.9x10^-01	1.0x10^00	-0.420939	8.0x10^-01	9.9x10^-01	N
ENSG00000235225	AC016712.1	processed_pseudogene	4.30292	4.4x10^-03	4.7x10^-02	7.42503	NA	NA	5.89525	NA	NA	5.97752	NA	NA	-1.06255	4.3x10^-01	1.0x10^+00	1.44752	NA	NA	-0.082263	NA	NA	N
ENSG00000235043	TECRP1	processed_pseudogene	4.30837	1.5x10^-03	2.4x10^-02	4.74181	4.4x10^-03	7.8x10^-02	3.68678	2.7x10^-02	2.9x10^-01	3.53269	1.0x10^-02	6.8x10^-02	0.775994	5.6x10^-01	1.0x10^+00	1.20912	4.6x10^-01	1.0x10^00	0.15409	9.2x10^-01	1.0x10^+00	N
ENSG00000229659	RPL26P6	processed_pseudogene	4.32865	9.4x10^-05	3.8x10^-03	-0.36672	8.4x10^-01	9.5x10^-01	-1.41185	4.4x10^-01	8.1x10^-01	0.573897	7.0x10^-01	8.2x10^-01	1.43532	1.4x10^-01	9.5x10^-01	-0.940617	6.0x10^-01	1.0x10^00	-1.98574	2.7x10^-01	9.6x10^-01	N
ENSG00000231244	PSMC1P3	processed_pseudogene	4.39935	4.7x10^-03	4.9x10^-02	6.47981	NA	NA	4.671	NA	NA	5.70099	NA	NA	-1.29611	3.8x10^-01	1.0x10^+00	0.778824	NA	NA	-1.02999	NA	NA	N
ENSG00000219747	AL133260.1	processed_pseudogene	4.40953	4.4x10^-05	2.2x10^-03	4.19189	4.1x10^-03	7.6x10^-02	5.50667	1.6x10^-04	1.2x10^-02	2.21472	6.6x10^-02	2.0x10^-01	2.49769	1.7x10^-02	4.8x10^-01	1.97717	1.7x10^-01	1.0x10^00	3.29195	2.2x10^-02	6.1x10^-01	N
ENSG00000233837	EIF3LP2	processed_pseudogene	4.44174	7.0x10^-04	1.5x10^-02	5.33143	2.2x10^-03	5.3x10^-02	0.264453	8.8x10^-01	9.8x10^-01	2.05123	1.5x10^-01	3.3x10^-01	-0.30505	8.1x10^-01	1.0x10^+00	3.2802	5.5x10^-02	8.5x10^-01	-1.78678	3.0x10^-01	9.6x10^-01	N
ENSG00000236654	AC079780.1	processed_pseudogene	4.45043	4.1x10^-03	4.5x10^-02	6.5966	NA	NA	5.44748	NA	NA	3.21229	NA	NA	1.26163	3.9x10^-01	1.0x10^+00	3.38431	NA	NA	2.23519	NA	NA	N
ENSG00000227018	IL6STP1	processed_pseudogene	4.49454	4.0x10^-03	4.4x10^-02	4.08208	4.8x10^-02	2.5x10^-01	0.529768	8.0x10^-01	9.6x10^-01	3.30069	5.2x10^-02	1.7x10^-01	-1.55108	3.0x10^-01	1.0x10^+00	0.781398	7.0x10^-01	1.0x10^00	-2.77092	1.7x10^-01	9.4x10^-01	N
ENSG00000215349	MRPL3P1	processed_pseudogene	4.4986	5.7x10^-04	1.3x10^-02	6.95813	NA	NA	5.28743	NA	NA	6.48564	NA	NA	-1.97863	1.1x10^-01	9.0x10^-01	0.472492	NA	NA	-1.1982	NA	NA	N
ENSG00000230992	FAM201B	processed_pseudogene	4.56301	1.3x10^-03	2.2x10^-02	5.3176	1.8x10^-03	4.7x10^-02	2.8838	9.2x10^-02	4.9x10^-01	3.43228	1.5x10^-02	8.6x10^-02	1.13022	4.1x10^-01	1.0x10^+00	1.88532	2.6x10^-01	1.0x10^00	-0.54848	7.4x10^-01	9.9x10^-01	N
ENSG00000228184	SNX19P1	processed_pseudogene	4.59079	2.4x10^-03	3.2x10^-02	5.75478	2.4x10^-03	5.6x10^-02	0.583382	7.6x10^-01	9.5x10^-01	3.02006	5.5x10^-02	1.8x10^-01	-0.631894	6.5x10^-01	1.0x10^+00	2.73472	1.4x10^-01	1.0x10^00	-2.43668	1.9x10^-01	9.5x10^-01	N
ENSG00000233045	AC097523.1	processed_pseudogene	4.59255	2.4x10^-03	3.3x10^-02	5.49327	2.2x10^-03	5.3x10^-02	1.71028	3.4x10^-01	7.6x10^-01	3.84021	9.4x10^-03	6.5x10^-02	0.753804	6.1x10^-01	1.0x10^+00	1.65305	3.5x10^-01	1.0x10^00	-2.12994	2.3x10^-01	9.5x10^-01	N
ENSG00000239880	AC068760.1	processed_pseudogene	4.61567	1.0x10^-03	1.9x10^-02	3.50115	6.7x10^-02	2.9x10^-01	0.195341	9.2x10^-01	9.8x10^-01	3.72966	1.8x10^-02	9.3x10^-02	-0.61802	6.4x10^-01	1.0x10^+00	-0.228508	9.0x10^-01	1.0x10^00	-3.53432	6.0x10^-02	8.2x10^-01	N
ENSG00000230584	CCT5P2	processed_pseudogene	4.63344	1.1x10^-03	2.0x10^-02	5.23095	NA	NA	6.41698	NA	NA	5.60116	NA	NA	-0.96243	4.8x10^-01	1.0x10^+00	-0.37021	NA	NA	0.81582	NA	NA	N
ENSG00000235955	CICP20	processed_pseudogene	4.67924	3.4x10^-04	9.4x10^-03	8.23371	NA	NA	5.13599	NA	NA	5.82954	NA	NA	-0.254912	8.3x10^-01	1.0x10^+00	2.40418	NA	NA	-0.693545	NA	NA	N
ENSG00000249920	HNRNPA1P55	processed_pseudogene	4.69797	4.7x10^-03	4.9x10^-02	7.95658	NA	NA	5.31936	NA	NA	4.6265	NA	NA	0.119736	9.4x10^-01	1.0x10^+00	3.33008	NA	NA	0.692853	NA	NA	N
ENSG00000229221	HNRNPA1P66	processed_pseudogene	4.70798	1.6x10^-03	2.5x10^-02	0.356577	8.6x10^-01	9.6x10^-01	-2.32395	2.6x10^-01	7.0x10^-01	-2.57211	1.3x10^-01	3.1x10^-01	2.13749	1.3x10^-01	9.5x10^-01	2.92868	1.5x10^-01	1.0x10^00	0.248152	9.0x10^-01	9.9x10^-01	N
ENSG00000248159	HSPA8P11	processed_pseudogene	4.73654	2.5x10^-03	3.3x10^-02	5.71013	1.3x10^-03	3.8x10^-02	-0.131448	9.4x10^-01	9.9x10^-01	3.72689	1.1x10^-02	7.2x10^-02	1.00699	5.1x10^-01	1.0x10^+00	1.98324	2.5x10^-01	1.0x10^00	-3.85833	2.8x10^-02	6.6x10^-01	N
ENSG00000270971	REXO1L8P	processed_pseudogene	4.74783	3.6x10^-03	4.2x10^-02	5.55667	1.0x10^-02	1.2x10^-01	2.65748	2.2x10^-01	6.6x10^-01	2.18374	2.2x10^-01	4.1x10^-01	0.525384	7.4x10^-01	1.0x10^+00	3.37293	1.1x10^-01	1.0x10^00	0.473732	8.2x10^-01	9.9x10^-01	N
ENSG00000243160	AC093270.2	processed_pseudogene	4.81891	4.2x10^-03	4.6x10^-02	4.84285	3.1x10^-02	2.0x10^-01	3.52644	1.2x10^-01	5.3x10^-01	2.79199	1.3x10^-01	3.1x10^-01	-0.220286	8.9x10^-01	1.0x10^+00	2.05086	3.5x10^-01	1.0x10^00	0.734444	7.4x10^-01	9.9x10^-01	N
ENSG00000187534	PRR13P5	processed_pseudogene	4.84083	1.2x10^-05	8.7x10^-04	5.82822	3.6x10^-07	5.9x10^-05	-1.19236	3.0x10^-01	7.3x10^-01	1.87227	4.7x10^-02	1.7x10^-01	2.96699	6.0x10^-03	2.8x10^-01	3.95594	4.4x10^-04	4.1x10^-02	-3.06463	7.0x10^-03	3.9x10^-01	N
ENSG00000226086	EIF3LP3	processed_pseudogene	4.90421	1.6x10^-04	5.4x10^-03	2.01927	2.4x10^-01	5.4x10^-01	2.23563	2.0x10^-01	6.4x10^-01	2.44879	8.5x10^-02	2.4x10^-01	-0.315788	7.9x10^-01	1.0x10^+00	-0.429521	8.0x10^-01	1.0x10^00	-0.213161	9.0x10^-01	9.9x10^-01	N
ENSG00000215333	KRT18P23	processed_pseudogene	4.90534	8.0x10^-04	1.6x10^-02	5.56692	NA	NA	5.35862	NA	NA	4.83215	NA	NA	0.0763275	9.6x10^-01	1.0x10^+00	0.734767	NA	NA	0.526469	NA	NA	N
ENSG00000251123	AC084752.1	processed_pseudogene	4.90741	4.0x10^-03	4.4x10^-02	5.38822	9.5x10^-03	1.2x10^-01	4.19024	4.4x10^-02	3.7x10^-01	4.31333	1.3x10^-02	8.0x10^-02	0.594578	7.0x10^-01	1.0x10^+00	1.07489	5.9x10^-01	1.0x10^00	-0.123086	9.5x10^-01	1.0x10^+00	N
ENSG00000231280	SALL4P6	processed_pseudogene	4.92761	3.8x10^-03	4.3x10^-02	2.90888	1.8x10^-01	4.7x10^-01	-0.445179	8.4x10^-01	9.7x10^-01	1.8763	3.0x10^-01	4.9x10^-01	0.16692	9.2x10^-01	1.0x10^+00	1.03259	6.3x10^-01	1.0x10^00	-2.32147	2.8x10^-01	9.6x10^-01	N
ENSG00000220744	RPL5P18	processed_pseudogene	4.93178	4.7x10^-03	4.9x10^-02	1.05087	6.6x10^-01	8.6x10^-01	-0.0152739	9.9x10^-01	1.0x10^+00	2.56032	1.9x10^-01	3.8x10^-01	-0.290718	8.6x10^-01	1.0x10^+00	-1.50945	5.2x10^-01	1.0x10^00	-2.57559	2.8x10^-01	9.6x10^-01	N
ENSG00000255556	AC087203.2	processed_pseudogene	4.93607	6.6x10^-04	1.4x10^-02	5.92196	2.9x10^-04	1.4x10^-02	-0.737145	6.5x10^-01	9.1x10^-01	3.65216	6.6x10^-03	5.3x10^-02	1.28394	3.6x10^-01	1.0x10^+00	2.2698	1.6x10^-01	1.0x10^00	-4.38931	6.5x10^-03	3.8x10^-01	N
ENSG00000224728	IMPDH1P8	processed_pseudogene	4.94953	2.7x10^-03	3.4x10^-02	5.65529	4.8x10^-03	8.2x10^-02	3.51339	8.0x10^-02	4.6x10^-01	3.674	2.6x10^-02	1.2x10^-01	1.27566	4.2x10^-01	1.0x10^+00	1.98129	3.1x10^-01	1.0x10^00	-0.160611	9.3x10^-01	1.0x10^+00	N
ENSG00000228264	PSMD8P1	processed_pseudogene	4.9582	2.5x10^-03	3.3x10^-02	3.26742	NA	NA	6.82825	NA	NA	0.273758	NA	NA	4.68479	3.4x10^-03	2.1x10^-01	2.99367	NA	NA	6.5545	NA	NA	N
ENSG00000224159	HMGB1P9	processed_pseudogene	4.96081	1.7x10^-03	2.6x10^-02	2.77857	1.7x10^-01	4.5x10^-01	-0.932763	6.4x10^-01	9.1x10^-01	2.20163	1.8x10^-01	3.7x10^-01	-0.318523	8.3x10^-01	1.0x10^+00	0.576938	7.7x10^-01	1.0x10^00	-3.1344	1.1x10^-01	9.1x10^-01	N
ENSG00000213539	YBX1P6	processed_pseudogene	4.96188	1.5x10^-04	5.2x10^-03	5.8327	1.5x10^-04	8.3x10^-03	2.42379	1.2x10^-01	5.3x10^-01	2.27807	7.3x10^-02	2.1x10^-01	2.68387	3.4x10^-02	6.5x10^-01	3.55462	1.8x10^-02	5.1x10^-01	0.145715	9.2x10^-01	1.0x10^+00	N
ENSG00000255885	AC124891.1	processed_pseudogene	4.97043	1.8x10^-03	2.7x10^-02	5.61763	3.8x10^-03	7.2x10^-02	0.708972	7.2x10^-01	9.3x10^-01	1.08648	5.0x10^-01	6.8x10^-01	1.23673	4.0x10^-01	1.0x10^+00	4.53115	1.7x10^-02	4.9x10^-01	-0.377506	8.4x10^-01	9.9x10^-01	N
ENSG00000255725	TDGP1	processed_pseudogene	4.98003	8.5x10^-05	3.5x10^-03	1.22646	4.5x10^-01	7.3x10^-01	3.82106	1.9x10^-02	2.5x10^-01	3.22696	1.6x10^-02	8.9x10^-02	-0.184612	8.8x10^-01	1.0x10^+00	-2.0005	2.1x10^-01	1.0x10^00	0.5941	7.1x10^-01	9.9x10^-01	N
ENSG00000213673	SLC25A5P3	processed_pseudogene	4.98431	1.6x10^-03	2.5x10^-02	5.31478	6.2x10^-03	9.4x10^-02	4.55813	1.9x10^-02	2.5x10^-01	3.31253	4.0x10^-02	1.5x10^-01	1.67276	2.7x10^-01	1.0x10^+00	2.00225	2.9x10^-01	1.0x10^00	1.24561	5.1x10^-01	9.7x10^-01	N
ENSG00000233876	GAPDHP68	processed_pseudogene	4.98544	3.4x10^-03	4.0x10^-02	5.74006	5.2x10^-03	8.6x10^-02	3.31404	1.1x10^-01	5.1x10^-01	4.201	1.4x10^-02	8.1x10^-02	0.784442	6.3x10^-01	1.0x10^+00	1.53905	4.4x10^-01	1.0x10^00	-0.886966	6.6x10^-01	9.8x10^-01	N
ENSG00000266984	POLR3GP2	processed_pseudogene	5.02164	2.4x10^-03	3.3x10^-02	2.24226	3.2x10^-01	6.2x10^-01	0.0695361	9.8x10^-01	1.0x10^+00	2.07385	2.6x10^-01	4.6x10^-01	0.91815	5.6x10^-01	1.0x10^+00	0.168416	9.4x10^-01	1.0x10^00	-2.00431	3.7x10^-01	9.6x10^-01	N
ENSG00000267324	AC006557.2	processed_pseudogene	5.03133	7.6x10^-04	1.6x10^-02	1.41743	4.7x10^-01	7.4x10^-01	2.54049	2.0x10^-01	6.4x10^-01	2.51322	1.2x10^-01	2.9x10^-01	-0.427389	7.6x10^-01	1.0x10^+00	-1.09579	5.7x10^-01	1.0x10^00	0.0272665	9.9x10^-01	1.0x10^+00	N
ENSG00000228519	AC097263.1	processed_pseudogene	5.039	5.1x10^-05	2.4x10^-03	3.7015	3.3x10^-02	2.1x10^-01	-0.775117	6.6x10^-01	9.1x10^-01	1.48178	3.0x10^-01	5.0x10^-01	2.652	2.8x10^-02	5.9x10^-01	2.21972	1.9x10^-01	1.0x10^00	-2.2569	1.9x10^-01	9.5x10^-01	N
ENSG00000215003	RPL15P20	processed_pseudogene	5.0467	3.1x10^-03	3.8x10^-02	2.40642	2.4x10^-01	5.3x10^-01	5.92292	3.3x10^-03	9.5x10^-02	4.36871	9.1x10^-03	6.4x10^-02	0.676495	6.8x10^-01	1.0x10^+00	-1.96229	3.2x10^-01	1.0x10^00	1.55421	4.2x10^-01	9.6x10^-01	N
ENSG00000231466	AL022324.2	processed_pseudogene	5.06085	2.0x10^-03	2.9x10^-02	5.05953	1.3x10^-02	1.4x10^-01	0.799665	7.0x10^-01	9.3x10^-01	2.78415	9.8x10^-02	2.6x10^-01	-0.0642358	9.7x10^-01	1.0x10^+00	2.27538	2.5x10^-01	1.0x10^00	-1.98448	3.2x10^-01	9.6x10^-01	N
ENSG00000242067	RPL9P28	processed_pseudogene	5.07027	5.6x10^-04	1.3x10^-02	8.08212	NA	NA	5.89642	NA	NA	4.06497	NA	NA	1.00999	4.5x10^-01	1.0x10^+00	4.01715	NA	NA	1.83145	NA	NA	N
ENSG00000214264	KCTD9P4	processed_pseudogene	5.07895	9.6x10^-04	1.8x10^-02	4.34894	4.0x10^-02	2.3x10^-01	0.904277	6.7x10^-01	9.2x10^-01	1.73446	3.2x10^-01	5.2x10^-01	1.47621	3.2x10^-01	1.0x10^+00	2.61448	2.1x10^-01	1.0x10^00	-0.830181	6.9x10^-01	9.8x10^-01	N
ENSG00000144158	AL078621.1	processed_pseudogene	5.08474	2.5x10^-04	7.5x10^-03	2.93146	1.0x10^-01	3.6x10^-01	-0.398522	8.2x10^-01	9.6x10^-01	2.12165	1.5x10^-01	3.3x10^-01	-0.0540679	9.7x10^-01	1.0x10^+00	0.80981	6.5x10^-01	1.0x10^00	-2.52017	1.6x10^-01	9.3x10^-01	N
ENSG00000267036	AC005559.1	processed_pseudogene	5.08592	2.0x10^-03	2.9x10^-02	6.1762	NA	NA	7.92435	NA	NA	5.5493	NA	NA	-0.213315	8.9x10^-01	1.0x10^+00	0.626899	NA	NA	2.37504	NA	NA	N
ENSG00000227337	RPL23AP43	processed_pseudogene	5.09066	3.0x10^-03	3.7x10^-02	-0.959584	6.9x10^-01	8.8x10^-01	3.34896	1.7x10^-01	6.1x10^-01	-0.300219	8.8x10^-01	9.4x10^-01	1.11241	4.9x10^-01	1.0x10^+00	-0.659365	7.8x10^-01	1.0x10^00	3.64918	1.3x10^-01	9.1x10^-01	N
ENSG00000213559	HNRNPA1P64	processed_pseudogene	5.09305	2.9x10^-03	3.6x10^-02	10.5787	NA	NA	6.59181	NA	NA	6.99922	NA	NA	-1.01761	5.1x10^-01	1.0x10^+00	3.57946	NA	NA	-0.407418	NA	NA	N
ENSG00000241411	AC104619.1	processed_pseudogene	5.12412	4.4x10^-03	4.7x10^-02	4.8622	4.2x10^-02	2.4x10^-01	3.47595	1.5x10^-01	5.8x10^-01	3.5117	7.6x10^-02	2.2x10^-01	0.257056	8.8x10^-01	1.0x10^+00	1.3505	5.6x10^-01	1.0x10^00	-0.0357587	9.9x10^-01	1.0x10^+00	N
ENSG00000214881	TMEM14DP	processed_pseudogene	5.13432	3.2x10^-03	3.8x10^-02	8.26108	NA	NA	6.25895	NA	NA	7.2427	NA	NA	-1.91304	2.4x10^-01	1.0x10^+00	1.01838	NA	NA	-0.983744	NA	NA	N
ENSG00000249271	HNRNPA1P44	processed_pseudogene	5.13831	3.9x10^-03	4.4x10^-02	0.720205	7.6x10^-01	9.1x10^-01	1.10061	6.5x10^-01	9.1x10^-01	1.02059	6.0x10^-01	7.5x10^-01	-0.0977483	9.5x10^-01	1.0x10^+00	-0.300389	9.0x10^-01	1.0x10^00	0.0800214	9.7x10^-01	1.0x10^+00	N
ENSG00000239516	FLYWCH1P1	processed_pseudogene	5.14686	1.4x10^-03	2.3x10^-02	6.56815	2.1x10^-03	5.1x10^-02	0.295461	8.9x10^-01	9.8x10^-01	2.42217	1.7x10^-01	3.5x10^-01	2.47955	1.1x10^-01	9.1x10^-01	4.14598	4.8x10^-02	8.0x10^-01	-2.12671	3.1x10^-01	9.6x10^-01	N
ENSG00000233708	AL512353.2	processed_pseudogene	5.17342	1.4x10^-03	2.3x10^-02	5.31656	8.0x10^-03	1.1x10^-01	5.01636	1.2x10^-02	2.0x10^-01	4.38304	8.0x10^-03	6.0x10^-02	0.791173	6.1x10^-01	1.0x10^+00	0.933522	6.3x10^-01	1.0x10^00	0.633324	7.5x10^-01	9.9x10^-01	N
ENSG00000251667	BRCC3P1	processed_pseudogene	5.1843	1.6x10^-03	2.5x10^-02	2.97789	1.6x10^-01	4.5x10^-01	2.46213	2.5x10^-01	6.9x10^-01	3.45109	5.0x10^-02	1.7x10^-01	-0.708143	6.6x10^-01	1.0x10^+00	-0.473194	8.2x10^-01	1.0x10^00	-0.98896	6.4x10^-01	9.8x10^-01	N
ENSG00000270987	AL133338.2	processed_pseudogene	5.18491	1.1x10^-03	2.0x10^-02	6.09075	NA	NA	7.81945	NA	NA	6.26025	NA	NA	-1.07218	4.8x10^-01	1.0x10^+00	-0.169497	NA	NA	1.5592	NA	NA	N
ENSG00000220734	AL157823.1	processed_pseudogene	5.18981	2.2x10^-03	3.1x10^-02	5.16029	1.3x10^-02	1.4x10^-01	5.22347	1.2x10^-02	2.0x10^-01	2.8876	1.0x10^-01	2.6x10^-01	2.30436	1.4x10^-01	9.6x10^-01	2.27269	2.5x10^-01	1.0x10^00	2.33588	2.4x10^-01	9.5x10^-01	N
ENSG00000213332	SLC25A5P6	processed_pseudogene	5.20835	1.6x10^-03	2.5x10^-02	6.07215	1.8x10^-03	4.7x10^-02	2.72894	1.6x10^-01	6.0x10^-01	3.7404	2.1x10^-02	1.0x10^-01	1.4662	3.5x10^-01	1.0x10^+00	2.33175	2.1x10^-01	1.0x10^00	-1.01146	5.9x10^-01	9.8x10^-01	N
ENSG00000253605	HNRNPA1P38	processed_pseudogene	5.23904	3.4x10^-03	4.0x10^-02	4.23102	5.3x10^-02	2.6x10^-01	5.82653	7.6x10^-03	1.6x10^-01	4.59161	1.1x10^-02	7.2x10^-02	0.647608	7.1x10^-01	1.0x10^+00	-0.360589	8.7x10^-01	1.0x10^00	1.23492	5.6x10^-01	9.8x10^-01	N
ENSG00000224891	AC007899.1	processed_pseudogene	5.26094	2.0x10^-03	2.9x10^-02	3.92644	9.6x10^-02	3.5x10^-01	0.0670295	9.8x10^-01	1.0x10^+00	3.05799	1.2x10^-01	2.8x10^-01	-0.230094	8.8x10^-01	1.0x10^+00	0.868448	7.1x10^-01	1.0x10^00	-2.99096	2.0x10^-01	9.5x10^-01	N
ENSG00000238143	AL161631.1	processed_pseudogene	5.26346	3.3x10^-03	3.9x10^-02	0.644905	8.1x10^-01	9.3x10^-01	-2.34628	3.7x10^-01	7.8x10^-01	-2.43366	2.6x10^-01	4.6x10^-01	4.4111	1.1x10^-02	3.8x10^-01	3.07856	2.3x10^-01	1.0x10^00	0.0873765	9.7x10^-01	1.0x10^+00	N
ENSG00000237206	IMPDH1P4	processed_pseudogene	5.26566	8.2x10^-04	1.6x10^-02	8.58178	NA	NA	5.78599	NA	NA	6.81364	NA	NA	0.98866	4.9x10^-01	1.0x10^+00	1.76814	NA	NA	-1.02765	NA	NA	N
ENSG00000267046	E2F3P1	processed_pseudogene	5.26717	4.8x10^-03	4.9x10^-02	3.61969	1.3x10^-01	4.0x10^-01	0.393442	8.7x10^-01	9.8x10^-01	2.44838	2.1x10^-01	4.0x10^-01	0.317609	8.6x10^-01	1.0x10^+00	1.17131	6.2x10^-01	1.0x10^00	-2.05494	3.8x10^-01	9.6x10^-01	N
ENSG00000234025	RBPMS2P1	processed_pseudogene	5.27406	3.8x10^-03	4.3x10^-02	6.45293	6.0x10^-03	9.3x10^-02	-1.38327	5.6x10^-01	8.7x10^-01	1.5136	4.3x10^-01	6.2x10^-01	3.44932	5.1x10^-02	7.5x10^-01	4.93933	3.3x10^-02	6.8x10^-01	-2.89687	2.1x10^-01	9.5x10^-01	N
ENSG00000267444	SMUG1P1	processed_pseudogene	5.2793	2.7x10^-03	3.5x10^-02	5.57002	1.0x10^-02	1.2x10^-01	4.91901	2.3x10^-02	2.7x10^-01	4.51615	1.3x10^-02	7.8x10^-02	0.763193	6.4x10^-01	1.0x10^+00	1.05387	6.1x10^-01	1.0x10^00	0.402854	8.4x10^-01	9.9x10^-01	N
ENSG00000174715	PPIAP72	processed_pseudogene	5.30583	3.8x10^-03	4.3x10^-02	6.45955	NA	NA	8.29588	NA	NA	5.46386	NA	NA	0.0108215	9.9x10^-01	1.0x10^+00	0.995694	NA	NA	2.83202	NA	NA	N
ENSG00000229456	RLIMP1	processed_pseudogene	5.30683	9.1x10^-04	1.8x10^-02	4.36916	4.0x10^-02	2.3x10^-01	0.852658	6.9x10^-01	9.2x10^-01	4.6794	7.5x10^-03	5.7x10^-02	1.23901	4.1x10^-01	1.0x10^+00	-0.310244	8.8x10^-01	1.0x10^00	-3.82674	6.7x10^-02	8.2x10^-01	N
ENSG00000226553	AC018735.1	processed_pseudogene	5.33514	4.0x10^-04	1.0x10^-02	0.937889	6.5x10^-01	8.6x10^-01	-2.27395	2.7x10^-01	7.1x10^-01	-0.368135	8.3x10^-01	9.1x10^-01	0.453525	7.6x10^-01	1.0x10^+00	1.30602	5.2x10^-01	1.0x10^00	-1.90581	3.5x10^-01	9.6x10^-01	N
ENSG00000260582	TPST2P1	processed_pseudogene	5.33543	1.2x10^-03	2.1x10^-02	5.16052	1.0x10^-02	1.2x10^-01	5.49459	6.4x10^-03	1.4x10^-01	2.56034	1.3x10^-01	3.0x10^-01	2.77748	7.4x10^-02	8.2x10^-01	2.60017	1.8x10^-01	1.0x10^00	2.93424	1.3x10^-01	9.2x10^-01	N
ENSG00000214417	KRT18P13	processed_pseudogene	5.3619	4.6x10^-03	4.8x10^-02	1.71033	4.5x10^-01	7.2x10^-01	6.30427	4.8x10^-03	1.2x10^-01	4.92796	7.5x10^-03	5.7x10^-02	0.434945	8.1x10^-01	1.0x10^+00	-3.21763	1.4x10^-01	1.0x10^00	1.37631	5.3x10^-01	9.8x10^-01	N
ENSG00000214089	RPL9P21	processed_pseudogene	5.36986	5.4x10^-04	1.3x10^-02	3.83637	6.2x10^-02	2.8x10^-01	-0.640209	7.6x10^-01	9.4x10^-01	-2.09711	2.2x10^-01	4.2x10^-01	2.83862	4.8x10^-02	7.4x10^-01	5.93348	3.7x10^-03	1.9x10^-01	1.4569	4.8x10^-01	9.7x10^-01	N
ENSG00000227474	RPL6P24	processed_pseudogene	5.38288	8.3x10^-04	1.7x10^-02	2.33194	3.1x10^-01	6.1x10^-01	2.9069	2.1x10^-01	6.5x10^-01	2.56335	1.8x10^-01	3.6x10^-01	2.12011	1.6x10^-01	9.8x10^-01	-0.231411	9.2x10^-01	1.0x10^00	0.343556	8.8x10^-01	9.9x10^-01	N
ENSG00000185031	SLC2A3P2	processed_pseudogene	5.3987	4.1x10^-03	4.5x10^-02	6.55489	4.0x10^-03	7.5x10^-02	0.728496	7.5x10^-01	9.4x10^-01	2.98461	1.1x10^-01	2.8x10^-01	0.682875	7.0x10^-01	1.0x10^+00	3.57029	1.1x10^-01	1.0x10^00	-2.25611	3.1x10^-01	9.6x10^-01	N
ENSG00000242052	RPL10P7	processed_pseudogene	5.40631	4.6x10^-03	4.8x10^-02	5.6716	NA	NA	3.98867	NA	NA	3.58172	NA	NA	0.772733	6.6x10^-01	1.0x10^+00	2.08988	NA	NA	0.406944	NA	NA	N
ENSG00000227776	AKR1D1P1	processed_pseudogene	5.44082	4.4x10^-03	4.7x10^-02	1.89515	4.4x10^-01	7.2x10^-01	3.38308	1.7x10^-01	6.1x10^-01	2.51612	2.2x10^-01	4.1x10^-01	0.30701	8.6x10^-01	1.0x10^+00	-0.620971	8.0x10^-01	1.0x10^00	0.866961	7.2x10^-01	9.9x10^-01	N
ENSG00000257480	MRPL2P1	processed_pseudogene	5.44804	1.4x10^-03	2.3x10^-02	5.47361	8.8x10^-03	1.1x10^-01	1.63393	4.4x10^-01	8.1x10^-01	4.27027	1.4x10^-02	8.2x10^-02	0.673081	6.7x10^-01	1.0x10^+00	1.20334	5.5x10^-01	1.0x10^00	-2.63634	2.0x10^-01	9.5x10^-01	N
ENSG00000228071	RPL7P47	processed_pseudogene	5.4697	3.3x10^-03	3.9x10^-02	-3.23637	1.4x10^-01	4.2x10^-01	4.2967	3.6x10^-02	3.4x10^-01	3.05316	7.2x10^-02	2.1x10^-01	0.128493	9.4x10^-01	1.0x10^+00	-6.28953	3.7x10^-03	1.9x10^-01	1.24355	5.3x10^-01	9.8x10^-01	N
ENSG00000218772	FAM8A6P	processed_pseudogene	5.48598	8.3x10^-04	1.6x10^-02	3.44598	1.0x10^-01	3.6x10^-01	3.00006	1.6x10^-01	5.9x10^-01	4.06352	2.0x10^-02	9.9x10^-02	-0.823438	5.9x10^-01	1.0x10^+00	-0.617539	7.7x10^-01	1.0x10^00	-1.06345	6.1x10^-01	9.8x10^-01	N
ENSG00000217026	RPL10P1	processed_pseudogene	5.48889	3.1x10^-03	3.8x10^-02	5.20666	2.9x10^-02	1.9x10^-01	0.945495	6.9x10^-01	9.2x10^-01	4.08344	3.8x10^-02	1.5x10^-01	0.150984	9.3x10^-01	1.0x10^+00	1.12322	6.3x10^-01	1.0x10^00	-3.13795	1.8x10^-01	9.4x10^-01	N
ENSG00000232479	AC010900.1	processed_pseudogene	5.52229	3.4x10^-03	4.0x10^-02	5.39416	2.0x10^-02	1.7x10^-01	5.64077	1.5x10^-02	2.2x10^-01	4.97745	1.0x10^-02	6.8x10^-02	0.545546	7.6x10^-01	1.0x10^+00	0.416711	8.5x10^-01	1.0x10^00	0.663314	7.6x10^-01	9.9x10^-01	N
ENSG00000236330	RPL5P9	processed_pseudogene	5.538	1.4x10^-04	5.1x10^-03	4.8451	1.1x10^-02	1.3x10^-01	1.812	3.4x10^-01	7.6x10^-01	3.09698	5.0x10^-02	1.7x10^-01	-0.680735	6.1x10^-01	1.0x10^+00	1.74812	3.5x10^-01	1.0x10^00	-1.28498	4.9x10^-01	9.7x10^-01	N
ENSG00000225355	ARL6IP1P2	processed_pseudogene	5.55982	1.4x10^-03	2.3x10^-02	0.402325	8.6x10^-01	9.5x10^-01	2.178	3.5x10^-01	7.6x10^-01	0.69602	7.2x10^-01	8.3x10^-01	0.851701	6.0x10^-01	1.0x10^+00	-0.293695	9.0x10^-01	1.0x10^00	1.48198	5.2x10^-01	9.7x10^-01	N
ENSG00000229765	AL354868.1	processed_pseudogene	5.56033	2.7x10^-03	3.5x10^-02	5.09518	3.8x10^-02	2.2x10^-01	0.515357	8.3x10^-01	9.7x10^-01	4.48286	2.7x10^-02	1.2x10^-01	0.8004	6.5x10^-01	1.0x10^+00	0.612327	8.0x10^-01	1.0x10^00	-3.9675	1.0x10^-01	8.9x10^-01	N
ENSG00000227586	RPS26P39	processed_pseudogene	5.58046	3.8x10^-03	4.3x10^-02	5.67021	2.0x10^-02	1.7x10^-01	1.6862	4.9x10^-01	8.4x10^-01	3.08336	1.3x10^-01	2.9x10^-01	0.43172	8.2x10^-01	1.0x10^+00	2.58685	2.8x10^-01	1.0x10^00	-1.39715	5.6x10^-01	9.8x10^-01	N
ENSG00000232134	RPS15AP12	processed_pseudogene	5.61766	4.3x10^-06	3.7x10^-04	2.41521	1.8x10^-01	4.7x10^-01	-0.220842	9.0x10^-01	9.8x10^-01	1.78115	2.3x10^-01	4.2x10^-01	1.3478	2.1x10^-01	1.0x10^+00	0.634052	7.2x10^-01	1.0x10^00	-2.002	2.6x10^-01	9.6x10^-01	N
ENSG00000234322	ST13P18	processed_pseudogene	5.64456	2.2x10^-05	1.3x10^-03	5.42904	9.0x10^-04	3.0x10^-02	5.83271	3.6x10^-04	2.2x10^-02	1.07933	4.2x10^-01	6.1x10^-01	4.56553	4.3x10^-04	5.5x10^-02	4.34971	6.8x10^-03	2.9x10^-01	4.75338	3.1x10^-03	2.5x10^-01	N
ENSG00000250858	IGBP1P5	processed_pseudogene	5.64459	2.4x10^-03	3.2x10^-02	5.21196	3.1x10^-02	2.0x10^-01	2.50172	3.0x10^-01	7.3x10^-01	4.07961	4.1x10^-02	1.5x10^-01	0.577253	7.4x10^-01	1.0x10^+00	1.13235	6.3x10^-01	1.0x10^00	-1.57789	5.0x10^-01	9.7x10^-01	N
ENSG00000267312	AC015911.4	processed_pseudogene	5.65213	6.4x10^-04	1.4x10^-02	4.8092	2.8x10^-02	1.9x10^-01	3.89556	7.5x10^-02	4.5x10^-01	4.29745	1.7x10^-02	9.2x10^-02	2.04502	2.0x10^-01	1.0x10^+00	0.511755	8.1x10^-01	1.0x10^00	-0.401889	8.5x10^-01	9.9x10^-01	N
ENSG00000227525	RPL7P6	processed_pseudogene	5.65951	2.6x10^-04	7.8x10^-03	1.86579	3.9x10^-01	6.8x10^-01	3.00813	1.6x10^-01	6.0x10^-01	1.47253	4.1x10^-01	6.0x10^-01	0.890573	5.4x10^-01	1.0x10^+00	0.393256	8.5x10^-01	1.0x10^00	1.53559	4.7x10^-01	9.7x10^-01	N
ENSG00000253869	PIGFP1	processed_pseudogene	5.66775	3.3x10^-03	3.9x10^-02	3.20097	1.8x10^-01	4.7x10^-01	1.73544	4.7x10^-01	8.3x10^-01	2.44606	2.2x10^-01	4.1x10^-01	0.091753	9.6x10^-01	1.0x10^+00	0.754907	7.5x10^-01	1.0x10^00	-0.710617	7.6x10^-01	9.9x10^-01	N
ENSG00000257350	AC027287.1	processed_pseudogene	5.66829	1.3x10^-03	2.2x10^-02	6.55448	1.8x10^-03	4.7x10^-02	2.94084	1.6x10^-01	6.0x10^-01	3.99528	2.1x10^-02	1.0x10^-01	1.67244	3.3x10^-01	1.0x10^+00	2.5592	2.1x10^-01	1.0x10^00	-1.05445	6.1x10^-01	9.8x10^-01	N
ENSG00000244234	GMCL1P1	processed_pseudogene	5.6742	2.4x10^-04	7.3x10^-03	4.58907	2.5x10^-02	1.8x10^-01	1.2427	5.4x10^-01	8.7x10^-01	3.27484	5.1x10^-02	1.7x10^-01	-0.601168	6.9x10^-01	1.0x10^+00	1.31423	5.1x10^-01	1.0x10^00	-2.03214	3.1x10^-01	9.6x10^-01	N
ENSG00000231610	PIK3CDP1	processed_pseudogene	5.67891	1.2x10^-03	2.1x10^-02	6.27389	6.2x10^-03	9.4x10^-02	2.72807	2.3x10^-01	6.8x10^-01	2.62934	1.6x10^-01	3.5x10^-01	0.999693	5.6x10^-01	1.0x10^+00	3.64454	1.1x10^-01	1.0x10^00	0.0987227	9.7x10^-01	1.0x10^+00	N
ENSG00000205333	GOLGA2P1	processed_pseudogene	5.6818	3.2x10^-04	9.0x10^-03	3.92602	6.5x10^-02	2.9x10^-01	5.09387	1.6x10^-02	2.3x10^-01	4.70823	7.3x10^-03	5.6x10^-02	0.697591	6.3x10^-01	1.0x10^+00	-0.782211	7.1x10^-01	1.0x10^00	0.38564	8.5x10^-01	9.9x10^-01	N
ENSG00000187988	KCTD9P3	processed_pseudogene	5.69523	4.0x10^-03	4.5x10^-02	3.26049	2.1x10^-01	5.0x10^-01	2.07684	4.2x10^-01	8.1x10^-01	3.73734	8.0x10^-02	2.3x10^-01	-0.950739	6.2x10^-01	1.0x10^+00	-0.476849	8.5x10^-01	1.0x10^00	-1.6605	5.2x10^-01	9.7x10^-01	N
ENSG00000242858	AC020899.1	processed_pseudogene	5.70355	2.9x10^-03	3.7x10^-02	7.63315	NA	NA	6.60025	NA	NA	6.60233	NA	NA	-0.737581	6.8x10^-01	1.0x10^+00	1.03082	NA	NA	-0.00208674	NA	NA	N
ENSG00000235787	AC092047.1	processed_pseudogene	5.70648	8.1x10^-04	1.6x10^-02	6.02335	NA	NA	5.30042	NA	NA	4.51235	NA	NA	1.19572	4.5x10^-01	1.0x10^+00	1.511	NA	NA	0.78807	NA	NA	N
ENSG00000241429	EEF1A1P25	processed_pseudogene	5.70781	1.8x10^-03	2.7x10^-02	3.14033	1.8x10^-01	4.7x10^-01	0.57087	8.1x10^-01	9.6x10^-01	2.56325	1.9x10^-01	3.8x10^-01	-0.200581	9.1x10^-01	1.0x10^+00	0.577082	8.0x10^-01	1.0x10^00	-1.99238	3.9x10^-01	9.6x10^-01	N
ENSG00000224697	NEFMP1	processed_pseudogene	5.74296	2.2x10^-03	3.0x10^-02	4.1243	1.1x10^-01	3.7x10^-01	-1.24715	6.3x10^-01	9.0x10^-01	2.00178	3.5x10^-01	5.4x10^-01	-1.62066	3.6x10^-01	1.0x10^+00	2.12251	4.0x10^-01	1.0x10^00	-3.24893	2.0x10^-01	9.5x10^-01	N
ENSG00000236844	AC069213.3	processed_pseudogene	5.76368	1.8x10^-03	2.7x10^-02	2.61973	2.8x10^-01	5.8x10^-01	2.75403	2.6x10^-01	6.9x10^-01	2.29368	2.5x10^-01	4.5x10^-01	0.39461	8.2x10^-01	1.0x10^+00	0.326049	8.9x10^-01	1.0x10^00	0.46035	8.5x10^-01	9.9x10^-01	N
ENSG00000216412	RPL12P2	processed_pseudogene	5.76398	2.1x10^-03	3.0x10^-02	6.03401	NA	NA	5.22698	NA	NA	4.62416	NA	NA	-0.352344	8.4x10^-01	1.0x10^+00	1.40985	NA	NA	0.602817	NA	NA	N
ENSG00000213393	AC091980.1	processed_pseudogene	5.79762	1.3x10^-03	2.2x10^-02	4.0419	9.5x10^-02	3.5x10^-01	2.97945	2.2x10^-01	6.6x10^-01	5.22796	8.8x10^-03	6.3x10^-02	0.870789	6.1x10^-01	1.0x10^+00	-1.18606	6.2x10^-01	1.0x10^00	-2.24851	3.4x10^-01	9.6x10^-01	N
ENSG00000254253	AC022861.1	processed_pseudogene	5.80568	2.5x10^-03	3.3x10^-02	5.96585	1.2x10^-02	1.3x10^-01	5.62398	1.8x10^-02	2.4x10^-01	3.78447	5.7x10^-02	1.9x10^-01	2.02036	2.6x10^-01	1.0x10^+00	2.18138	3.4x10^-01	1.0x10^00	1.83951	4.2x10^-01	9.6x10^-01	N
ENSG00000235430	ZSWIM5P1	processed_pseudogene	5.81375	3.2x10^-03	3.8x10^-02	2.60262	3.2x10^-01	6.1x10^-01	-0.275859	9.2x10^-01	9.8x10^-01	2.2774	2.9x10^-01	4.8x10^-01	-0.496282	7.9x10^-01	1.0x10^+00	0.325219	9.0x10^-01	1.0x10^00	-2.55326	3.2x10^-01	9.6x10^-01	N
ENSG00000227942	FRMD8P1	processed_pseudogene	5.81798	3.7x10^-03	4.2x10^-02	3.9378	1.5x10^-01	4.3x10^-01	2.62023	3.4x10^-01	7.6x10^-01	2.47887	2.7x10^-01	4.7x10^-01	-0.841753	6.6x10^-01	1.0x10^+00	1.45894	5.9x10^-01	1.0x10^00	0.141365	9.6x10^-01	1.0x10^+00	N
ENSG00000187999	HNRNPA1P61	processed_pseudogene	5.82595	1.8x10^-04	6.0x10^-03	2.87956	1.5x10^-01	4.3x10^-01	4.20858	3.4x10^-02	3.3x10^-01	3.88414	1.8x10^-02	9.3x10^-02	-0.191963	9.0x10^-01	1.0x10^+00	-1.00458	6.1x10^-01	1.0x10^00	0.324437	8.7x10^-01	9.9x10^-01	N
ENSG00000225695	HNRNPA1P35	processed_pseudogene	5.82888	5.2x10^-07	5.7x10^-05	3.96233	8.4x10^-03	1.1x10^-01	4.47643	2.9x10^-03	8.9x10^-02	2.05049	9.8x10^-02	2.6x10^-01	2.19176	5.0x10^-02	7.5x10^-01	1.91184	2.0x10^-01	1.0x10^00	2.42594	1.0x10^-01	8.9x10^-01	N
ENSG00000214810	CYCSP55	processed_pseudogene	5.82976	4.0x10^-03	4.5x10^-02	3.46495	1.7x10^-01	4.6x10^-01	3.71084	1.4x10^-01	5.7x10^-01	4.74233	2.3x10^-02	1.1x10^-01	0.55735	7.7x10^-01	1.0x10^+00	-1.27739	6.0x10^-01	1.0x10^00	-1.03149	6.8x10^-01	9.8x10^-01	N
ENSG00000206147	RPL23AP57	processed_pseudogene	5.85032	1.2x10^-03	2.1x10^-02	3.21494	2.1x10^-01	5.0x10^-01	-2.9698	2.5x10^-01	6.9x10^-01	-0.0290945	9.9x10^-01	9.9x10^-01	4.4485	1.1x10^-02	3.9x10^-01	3.24404	1.9x10^-01	1.0x10^00	-2.9407	2.4x10^-01	9.5x10^-01	N
ENSG00000231735	AC092573.1	processed_pseudogene	5.85081	1.1x10^-03	2.0x10^-02	1.77966	4.4x10^-01	7.2x10^-01	-2.09354	3.7x10^-01	7.8x10^-01	-2.18354	2.5x10^-01	4.5x10^-01	3.05831	7.4x10^-02	8.2x10^-01	3.9632	8.4x10^-02	9.8x10^-01	0.0900011	9.7x10^-01	1.0x10^+00	N
ENSG00000248988	AC093700.1	processed_pseudogene	5.86556	9.3x10^-04	1.8x10^-02	2.85969	2.3x10^-01	5.2x10^-01	3.12402	1.9x10^-01	6.3x10^-01	2.10189	2.8x10^-01	4.8x10^-01	-0.093476	9.6x10^-01	1.0x10^+00	0.7578	7.5x10^-01	1.0x10^00	1.02214	6.6x10^-01	9.8x10^-01	N
ENSG00000219133	AL592114.1	processed_pseudogene	5.88725	1.2x10^-08	2.0x10^-06	2.86655	5.0x10^-02	2.6x10^-01	1.6543	2.6x10^-01	7.0x10^-01	0.921376	4.5x10^-01	6.3x10^-01	2.46037	9.5x10^-03	3.7x10^-01	1.94517	1.8x10^-01	1.0x10^00	0.732929	6.1x10^-01	9.8x10^-01	N
ENSG00000223738	AC016930.1	processed_pseudogene	5.90398	6.4x10^-04	1.4x10^-02	4.53311	4.3x10^-02	2.4x10^-01	5.33525	1.7x10^-02	2.4x10^-01	3.31263	7.4x10^-02	2.2x10^-01	0.450909	7.8x10^-01	1.0x10^+00	1.22049	5.8x10^-01	1.0x10^00	2.02262	3.6x10^-01	9.6x10^-01	N
ENSG00000224776	RPSAP50	processed_pseudogene	5.92074	1.4x10^-03	2.3x10^-02	6.48795	4.1x10^-03	7.6x10^-02	4.97694	2.8x10^-02	3.0x10^-01	4.73658	1.2x10^-02	7.6x10^-02	1.18396	4.9x10^-01	1.0x10^+00	1.75137	4.2x10^-01	1.0x10^00	0.240358	9.1x10^-01	9.9x10^-01	N
ENSG00000226677	IGBP1P1	processed_pseudogene	5.93636	7.1x10^-05	3.1x10^-03	3.66672	7.8x10^-02	3.2x10^-01	4.40994	3.4x10^-02	3.3x10^-01	2.44493	1.5x10^-01	3.4x10^-01	1.39407	3.2x10^-01	1.0x10^+00	1.22179	5.5x10^-01	1.0x10^00	1.96501	3.4x10^-01	9.6x10^-01	N
ENSG00000214283	RAD51AP1P1	processed_pseudogene	5.94124	2.4x10^-03	3.2x10^-02	6.93979	NA	NA	10.1802	NA	NA	5.86704	NA	NA	0.447397	8.1x10^-01	1.0x10^+00	1.07275	NA	NA	4.31315	NA	NA	N
ENSG00000241002	AC017007.3	processed_pseudogene	5.95915	3.2x10^-03	3.8x10^-02	4.8526	5.0x10^-02	2.6x10^-01	6.57608	8.0x10^-03	1.6x10^-01	3.02424	1.4x10^-01	3.2x10^-01	2.93366	1.3x10^-01	9.4x10^-01	1.82836	4.5x10^-01	1.0x10^00	3.55184	1.4x10^-01	9.2x10^-01	N
ENSG00000257195	HNRNPA1P50	processed_pseudogene	5.96162	2.8x10^-04	8.2x10^-03	4.02444	8.9x10^-02	3.3x10^-01	2.33892	3.2x10^-01	7.4x10^-01	1.44268	4.6x10^-01	6.4x10^-01	1.38086	3.7x10^-01	1.0x10^+00	2.58176	2.7x10^-01	1.0x10^00	0.896237	7.0x10^-01	9.8x10^-01	N
ENSG00000101278	RPS10P5	processed_pseudogene	5.98008	2.8x10^-03	3.5x10^-02	6.23752	NA	NA	6.32656	NA	NA	6.81344	NA	NA	-0.530666	7.8x10^-01	1.0x10^+00	-0.575923	NA	NA	-0.486881	NA	NA	N
ENSG00000213082	PPP1R14BP2	processed_pseudogene	5.98481	9.5x10^-05	3.8x10^-03	-0.953323	6.8x10^-01	8.7x10^-01	-2.28585	3.3x10^-01	7.5x10^-01	-1.74565	3.6x10^-01	5.6x10^-01	2.52095	8.0x10^-02	8.4x10^-01	0.792323	7.3x10^-01	1.0x10^00	-0.540204	8.1x10^-01	9.9x10^-01	N
ENSG00000261007	AC074051.4	processed_pseudogene	5.98561	1.8x10^-03	2.7x10^-02	3.56932	1.4x10^-01	4.1x10^-01	-1.05489	6.6x10^-01	9.1x10^-01	2.21966	2.6x10^-01	4.6x10^-01	0.404368	8.2x10^-01	1.0x10^+00	1.34965	5.7x10^-01	1.0x10^00	-3.27455	1.7x10^-01	9.4x10^-01	N
ENSG00000243720	RPL21P127	processed_pseudogene	5.99788	4.7x10^-03	4.9x10^-02	-2.03184	4.6x10^-01	7.3x10^-01	2.89296	2.7x10^-01	7.1x10^-01	4.51584	3.9x10^-02	1.5x10^-01	-0.169254	9.3x10^-01	1.0x10^+00	-6.54768	1.4x10^-02	4.5x10^-01	-1.62288	5.3x10^-01	9.8x10^-01	N
ENSG00000238172	RPS2P35	processed_pseudogene	6.00524	1.1x10^-03	2.0x10^-02	4.17809	8.4x10^-02	3.3x10^-01	2.71292	2.6x10^-01	7.0x10^-01	5.25925	8.4x10^-03	6.1x10^-02	0.0686253	9.7x10^-01	1.0x10^+00	-1.08116	6.5x10^-01	1.0x10^00	-2.54633	2.8x10^-01	9.6x10^-01	N
ENSG00000223484	TRPC6P	processed_pseudogene	6.0084	4.6x10^-04	1.1x10^-02	4.61138	4.4x10^-02	2.4x10^-01	1.9835	3.9x10^-01	7.8x10^-01	3.77326	4.6x10^-02	1.6x10^-01	1.74289	2.9x10^-01	1.0x10^+00	0.838117	7.1x10^-01	1.0x10^00	-1.78976	4.3x10^-01	9.6x10^-01	N
ENSG00000233827	FAM58BP	processed_pseudogene	6.05257	8.5x10^-04	1.7x10^-02	7.76679	1.6x10^-03	4.3x10^-02	4.31633	7.9x10^-02	4.6x10^-01	4.98208	1.4x10^-02	8.2x10^-02	0.499993	7.7x10^-01	1.0x10^+00	2.78472	2.4x10^-01	1.0x10^00	-0.66575	7.8x10^-01	9.9x10^-01	N
ENSG00000256678	AC025423.3	processed_pseudogene	6.05588	3.1x10^-03	3.7x10^-02	6.72355	7.0x10^-03	1.0x10^-01	4.7786	5.6x10^-02	4.0x10^-01	5.21418	1.2x10^-02	7.5x10^-02	0.842367	6.6x10^-01	1.0x10^+00	1.50936	5.3x10^-01	1.0x10^00	-0.435582	8.6x10^-01	9.9x10^-01	N
ENSG00000234383	CTBP2P8	processed_pseudogene	6.06361	5.3x10^-06	4.3x10^-04	4.10541	1.5x10^-02	1.4x10^-01	0.332543	8.4x10^-01	9.7x10^-01	3.27375	1.8x10^-02	9.5x10^-02	-0.067955	9.6x10^-01	1.0x10^+00	0.831656	6.1x10^-01	1.0x10^00	-2.94121	7.6x10^-02	8.5x10^-01	N
ENSG00000234067	RPL5P10	processed_pseudogene	6.07385	2.8x10^-03	3.6x10^-02	6.84424	5.5x10^-03	8.9x10^-02	4.322	8.1x10^-02	4.7x10^-01	4.68111	2.3x10^-02	1.1x10^-01	1.39259	4.6x10^-01	1.0x10^+00	2.16313	3.6x10^-01	1.0x10^00	-0.35911	8.8x10^-01	9.9x10^-01	N
ENSG00000224986	PPP1R8P1	processed_pseudogene	6.07531	7.6x10^-04	1.6x10^-02	2.51072	3.0x10^-01	6.0x10^-01	0.244165	9.2x10^-01	9.8x10^-01	0.314338	8.8x10^-01	9.3x10^-01	1.4668	3.8x10^-01	1.0x10^+00	2.19639	3.6x10^-01	1.0x10^00	-0.0701721	9.8x10^-01	1.0x10^+00	N
ENSG00000248616	AC109439.1	processed_pseudogene	6.07865	1.6x10^-03	2.5x10^-02	6.93553	3.3x10^-03	6.6x10^-02	2.38897	3.1x10^-01	7.4x10^-01	3.45788	7.7x10^-02	2.2x10^-01	1.14013	5.3x10^-01	1.0x10^+00	3.47764	1.3x10^-01	1.0x10^00	-1.06891	6.4x10^-01	9.8x10^-01	N
ENSG00000238249	HMGN2P17	processed_pseudogene	6.0973	2.2x10^-03	3.1x10^-02	2.08826	4.3x10^-01	7.1x10^-01	3.1477	2.3x10^-01	6.7x10^-01	2.75092	2.0x10^-01	4.0x10^-01	-0.0375728	9.8x10^-01	1.0x10^+00	-0.662655	8.0x10^-01	1.0x10^00	0.396776	8.8x10^-01	9.9x10^-01	N
ENSG00000227638	HNRNPA1P14	processed_pseudogene	6.09807	1.3x10^-03	2.2x10^-02	2.05495	4.3x10^-01	7.1x10^-01	0.723472	7.8x10^-01	9.5x10^-01	1.93529	3.6x10^-01	5.6x10^-01	-0.397631	8.2x10^-01	1.0x10^+00	0.119655	9.6x10^-01	1.0x10^00	-1.21182	6.3x10^-01	9.8x10^-01	N
ENSG00000250080	AC011416.1	processed_pseudogene	6.11307	4.7x10^-04	1.2x10^-02	4.93186	3.9x10^-02	2.3x10^-01	1.57415	5.1x10^-01	8.5x10^-01	2.4581	2.1x10^-01	4.0x10^-01	1.26666	4.3x10^-01	1.0x10^+00	2.47375	2.9x10^-01	1.0x10^00	-0.88395	7.1x10^-01	9.9x10^-01	N
ENSG00000226220	CICP22	processed_pseudogene	6.1166	5.8x10^-04	1.3x10^-02	3.07657	1.9x10^-01	4.8x10^-01	1.77061	4.5x10^-01	8.2x10^-01	2.29063	2.4x10^-01	4.3x10^-01	0.274403	8.7x10^-01	1.0x10^+00	0.785938	7.3x10^-01	1.0x10^00	-0.520025	8.2x10^-01	9.9x10^-01	N
ENSG00000259025	AC037471.1	processed_pseudogene	6.12347	2.3x10^-03	3.1x10^-02	9.22467	NA	NA	7.38055	NA	NA	6.70554	NA	NA	-0.167048	9.3x10^-01	1.0x10^+00	2.51913	NA	NA	0.675014	NA	NA	N
ENSG00000230913	NPM1P51	processed_pseudogene	6.12437	2.5x10^-04	7.6x10^-03	5.80741	9.1x10^-03	1.2x10^-01	0.46588	8.4x10^-01	9.7x10^-01	4.45502	1.5x10^-02	8.6x10^-02	1.44905	3.5x10^-01	1.0x10^+00	1.35239	5.4x10^-01	1.0x10^00	-3.98914	6.9x10^-02	8.3x10^-01	N
ENSG00000257415	AC084364.1	processed_pseudogene	6.12631	9.1x10^-05	3.7x10^-03	4.60913	2.2x10^-02	1.7x10^-01	4.47117	2.6x10^-02	2.9x10^-01	2.30777	1.7x10^-01	3.5x10^-01	1.41523	3.2x10^-01	1.0x10^+00	2.30137	2.4x10^-01	1.0x10^00	2.1634	2.7x10^-01	9.6x10^-01	N
ENSG00000237437	ASS1P12	processed_pseudogene	6.12773	4.1x10^-04	1.1x10^-02	4.69419	3.0x10^-02	2.0x10^-01	0.872739	6.9x10^-01	9.2x10^-01	2.68184	1.3x10^-01	3.1x10^-01	1.11019	5.0x10^-01	1.0x10^+00	2.01235	3.4x10^-01	1.0x10^00	-1.8091	4.0x10^-01	9.6x10^-01	N
ENSG00000228992	RPL5P32	processed_pseudogene	6.1327	3.4x10^-04	9.2x10^-03	2.5514	2.6x10^-01	5.6x10^-01	-0.594576	7.9x10^-01	9.6x10^-01	1.38683	4.6x10^-01	6.4x10^-01	0.0146487	9.9x10^-01	1.0x10^+00	1.16457	6.0x10^-01	1.0x10^00	-1.98141	3.8x10^-01	9.6x10^-01	N
ENSG00000242262	AC092597.1	processed_pseudogene	6.14434	2.0x10^-05	1.2x10^-03	6.93611	2.0x10^-04	1.1x10^-02	4.31882	2.1x10^-02	2.6x10^-01	2.83198	6.6x10^-02	2.0x10^-01	3.45213	1.3x10^-02	4.3x10^-01	4.10413	2.5x10^-02	6.0x10^-01	1.48684	4.2x10^-01	9.6x10^-01	N
ENSG00000251473	AC004069.2	processed_pseudogene	6.14739	7.6x10^-04	1.6x10^-02	3.44291	1.5x10^-01	4.3x10^-01	2.50155	2.9x10^-01	7.3x10^-01	2.17428	2.7x10^-01	4.7x10^-01	0.874081	6.1x10^-01	1.0x10^+00	1.26863	5.9x10^-01	1.0x10^00	0.327272	8.9x10^-01	9.9x10^-01	N
ENSG00000231464	AC024937.2	processed_pseudogene	6.1599	4.4x10^-04	1.1x10^-02	6.43564	6.1x10^-03	9.4x10^-02	4.8211	4.0x10^-02	3.5x10^-01	5.00996	1.0x10^-02	6.8x10^-02	1.4561	3.7x10^-01	1.0x10^+00	1.42568	5.3x10^-01	1.0x10^00	-0.188863	9.3x10^-01	1.0x10^+00	N
ENSG00000255238	RFPL4AP1	processed_pseudogene	6.19877	4.4x10^-04	1.1x10^-02	5.35138	2.6x10^-02	1.9x10^-01	-0.126137	9.6x10^-01	9.9x10^-01	4.27184	3.1x10^-02	1.3x10^-01	-0.162026	9.2x10^-01	1.0x10^+00	1.07954	6.5x10^-01	1.0x10^00	-4.39798	6.3x10^-02	8.2x10^-01	N
ENSG00000243918	EIF4BP8	processed_pseudogene	6.23106	3.0x10^-05	1.7x10^-03	2.57773	2.0x10^-01	4.9x10^-01	3.62821	6.8x10^-02	4.4x10^-01	2.58403	1.1x10^-01	2.8x10^-01	0.612832	6.6x10^-01	1.0x10^+00	-0.0063037	1.0x10^+00	1.0x10^00	1.04418	5.9x10^-01	9.8x10^-01	N
ENSG00000235113	AL161932.2	processed_pseudogene	6.23286	1.5x10^-03	2.4x10^-02	1.98489	4.4x10^-01	7.2x10^-01	3.24522	2.1x10^-01	6.5x10^-01	2.68907	2.1x10^-01	4.0x10^-01	0.0601193	9.7x10^-01	1.0x10^+00	-0.704177	7.8x10^-01	1.0x10^00	0.556146	8.3x10^-01	9.9x10^-01	N
ENSG00000257307	AL162311.2	processed_pseudogene	6.26682	4.1x10^-03	4.5x10^-02	6.23469	2.1x10^-02	1.7x10^-01	6.29987	2.0x10^-02	2.5x10^-01	4.38184	5.1x10^-02	1.7x10^-01	1.88748	3.6x10^-01	1.0x10^+00	1.85285	4.8x10^-01	1.0x10^00	1.91803	4.6x10^-01	9.7x10^-01	N
ENSG00000230865	TSEN15P1	processed_pseudogene	6.27219	2.4x10^-03	3.2x10^-02	7.18571	4.3x10^-03	7.7x10^-02	0.556206	8.3x10^-01	9.6x10^-01	4.25149	4.1x10^-02	1.5x10^-01	-0.109028	9.5x10^-01	1.0x10^+00	2.93421	2.3x10^-01	1.0x10^00	-3.69529	1.4x10^-01	9.2x10^-01	N
ENSG00000243679	AC018638.5	processed_pseudogene	6.2832	1.0x10^-04	4.0x10^-03	3.43095	1.0x10^-01	3.6x10^-01	4.14858	4.9x10^-02	3.8x10^-01	3.36018	5.2x10^-02	1.8x10^-01	0.473934	7.6x10^-01	1.0x10^+00	0.0707729	9.7x10^-01	1.0x10^00	0.788404	7.0x10^-01	9.8x10^-01	N
ENSG00000254708	AL139174.1	processed_pseudogene	6.29156	8.2x10^-04	1.6x10^-02	2.96742	2.3x10^-01	5.2x10^-01	3.15633	2.0x10^-01	6.4x10^-01	3.5672	7.8x10^-02	2.2x10^-01	-0.502292	7.7x10^-01	1.0x10^+00	-0.599776	8.0x10^-01	1.0x10^00	-0.410865	8.6x10^-01	9.9x10^-01	N
ENSG00000235857	CTBP2P1	processed_pseudogene	6.30245	2.9x10^-03	3.7x10^-02	3.60528	1.8x10^-01	4.7x10^-01	2.55728	3.4x10^-01	7.6x10^-01	0.859896	7.0x10^-01	8.2x10^-01	2.15876	2.8x10^-01	1.0x10^+00	2.74539	3.0x10^-01	1.0x10^00	1.69739	5.2x10^-01	9.8x10^-01	N
ENSG00000213376	GAPDHP71	processed_pseudogene	6.32375	8.3x10^-04	1.7x10^-02	4.26635	7.8x10^-02	3.2x10^-01	2.84233	2.4x10^-01	6.8x10^-01	4.18501	3.6x10^-02	1.4x10^-01	-0.462419	7.9x10^-01	1.0x10^+00	0.0813369	9.7x10^-01	1.0x10^00	-1.34269	5.7x10^-01	9.8x10^-01	N
ENSG00000249878	AC026434.2	processed_pseudogene	6.37525	2.7x10^-04	8.0x10^-03	7.30357	6.0x10^-04	2.3x10^-02	3.05201	1.6x10^-01	5.9x10^-01	4.24783	1.8x10^-02	9.3x10^-02	3.79919	2.0x10^-02	5.2x10^-01	3.05574	1.3x10^-01	1.0x10^00	-1.19582	5.6x10^-01	9.8x10^-01	N
ENSG00000254376	SOX5P1	processed_pseudogene	6.38539	1.6x10^-03	2.5x10^-02	3.69152	1.4x10^-01	4.2x10^-01	-2.10167	4.1x10^-01	8.0x10^-01	2.3932	2.5x10^-01	4.5x10^-01	0.322479	8.6x10^-01	1.0x10^+00	1.29831	6.0x10^-01	1.0x10^00	-4.49487	7.6x10^-02	8.5x10^-01	N
ENSG00000270929	SRD5A3P1	processed_pseudogene	6.42187	1.8x10^-03	2.6x10^-02	6.03214	1.7x10^-02	1.6x10^-01	6.73056	7.9x10^-03	1.6x10^-01	4.82385	2.2x10^-02	1.1x10^-01	1.59947	4.1x10^-01	1.0x10^+00	1.20829	6.2x10^-01	1.0x10^00	1.90671	4.3x10^-01	9.7x10^-01	N
ENSG00000237406	NDUFA9P1	processed_pseudogene	6.42755	6.3x10^-04	1.4x10^-02	3.91583	1.1x10^-01	3.7x10^-01	4.01344	9.9x10^-02	5.0x10^-01	3.07506	1.3x10^-01	2.9x10^-01	0.890096	6.1x10^-01	1.0x10^+00	0.840778	7.2x10^-01	1.0x10^00	0.938382	6.9x10^-01	9.8x10^-01	N
ENSG00000232166	AL122008.2	processed_pseudogene	6.43098	4.1x10^-03	4.5x10^-02	4.96493	5.6x10^-02	2.7x10^-01	6.08838	1.9x10^-02	2.5x10^-01	0.750824	7.3x10^-01	8.4x10^-01	3.23302	1.3x10^-01	9.4x10^-01	4.21411	9.7x10^-02	1.0x10^00	5.33755	3.6x10^-02	7.0x10^-01	N
ENSG00000213735	ANAPC10P1	processed_pseudogene	6.46725	2.9x10^-05	1.6x10^-03	4.17447	3.5x10^-02	2.2x10^-01	1.83792	3.5x10^-01	7.7x10^-01	2.29509	1.6x10^-01	3.4x10^-01	1.13861	4.2x10^-01	1.0x10^+00	1.87939	3.3x10^-01	1.0x10^00	-0.457168	8.1x10^-01	9.9x10^-01	N
ENSG00000242510	NDUFB4P1	processed_pseudogene	6.4698	4.5x10^-03	4.8x10^-02	6.88534	1.5x10^-02	1.5x10^-01	5.88541	3.9x10^-02	3.5x10^-01	3.56116	1.3x10^-01	3.1x10^-01	2.90887	1.8x10^-01	9.9x10^-01	3.32418	2.3x10^-01	1.0x10^00	2.32424	4.0x10^-01	9.6x10^-01	N
ENSG00000240890	AC020633.1	processed_pseudogene	6.47637	4.2x10^-04	1.1x10^-02	4.83466	3.9x10^-02	2.3x10^-01	2.20822	3.5x10^-01	7.6x10^-01	4.89933	1.1x10^-02	7.1x10^-02	-0.848551	6.3x10^-01	1.0x10^+00	-0.0646691	9.8x10^-01	1.0x10^00	-2.69111	2.4x10^-01	9.5x10^-01	N
ENSG00000236290	EEF1GP7	processed_pseudogene	6.4799	2.8x10^-03	3.6x10^-02	7.28409	5.6x10^-03	8.9x10^-02	4.50489	8.7x10^-02	4.8x10^-01	4.64222	3.4x10^-02	1.4x10^-01	1.83786	3.7x10^-01	1.0x10^+00	2.64188	3.0x10^-01	1.0x10^00	-0.137331	9.6x10^-01	1.0x10^+00	N
ENSG00000229696	KARSP1	processed_pseudogene	6.50771	1.1x10^-05	7.8x10^-04	4.78703	9.8x10^-03	1.2x10^-01	1.44498	4.4x10^-01	8.1x10^-01	1.75023	2.5x10^-01	4.5x10^-01	2.17167	1.2x10^-01	9.2x10^-01	3.0368	9.5x10^-02	1.0x10^00	-0.305259	8.7x10^-01	9.9x10^-01	N
ENSG00000244157	EIF4E2P2	processed_pseudogene	6.53241	8.5x10^-04	1.7x10^-02	4.79401	4.8x10^-02	2.5x10^-01	3.65391	1.3x10^-01	5.6x10^-01	2.22894	2.7x10^-01	4.7x10^-01	1.27799	4.8x10^-01	1.0x10^+00	2.56507	2.8x10^-01	1.0x10^00	1.42497	5.5x10^-01	9.8x10^-01	N
ENSG00000233388	AL022334.1	processed_pseudogene	6.54354	5.0x10^-04	1.2x10^-02	2.45583	3.2x10^-01	6.2x10^-01	3.25778	1.9x10^-01	6.3x10^-01	2.39863	2.4x10^-01	4.4x10^-01	0.513322	7.7x10^-01	1.0x10^+00	0.057199	9.8x10^-01	1.0x10^00	0.859148	7.3x10^-01	9.9x10^-01	N
ENSG00000256968	SNRPEP2	processed_pseudogene	6.54393	2.4x10^-06	2.2x10^-04	7.94755	1.2x10^-05	1.2x10^-03	3.90668	3.2x10^-02	3.2x10^-01	2.59293	8.5x10^-02	2.4x10^-01	1.77273	1.6x10^-01	9.8x10^-01	5.35462	2.6x10^-03	1.5x10^-01	1.31375	4.6x10^-01	9.7x10^-01	N
ENSG00000250148	KRT8P31	processed_pseudogene	6.5674	5.0x10^-05	2.4x10^-03	3.28262	1.2x10^-01	3.9x10^-01	3.82994	7.2x10^-02	4.5x10^-01	2.82128	1.1x10^-01	2.7x10^-01	0.760783	6.2x10^-01	1.0x10^+00	0.461341	8.3x10^-01	1.0x10^00	1.00866	6.3x10^-01	9.8x10^-01	N
ENSG00000258012	AC026111.1	processed_pseudogene	6.61747	4.4x10^-05	2.2x10^-03	4.76372	2.4x10^-02	1.8x10^-01	1.19319	5.7x10^-01	8.8x10^-01	2.73515	1.2x10^-01	2.8x10^-01	2.58508	8.1x10^-02	8.5x10^-01	2.02857	3.2x10^-01	1.0x10^00	-1.54196	4.6x10^-01	9.7x10^-01	N
ENSG00000231458	RNASEH1P2	processed_pseudogene	6.63287	4.7x10^-04	1.2x10^-02	3.93887	1.1x10^-01	3.6x10^-01	2.6536	2.8x10^-01	7.1x10^-01	4.46554	2.6x10^-02	1.2x10^-01	-1.03103	5.6x10^-01	1.0x10^+00	-0.526674	8.3x10^-01	1.0x10^00	-1.81194	4.5x10^-01	9.7x10^-01	N
ENSG00000216480	AL078604.1	processed_pseudogene	6.64285	5.1x10^-05	2.4x10^-03	4.74353	2.4x10^-02	1.8x10^-01	3.60561	8.7x10^-02	4.8x10^-01	2.13764	2.2x10^-01	4.1x10^-01	2.14617	1.7x10^-01	9.8x10^-01	2.60589	2.1x10^-01	1.0x10^00	1.46797	4.8x10^-01	9.7x10^-01	N
ENSG00000235045	RPL7P8	processed_pseudogene	6.65077	1.4x10^-03	2.3x10^-02	4.48399	8.7x10^-02	3.3x10^-01	2.81561	2.8x10^-01	7.2x10^-01	1.66186	4.4x10^-01	6.3x10^-01	1.1367	5.6x10^-01	1.0x10^+00	2.82213	2.7x10^-01	1.0x10^00	1.15375	6.5x10^-01	9.8x10^-01	N
ENSG00000260668	AC093536.1	processed_pseudogene	6.69355	8.4x10^-04	1.7x10^-02	10.9068	NA	NA	5.98796	NA	NA	9.10279	NA	NA	-2.3995	2.0x10^-01	1.0x10^+00	1.80398	NA	NA	-3.11484	NA	NA	N
ENSG00000239622	AC005165.2	processed_pseudogene	6.72496	7.5x10^-04	1.5x10^-02	7.64551	1.0x10^-03	3.3x10^-02	3.52695	1.3x10^-01	5.6x10^-01	4.87712	1.2x10^-02	7.7x10^-02	1.84789	3.2x10^-01	1.0x10^+00	2.76839	2.1x10^-01	1.0x10^00	-1.35016	5.5x10^-01	9.8x10^-01	N
ENSG00000267661	AP001269.3	processed_pseudogene	6.72705	5.7x10^-04	1.3x10^-02	7.45853	1.6x10^-03	4.4x10^-02	5.17687	2.9x10^-02	3.0x10^-01	3.96541	4.7x10^-02	1.6x10^-01	2.76174	1.3x10^-01	9.4x10^-01	3.49311	1.2x10^-01	1.0x10^00	1.21146	5.9x10^-01	9.8x10^-01	N
ENSG00000257243	AC020612.1	processed_pseudogene	6.73891	1.8x10^-04	5.9x10^-03	6.40508	3.7x10^-03	7.1x10^-02	7.01307	1.5x10^-03	5.8x10^-02	3.93405	3.3x10^-02	1.3x10^-01	2.80682	9.6x10^-02	8.9x10^-01	2.47103	2.4x10^-01	1.0x10^00	3.07902	1.5x10^-01	9.2x10^-01	N
ENSG00000216368	AL136226.1	processed_pseudogene	6.74095	3.4x10^-05	1.9x10^-03	4.47024	3.1x10^-02	2.0x10^-01	4.50437	3.0x10^-02	3.1x10^-01	3.11898	6.9x10^-02	2.1x10^-01	1.36919	3.6x10^-01	1.0x10^+00	1.35126	5.1x10^-01	1.0x10^00	1.38539	5.0x10^-01	9.7x10^-01	N
ENSG00000213979	RPL7AP14	processed_pseudogene	6.82482	9.0x10^-04	1.8x10^-02	2.95348	2.7x10^-01	5.7x10^-01	3.4169	2.0x10^-01	6.4x10^-01	3.73986	9.1x10^-02	2.4x10^-01	-0.536018	7.8x10^-01	1.0x10^+00	-0.786376	7.7x10^-01	1.0x10^00	-0.322955	9.0x10^-01	9.9x10^-01	N
ENSG00000187952	HS6ST1P1	processed_pseudogene	6.82556	7.2x10^-04	1.5x10^-02	6.31924	1.8x10^-02	1.6x10^-01	1.04487	7.0x10^-01	9.3x10^-01	5.52825	1.2x10^-02	7.5x10^-02	-1.3153	5.0x10^-01	1.0x10^+00	0.790994	7.6x10^-01	1.0x10^00	-4.48337	8.8x10^-02	8.7x10^-01	N
ENSG00000214045	AC091807.1	processed_pseudogene	6.84199	1.3x10^-04	4.8x10^-03	4.21205	6.5x10^-02	2.9x10^-01	-1.50214	5.1x10^-01	8.5x10^-01	3.39304	7.1x10^-02	2.1x10^-01	1.36531	4.1x10^-01	1.0x10^+00	0.819016	7.1x10^-01	1.0x10^00	-4.89518	3.1x10^-02	6.8x10^-01	N
ENSG00000176007	FAM220BP	processed_pseudogene	6.84225	4.1x10^-03	4.5x10^-02	5.51219	7.3x10^-02	3.1x10^-01	-2.92191	3.4x10^-01	7.6x10^-01	2.47292	3.3x10^-01	5.2x10^-01	0.687827	7.6x10^-01	1.0x10^+00	3.03927	3.2x10^-01	1.0x10^00	-5.39483	7.6x10^-02	8.5x10^-01	N
ENSG00000188801	ZNF322P1	processed_pseudogene	6.85669	3.5x10^-04	9.6x10^-03	23.6858	NA	NA	22.0252	NA	NA	18.6976	NA	NA	2.37958	1.8x10^-01	1.0x10^+00	4.98814	NA	NA	3.32752	NA	NA	N
ENSG00000234586	AL161449.1	processed_pseudogene	6.86442	4.3x10^-05	2.2x10^-03	4.78138	2.7x10^-02	1.9x10^-01	3.41534	1.1x10^-01	5.3x10^-01	2.2522	2.1x10^-01	4.0x10^-01	2.00349	1.9x10^-01	1.0x10^+00	2.52918	2.3x10^-01	1.0x10^00	1.16314	5.8x10^-01	9.8x10^-01	N
ENSG00000239374	AC090013.1	processed_pseudogene	6.98832	5.6x10^-05	2.6x10^-03	5.14748	2.4x10^-02	1.8x10^-01	2.05373	3.7x10^-01	7.8x10^-01	2.70145	1.5x10^-01	3.3x10^-01	0.114115	9.4x10^-01	1.0x10^+00	2.44604	2.8x10^-01	1.0x10^00	-0.647713	7.7x10^-01	9.9x10^-01	N
ENSG00000242692	RPS27AP1	processed_pseudogene	7.02119	3.7x10^-03	4.2x10^-02	11.0598	NA	NA	8.01939	NA	NA	4.6074	NA	NA	2.41281	2.9x10^-01	1.0x10^+00	6.45241	NA	NA	3.41199	NA	NA	N
ENSG00000258491	ZFP64P1	processed_pseudogene	7.04573	3.5x10^-04	9.6x10^-03	8.26479	NA	NA	6.60984	NA	NA	6.2647	NA	NA	0.262661	8.9x10^-01	1.0x10^+00	2.00009	NA	NA	0.345136	NA	NA	N
ENSG00000239699	HNRNPA3P8	processed_pseudogene	7.06461	4.6x10^-04	1.1x10^-02	4.18071	1.1x10^-01	3.7x10^-01	3.10973	2.4x10^-01	6.8x10^-01	3.1954	1.4x10^-01	3.1x10^-01	0.546877	7.7x10^-01	1.0x10^+00	0.985304	7.0x10^-01	1.0x10^00	-0.0856736	9.7x10^-01	1.0x10^+00	N
ENSG00000235332	RPSAP76	processed_pseudogene	7.06741	8.0x10^-05	3.3x10^-03	4.47363	5.3x10^-02	2.6x10^-01	4.58538	4.7x10^-02	3.8x10^-01	3.98619	3.7x10^-02	1.4x10^-01	0.544539	7.5x10^-01	1.0x10^+00	0.48744	8.3x10^-01	1.0x10^00	0.599194	7.9x10^-01	9.9x10^-01	N
ENSG00000224464	PGAM1P6	processed_pseudogene	7.12698	5.5x10^-04	1.3x10^-02	4.80722	6.8x10^-02	3.0x10^-01	3.61199	1.7x10^-01	6.1x10^-01	5.15323	1.8x10^-02	9.3x10^-02	-0.823638	6.7x10^-01	1.0x10^+00	-0.346011	8.9x10^-01	1.0x10^00	-1.54124	5.5x10^-01	9.8x10^-01	N
ENSG00000214041	PGAM1P4	processed_pseudogene	7.16624	9.7x10^-05	3.8x10^-03	5.54624	1.6x10^-02	1.5x10^-01	6.58594	4.1x10^-03	1.1x10^-01	5.10258	7.1x10^-03	5.5x10^-02	1.0552	5.4x10^-01	1.0x10^+00	0.443658	8.4x10^-01	1.0x10^00	1.48336	5.1x10^-01	9.7x10^-01	N
ENSG00000233260	RPSAP63	processed_pseudogene	7.1775	3.2x10^-04	9.0x10^-03	3.1348	2.3x10^-01	5.2x10^-01	3.72733	1.5x10^-01	5.9x10^-01	3.47238	1.1x10^-01	2.7x10^-01	-0.0108802	1.0x10^+00	1.0x10^+00	-0.337574	8.9x10^-01	1.0x10^00	0.25495	9.2x10^-01	1.0x10^+00	N
ENSG00000248305	AC105416.1	processed_pseudogene	7.19355	6.5x10^-04	1.4x10^-02	6.77789	NA	NA	8.62263	NA	NA	10.077	NA	NA	-2.87977	1.4x10^-01	9.6x10^-01	-3.29909	NA	NA	-1.45435	NA	NA	N
ENSG00000258783	KRT18P6	processed_pseudogene	7.31883	9.8x10^-05	3.9x10^-03	5.0804	3.4x10^-02	2.1x10^-01	3.97662	9.7x10^-02	5.0x10^-01	4.72813	1.7x10^-02	9.0x10^-02	-0.0967741	9.6x10^-01	1.0x10^+00	0.352277	8.8x10^-01	1.0x10^00	-0.751511	7.5x10^-01	9.9x10^-01	N
ENSG00000244641	RPS26P43	processed_pseudogene	7.4306	8.6x10^-04	1.7x10^-02	7.35643	7.7x10^-03	1.1x10^-01	7.5063	6.5x10^-03	1.4x10^-01	5.25011	2.2x10^-02	1.1x10^-01	2.18324	3.0x10^-01	1.0x10^+00	2.10633	4.3x10^-01	1.0x10^00	2.25619	4.0x10^-01	9.6x10^-01	N
ENSG00000183929	DUSP5P1	processed_pseudogene	7.58821	2.2x10^-05	1.3x10^-03	6.65638	3.3x10^-03	6.7x10^-02	5.59071	1.4x10^-02	2.1x10^-01	4.21939	2.4x10^-02	1.1x10^-01	2.00041	2.5x10^-01	1.0x10^+00	2.43698	2.7x10^-01	1.0x10^00	1.37132	5.4x10^-01	9.8x10^-01	N
ENSG00000260471	PPIAP49	processed_pseudogene	7.7918	2.3x10^-03	3.2x10^-02	4.43385	1.6x10^-01	4.4x10^-01	0.513881	8.7x10^-01	9.8x10^-01	1.64968	5.2x10^-01	6.9x10^-01	1.87626	4.4x10^-01	1.0x10^+00	2.78418	3.7x10^-01	1.0x10^00	-1.1358	7.1x10^-01	9.9x10^-01	N
ENSG00000239983	AC016687.1	processed_pseudogene	7.93042	1.5x10^-04	5.2x10^-03	8.33877	NA	NA	7.37211	NA	NA	9.7783	NA	NA	-1.84351	3.5x10^-01	1.0x10^+00	-1.43953	NA	NA	-2.40619	NA	NA	N
ENSG00000213950	RPS10P2	processed_pseudogene	7.9377	1.2x10^-04	4.4x10^-03	4.26236	1.2x10^-01	3.8x10^-01	1.82795	5.0x10^-01	8.5x10^-01	1.75815	4.3x10^-01	6.2x10^-01	1.74935	3.6x10^-01	1.0x10^+00	2.50421	3.5x10^-01	1.0x10^00	0.069798	9.8x10^-01	1.0x10^+00	N
ENSG00000214286	PDCL3P3	processed_pseudogene	7.98798	5.6x10^-05	2.6x10^-03	6.90976	4.7x10^-03	8.1x10^-02	0.772279	7.5x10^-01	9.4x10^-01	0.745876	7.1x10^-01	8.3x10^-01	3.87555	3.7x10^-02	6.6x10^-01	6.16389	1.0x10^-02	3.7x10^-01	0.0264026	9.9x10^-01	1.0x10^+00	N
ENSG00000251066	AC026700.1	processed_pseudogene	8.03056	3.9x10^-06	3.4x10^-04	3.77015	1.3x10^-01	4.1x10^-01	0.754588	7.6x10^-01	9.5x10^-01	1.01533	6.2x10^-01	7.7x10^-01	4.23194	1.1x10^-02	3.9x10^-01	2.75483	2.7x10^-01	1.0x10^00	-0.260739	9.2x10^-01	9.9x10^-01	N
ENSG00000213176	RPL13P6	processed_pseudogene	8.18814	7.8x10^-04	1.6x10^-02	6.5409	1.8x10^-02	1.6x10^-01	0.469748	8.7x10^-01	9.8x10^-01	3.21902	1.6x10^-01	3.4x10^-01	1.52487	5.1x10^-01	1.0x10^+00	3.32188	2.2x10^-01	1.0x10^00	-2.74927	3.1x10^-01	9.6x10^-01	N
ENSG00000216913	AL049693.1	processed_pseudogene	8.42198	5.2x10^-04	1.2x10^-02	7.1744	1.8x10^-02	1.6x10^-01	2.2226	4.7x10^-01	8.3x10^-01	6.0133	1.6x10^-02	9.0x10^-02	1.20294	6.0x10^-01	1.0x10^+00	1.1611	7.0x10^-01	1.0x10^00	-3.79069	2.0x10^-01	9.5x10^-01	N
ENSG00000219547	RPL17P25	processed_pseudogene	8.53159	1.3x10^-03	2.2x10^-02	3.85224	2.7x10^-01	5.7x10^-01	3.34103	3.4x10^-01	7.6x10^-01	4.36789	1.3x10^-01	3.0x10^-01	-0.748679	7.7x10^-01	1.0x10^+00	-0.515645	8.8x10^-01	1.0x10^00	-1.02686	7.6x10^-01	9.9x10^-01	N
ENSG00000186008	RPS4XP21	processed_pseudogene	8.58796	4.0x10^-04	1.1x10^-02	5.58623	9.5x10^-02	3.5x10^-01	1.62172	6.3x10^-01	9.0x10^-01	2.78875	3.1x10^-01	5.1x10^-01	1.90933	4.1x10^-01	1.0x10^+00	2.79749	4.0x10^-01	1.0x10^00	-1.16703	7.2x10^-01	9.9x10^-01	N
ENSG00000216471	RPSAP43	processed_pseudogene	8.74503	4.5x10^-04	1.1x10^-02	4.40973	1.8x10^-01	4.7x10^-01	4.0431	2.2x10^-01	6.6x10^-01	3.21504	2.4x10^-01	4.3x10^-01	1.02278	6.7x10^-01	1.0x10^+00	1.19469	7.1x10^-01	1.0x10^00	0.828057	8.0x10^-01	9.9x10^-01	N
ENSG00000219773	RPSAP45	processed_pseudogene	8.92575	2.3x10^-08	3.5x10^-06	6.37498	2.7x10^-03	6.0x10^-02	4.55584	3.2x10^-02	3.2x10^-01	2.45731	1.6x10^-01	3.4x10^-01	4.77388	1.5x10^-03	1.3x10^-01	3.91767	6.1x10^-02	8.8x10^-01	2.09853	3.2x10^-01	9.6x10^-01	N
ENSG00000254152	PPIAP84	processed_pseudogene	15.4645	1.8x10^-09	3.5x10^-07	2.6108	4.1x10^-01	7.0x10^-01	-0.583919	8.6x10^-01	9.7x10^-01	4.62708	7.7x10^-02	2.2x10^-01	-6.19684	1.1x10^-02	3.9x10^-01	-2.01628	5.2x10^-01	1.0x10^00	-5.211	9.7x10^-02	8.8x10^-01	N
ENSG00000242320	RPL21P126	processed_pseudogene	16.0083	1.4x10^-08	2.3x10^-06	-13.4061	NA	NA	20.7367	NA	NA	23.6201	NA	NA	-7.84622	3.6x10^-03	2.1x10^-01	-37.0262	NA	NA	-2.88334	NA	NA	N
ENSG00000231005	RPL39P39	processed_pseudogene	16.7701	3.9x10^-08	5.7x10^-06	17.334	NA	NA	20.7318	NA	NA	21.8374	NA	NA	-5.50759	6.0x10^-02	7.8x10^-01	-4.50335	NA	NA	-1.10553	NA	NA	N
ENSG00000214282	KRT8P14	processed_pseudogene	17.5545	6.8x10^-13	3.1x10^-10	15.2403	NA	NA	20.8207	NA	NA	21.6832	NA	NA	-3.5618	1.2x10^-01	9.3x10^-01	-6.44291	NA	NA	-0.862476	NA	NA	N
ENSG00000224172	AC091799.1	processed_pseudogene	17.7779	3.6x10^-13	1.8x10^-10	18.3804	NA	NA	19.2549	NA	NA	22.185	NA	NA	-4.81025	3.8x10^-02	6.7x10^-01	-3.80457	NA	NA	-2.93004	NA	NA	N
ENSG00000215089	KRT18P11	processed_pseudogene	19.547	9.1x10^-11	2.6x10^-08	24.1111	NA	NA	20.0683	NA	NA	22.4424	NA	NA	-3.3301	2.5x10^-01	1.0x10^+00	1.66869	NA	NA	-2.37413	NA	NA	N
ENSG00000243771	AC010618.1	processed_pseudogene	20.3835	1.4x10^-11	5.1x10^-09	6.04276	6.3x10^-02	2.9x10^-01	-1.50611	6.5x10^-01	9.1x10^-01	3.21743	2.3x10^-01	4.2x10^-01	-0.812314	7.8x10^-01	1.0x10^+00	2.82534	3.8x10^-01	1.0x10^00	-4.72353	1.4x10^-01	9.2x10^-01	N
ENSG00000256103	ATP5J2P5	processed_pseudogene	21.2018	1.4x10^-15	1.3x10^-12	24.7111	NA	NA	21.4784	NA	NA	21.6106	NA	NA	-0.902396	7.2x10^-01	1.0x10^+00	3.10057	NA	NA	-0.132187	NA	NA	N
ENSG00000233680	HNRNPA1P27	processed_pseudogene	21.3003	1.7x10^-09	3.3x10^-07	5.59736	1.3x10^-01	4.0x10^-01	3.36237	3.6x10^-01	7.7x10^-01	1.91785	5.3x10^-01	7.0x10^-01	3.92932	2.5x10^-01	1.0x10^+00	3.67951	3.1x10^-01	1.0x10^00	1.44452	6.9x10^-01	9.8x10^-01	N
ENSG00000244441	AC126182.2	processed_pseudogene	21.4464	1.6x10^-10	4.1x10^-08	5.59356	7.7x10^-02	3.1x10^-01	-2.94846	3.7x10^-01	7.8x10^-01	-2.49487	3.5x10^-01	5.4x10^-01	6.55559	4.6x10^-02	7.2x10^-01	8.08843	1.0x10^-02	3.7x10^-01	-0.453592	8.9x10^-01	9.9x10^-01	N
ENSG00000183514	TDGF1P2	processed_pseudogene	21.4851	7.9x10^-13	3.6x10^-10	24.5692	NA	NA	22.0299	NA	NA	19.4701	NA	NA	1.65665	5.6x10^-01	1.0x10^+00	5.09916	NA	NA	2.55979	NA	NA	N
ENSG00000258965	AC044913.1	processed_pseudogene	21.5783	8.4x10^-14	5.0x10^-11	3.24975	3.3x10^-01	6.3x10^-01	1.98376	5.5x10^-01	8.7x10^-01	-0.038928	9.9x10^-01	9.9x10^-01	3.6528	1.9x10^-01	1.0x10^+00	3.28867	3.2x10^-01	1.0x10^00	2.02268	5.4x10^-01	9.8x10^-01	N
ENSG00000262539	AC005829.2	processed_pseudogene	21.7595	3.5x10^-11	1.1x10^-08	3.19957	3.8x10^-01	6.7x10^-01	-23.6894	1.9x10^-10	7.5x10^-08	0.0460956	9.9x10^-01	9.9x10^-01	2.0186	5.2x10^-01	1.0x10^+00	3.15348	3.8x10^-01	1.0x10^00	-23.7355	9.5x10^-11	4.0x10^-08	N
ENSG00000228169	PPIAP19	processed_pseudogene	-0.53703	7.6x10^-01	8.9x10^-01	1.60236	4.7x10^-01	7.4x10^-01	-4.98752	2.9x10^-02	3.0x10^-01	3.22887	7.4x10^-02	2.1x10^-01	-0.996233	5.6x10^-01	1.0x10^+00	-1.62651	4.5x10^-01	1.0x10^00	-8.21639	2.6x10^-04	4.4x10^-02	N
ENSG00000231414	AC016700.2	processed_pseudogene	0.428281	8.0x10^-01	9.1x10^-01	-3.08787	1.4x10^-01	4.1x10^-01	1.386	4.7x10^-01	8.3x10^-01	4.02587	1.1x10^-02	7.1x10^-02	-3.59669	2.4x10^-02	5.6x10^-01	-7.11374	4.9x10^-04	4.4x10^-02	-2.63987	1.6x10^-01	9.4x10^-01	N
ENSG00000235150	RCBTB2P1	processed_pseudogene	-2.6191	8.2x10^-02	2.7x10^-01	-4.97591	1.0x10^-02	1.2x10^-01	-1.7624	3.2x10^-01	7.5x10^-01	1.92041	1.8x10^-01	3.7x10^-01	-4.53851	2.0x10^-03	1.5x10^-01	-6.89632	3.1x10^-04	3.1x10^-02	-3.68282	3.6x10^-02	7.1x10^-01	N
ENSG00000235508	RPS2P7	processed_pseudogene	1.0766	3.6x10^-01	6.0x10^-01	-2.77027	4.0x10^-02	2.3x10^-01	2.02481	1.3x10^-01	5.5x10^-01	1.99652	6.9x10^-02	2.1x10^-01	-0.920264	4.2x10^-01	1.0x10^+00	-4.76679	3.3x10^-04	3.2x10^-02	0.0282937	9.8x10^-01	1.0x10^+00	N
ENSG00000236862	RPS20P24	processed_pseudogene	3.83413	8.8x10^-02	2.8x10^-01	3.88175	1.1x10^-01	3.7x10^-01	-0.857541	7.2x10^-01	9.3x10^-01	-4.94788	1.7x10^-02	9.2x10^-02	3.83691	8.1x10^-02	8.4x10^-01	8.82963	3.2x10^-04	3.2x10^-02	4.09034	9.7x10^-02	8.8x10^-01	N
ENSG00000251017	AC093677.1	processed_pseudogene	-0.442081	7.8x10^-01	9.0x10^-01	-5.49279	5.8x10^-03	9.1x10^-02	0.541999	7.6x10^-01	9.5x10^-01	2.46951	9.8x10^-02	2.5x10^-01	-2.91311	6.3x10^-02	7.9x10^-01	-7.9623	5.0x10^-05	7.2x10^-03	-1.92751	2.8x10^-01	9.6x10^-01	N
ENSG00000259022	DNAJC8P1	processed_pseudogene	-0.0345232	9.8x10^-01	9.9x10^-01	-4.77934	2.9x10^-03	6.2x10^-02	0.937936	5.5x10^-01	8.7x10^-01	0.925309	4.7x10^-01	6.5x10^-01	-0.959822	4.8x10^-01	1.0x10^+00	-5.70465	3.1x10^-04	3.1x10^-02	0.0126275	9.9x10^-01	1.0x10^+00	N
ENSG00000259699	HMGB1P8	processed_pseudogene	1.31743	4.6x10^-01	6.9x10^-01	-4.42184	4.2x10^-02	2.3x10^-01	2.31422	2.5x10^-01	6.9x10^-01	3.07852	6.3x10^-02	2.0x10^-01	-1.76188	3.1x10^-01	1.0x10^+00	-7.50036	4.3x10^-04	4.1x10^-02	-0.764299	7.0x10^-01	9.8x10^-01	N
ENSG00000236058	RPL17P36	processed_pseudogene	1.04684	2.8x10^-01	5.2x10^-01	-1.42726	2.0x10^-01	5.0x10^-01	1.90959	8.5x10^-02	4.8x10^-01	2.89376	1.5x10^-03	2.1x10^-02	-1.84751	4.9x10^-02	7.4x10^-01	-4.32101	8.3x10^-05	1.1x10^-02	-0.984166	3.7x10^-01	9.6x10^-01	N
ENSG00000237161	AC068446.1	processed_pseudogene	0.928285	3.3x10^-01	5.7x10^-01	1.45985	2.0x10^-01	5.0x10^-01	0.0782972	9.5x10^-01	9.9x10^-01	4.17995	9.7x10^-06	5.4x10^-04	-3.25167	4.4x10^-04	5.6x10^-02	-2.7201	1.6x10^-02	4.8x10^-01	-4.10166	2.9x10^-04	4.7x10^-02	N
ENSG00000266066	POLRMTP1	processed_pseudogene	0.998864	4.2x10^-01	6.5x10^-01	-0.600768	6.9x10^-01	8.8x10^-01	1.7383	2.4x10^-01	6.8x10^-01	4.52815	2.2x10^-04	5.5x10^-03	-3.52924	3.5x10^-03	2.1x10^-01	-5.12892	4.7x10^-04	4.3x10^-02	-2.78984	5.7x10^-02	8.1x10^-01	N
ENSG00000223540	RPS15AP5	processed_pseudogene	1.82	9.5x10^-02	2.9x10^-01	-0.182846	8.9x10^-01	9.7x10^-01	2.62262	3.8x10^-02	3.4x10^-01	4.54441	1.4x10^-05	7.4x10^-04	-2.72863	8.4x10^-03	3.4x10^-01	-4.72726	2.0x10^-04	2.2x10^-02	-1.92179	1.1x10^-01	9.1x10^-01	N
ENSG00000186743	TPI1P3	processed_pseudogene	1.31376	4.5x10^-01	6.8x10^-01	-3.27284	1.3x10^-01	4.0x10^-01	2.29184	2.5x10^-01	6.9x10^-01	4.96583	2.7x10^-03	3.0x10^-02	-3.65567	3.1x10^-02	6.2x10^-01	-8.23867	1.0x10^-04	1.3x10^-02	-2.67399	1.7x10^-01	9.4x10^-01	N
ENSG00000249465	RBMXP4	processed_pseudogene	-0.430175	8.1x10^-01	9.2x10^-01	-6.88991	2.1x10^-03	5.1x10^-02	0.560211	7.9x10^-01	9.5x10^-01	5.20567	2.3x10^-03	2.7x10^-02	-5.63597	1.5x10^-03	1.3x10^-01	-12.0956	4.1x10^-08	9.8x10^-06	-4.64546	2.3x10^-02	6.3x10^-01	N
ENSG00000237964	AC068042.1	processed_pseudogene	1.18923	5.1x10^-01	7.3x10^-01	-2.32341	3.0x10^-01	6.0x10^-01	2.18466	3.0x10^-01	7.3x10^-01	5.28214	2.3x10^-03	2.7x10^-02	-4.09494	1.7x10^-02	4.8x10^-01	-7.60555	4.5x10^-04	4.2x10^-02	-3.09748	1.2x10^-01	9.1x10^-01	N
ENSG00000251411	AC093827.3	processed_pseudogene	1.31496	3.6x10^-01	6.1x10^-01	-0.755346	6.8x10^-01	8.7x10^-01	4.45417	1.2x10^-02	2.0x10^-01	5.86977	6.4x10^-05	2.3x10^-03	-4.55513	1.0x10^-03	9.8x10^-02	-6.62512	2.2x10^-04	2.4x10^-02	-1.41561	4.1x10^-01	9.6x10^-01	N
ENSG00000213493	ACTN4P1	processed_pseudogene	3.64041	5.7x10^-03	5.5x10^-02	-0.0103047	9.9x10^-01	1.0x10^+00	4.57746	2.1x10^-03	7.3x10^-02	5.96301	1.3x10^-06	1.0x10^-04	-2.32717	6.5x10^-02	8.0x10^-01	-5.97332	5.7x10^-05	8.0x10^-03	-1.38555	3.4x10^-01	9.6x10^-01	N
ENSG00000230299	AC093162.1	processed_pseudogene	4.85461	1.8x10^-01	4.1x10^-01	-0.352763	9.3x10^-01	9.8x10^-01	5.03276	2.4x10^-01	6.8x10^-01	-19.5018	4.1x10^-08	5.1x10^-06	4.81371	1.7x10^-01	9.9x10^-01	19.1491	6.7x10^-06	1.3x10^-03	24.5346	6.0x10^-09	2.0x10^-06	N
ENSG00000223624	AL033528.1	processed_pseudogene	2.17459	5.5x10^-01	7.5x10^-01	4.89863	2.6x10^-01	5.6x10^-01	3.33183	4.5x10^-01	8.2x10^-01	-18.0027	8.3x10^-07	7.2x10^-05	3.8919	2.7x10^-01	1.0x10^+00	22.9013	1.1x10^-07	2.5x10^-05	21.3345	7.6x10^-07	2.0x10^-04	N
ENSG00000218980	FTH1P15	processed_pseudogene	-1.94359	5.9x10^-02	2.2x10^-01	1.05598	4.1x10^-01	7.0x10^-01	-3.44835	7.9x10^-03	1.6x10^-01	-3.5245	9.9x10^-04	1.6x10^-02	1.58076	1.2x10^-01	9.3x10^-01	4.58048	3.3x10^-04	3.2x10^-02	0.0761534	9.5x10^-01	1.0x10^+00	N
ENSG00000229266	POM121L8P	processed_pseudogene	-3.34063	1.1x10^-01	3.1x10^-01	-2.25449	4.3x10^-01	7.1x10^-01	7.31264	8.3x10^-03	1.6x10^-01	6.03373	8.2x10^-03	6.1x10^-02	-9.37184	4.1x10^-06	1.4x10^-03	-8.28822	3.1x10^-03	1.7x10^-01	1.27891	6.4x10^-01	9.8x10^-01	N
ENSG00000260405	AC109446.1	processed_pseudogene	-1.69485	4.9x10^-01	7.1x10^-01	-17.6115	NA	NA	8.90306	NA	NA	7.53521	NA	NA	-8.99766	1.2x10^-04	2.1x10^-02	-25.1467	NA	NA	1.36785	NA	NA	N
ENSG00000234376	UBTFL2	processed_pseudogene	-0.187656	9.4x10^-01	9.8x10^-01	9.62888	NA	NA	0.806171	NA	NA	8.52894	NA	NA	-8.70368	1.5x10^-04	2.5x10^-02	1.09993	NA	NA	-7.72277	NA	NA	N
ENSG00000225415	CCRL1P1	processed_pseudogene	-0.100765	9.6x10^-01	9.8x10^-01	0.639917	NA	NA	5.61743	NA	NA	8.40833	NA	NA	-8.50677	2.8x10^-05	6.7x10^-03	-7.76841	NA	NA	-2.7909	NA	NA	N
ENSG00000258960	AL391261.3	processed_pseudogene	-2.30663	3.0x10^-01	5.5x10^-01	-2.07908	4.7x10^-01	7.4x10^-01	2.63197	3.4x10^-01	7.6x10^-01	5.57113	1.5x10^-02	8.6x10^-02	-7.87436	2.5x10^-04	3.7x10^-02	-7.65021	6.5x10^-03	2.8x10^-01	-2.93916	2.8x10^-01	9.6x10^-01	N
ENSG00000250480	AC034244.2	processed_pseudogene	-1.87793	3.2x10^-01	5.7x10^-01	-1.89537	4.7x10^-01	7.4x10^-01	2.90944	2.4x10^-01	6.8x10^-01	5.78344	4.8x10^-03	4.4x10^-02	-7.65199	2.5x10^-05	6.3x10^-03	-7.67881	2.5x10^-03	1.5x10^-01	-2.874	2.3x10^-01	9.5x10^-01	N
ENSG00000258613	RPL21P7	processed_pseudogene	-3.75013	7.7x10^-02	2.6x10^-01	-5.09619	NA	NA	0.357467	NA	NA	3.86034	NA	NA	-7.6098	2.4x10^-04	3.6x10^-02	-8.95653	NA	NA	-3.50287	NA	NA	N
ENSG00000242747	AC090515.1	processed_pseudogene	-0.947724	6.0x10^-01	7.9x10^-01	-0.132636	9.5x10^-01	9.9x10^-01	3.57367	1.1x10^-01	5.2x10^-01	6.44668	5.1x10^-04	9.9x10^-03	-7.39152	1.6x10^-05	4.6x10^-03	-6.57932	3.5x10^-03	1.9x10^-01	-2.87302	1.8x10^-01	9.4x10^-01	N
ENSG00000236380	VENTXP7	processed_pseudogene	1.47358	4.8x10^-01	7.0x10^-01	9.14172	NA	NA	1.65136	NA	NA	8.82914	NA	NA	-7.33598	1.6x10^-04	2.7x10^-02	0.312586	NA	NA	-7.17778	NA	NA	N
ENSG00000232908	HSD17B7P1	processed_pseudogene	1.40685	4.3x10^-01	6.7x10^-01	5.68255	NA	NA	1.83904	NA	NA	8.73194	NA	NA	-7.32501	1.0x10^-05	3.0x10^-03	-3.04939	NA	NA	-6.8929	NA	NA	N
ENSG00000213964	CHCHD4P4	processed_pseudogene	-1.05294	5.9x10^-01	7.8x10^-01	-0.650261	7.9x10^-01	9.2x10^-01	-1.60629	5.1x10^-01	8.5x10^-01	5.88683	2.7x10^-03	3.0x10^-02	-6.94431	2.4x10^-04	3.6x10^-02	-6.53709	5.9x10^-03	2.6x10^-01	-7.49312	1.7x10^-03	1.7x10^-01	N
ENSG00000235828	RPL36AP26	processed_pseudogene	3.231	8.2x10^-02	2.7x10^-01	2.16502	3.9x10^-01	6.8x10^-01	-5.39151	4.3x10^-02	3.6x10^-01	3.36315	1.1x10^-01	2.7x10^-01	-6.88622	6.0x10^-05	1.2x10^-02	-1.19813	6.3x10^-01	1.0x10^00	-8.75465	8.5x10^-04	1.1x10^-01	N
ENSG00000227499	AC092647.2	processed_pseudogene	-0.232279	9.0x10^-01	9.6x10^-01	-0.489073	8.4x10^-01	9.5x10^-01	0.0493766	9.8x10^-01	1.0x10^+00	6.60194	4.8x10^-04	9.5x10^-03	-6.83409	1.2x10^-04	2.2x10^-02	-7.09101	2.0x10^-03	1.3x10^-01	-6.55256	4.3x10^-03	3.0x10^-01	N
ENSG00000258011	HMGA1P3	processed_pseudogene	-0.688383	6.0x10^-01	7.9x10^-01	3.65518	3.5x10^-02	2.2x10^-01	-0.472028	7.9x10^-01	9.5x10^-01	6.06733	2.4x10^-05	1.1x10^-03	-6.74462	8.5x10^-08	3.9x10^-05	-2.41215	1.5x10^-01	1.0x10^00	-6.53936	1.6x10^-04	2.8x10^-02	N
ENSG00000255500	AC109635.6	processed_pseudogene	-0.904987	6.1x10^-01	8.0x10^-01	-2.40643	2.7x10^-01	5.7x10^-01	-0.194051	9.3x10^-01	9.8x10^-01	5.75501	1.1x10^-03	1.7x10^-02	-6.65998	1.1x10^-04	2.1x10^-02	-8.16144	1.6x10^-04	1.9x10^-02	-5.94906	4.9x10^-03	3.2x10^-01	N
ENSG00000231270	AL772284.1	processed_pseudogene	-3.71443	3.7x10^-02	1.7x10^-01	2.51568	NA	NA	-4.83902	NA	NA	2.60072	NA	NA	-6.31395	2.9x10^-04	4.0x10^-02	-0.0850375	NA	NA	-7.43974	NA	NA	N
ENSG00000237882	PPIAP13	processed_pseudogene	0.0942166	9.6x10^-01	9.8x10^-01	0.717577	7.4x10^-01	9.0x10^-01	-0.889028	6.9x10^-01	9.2x10^-01	6.35872	3.1x10^-04	6.9x10^-03	-6.26345	2.1x10^-04	3.2x10^-02	-5.64114	7.2x10^-03	3.0x10^-01	-7.24775	7.4x10^-04	9.8x10^-02	N
ENSG00000213970	AC006122.1	processed_pseudogene	1.41941	3.3x10^-01	5.8x10^-01	1.96762	2.6x10^-01	5.6x10^-01	0.562441	7.6x10^-01	9.4x10^-01	7.63113	1.1x10^-07	1.2x10^-05	-6.21169	2.9x10^-06	1.0x10^-03	-5.66352	5.7x10^-04	5.1x10^-02	-7.06869	3.0x10^-05	6.5x10^-03	N
ENSG00000235847	LDHAP7	processed_pseudogene	-0.812036	5.7x10^-01	7.7x10^-01	-2.68797	NA	NA	3.94665	NA	NA	5.2906	NA	NA	-6.1019	5.2x10^-06	1.7x10^-03	-7.97857	NA	NA	-1.34395	NA	NA	N
ENSG00000233278	RPS26P2	processed_pseudogene	0.693432	6.3x10^-01	8.1x10^-01	3.26713	7.6x10^-02	3.1x10^-01	1.4297	4.4x10^-01	8.2x10^-01	5.90906	1.1x10^-04	3.4x10^-03	-5.20604	1.1x10^-04	2.0x10^-02	-2.64193	1.3x10^-01	1.0x10^00	-4.47935	1.2x10^-02	4.9x10^-01	N
ENSG00000231006	RPL7P32	processed_pseudogene	-2.67961	2.3x10^-02	1.3x10^-01	-3.21965	NA	NA	4.00598	NA	NA	2.16354	NA	NA	-4.84297	2.5x10^-05	6.3x10^-03	-5.38319	NA	NA	1.84244	NA	NA	N
ENSG00000238251	AL133477.1	processed_pseudogene	1.00596	4.3x10^-01	6.6x10^-01	4.48481	7.5x10^-03	1.1x10^-01	1.38692	4.1x10^-01	8.0x10^-01	5.75608	3.3x10^-05	1.4x10^-03	-4.76235	8.5x10^-05	1.6x10^-02	-1.27126	4.4x10^-01	1.0x10^00	-4.36915	7.7x10^-03	4.1x10^-01	N
ENSG00000213152	RPL7AP60	processed_pseudogene	-1.1288	3.7x10^-01	6.1x10^-01	-1.54051	3.3x10^-01	6.3x10^-01	-0.831139	5.9x10^-01	8.8x10^-01	3.5971	3.7x10^-03	3.7x10^-02	-4.7263	9.6x10^-05	1.8x10^-02	-5.1376	8.9x10^-04	7.0x10^-02	-4.42823	3.1x10^-03	2.5x10^-01	N
ENSG00000243759	ST13P15	processed_pseudogene	2.2254	4.6x10^-02	1.9x10^-01	1.84135	1.8x10^-01	4.7x10^-01	2.52844	6.3x10^-02	4.3x10^-01	6.75942	1.7x10^-09	2.8x10^-07	-4.53374	2.6x10^-05	6.4x10^-03	-4.91808	2.3x10^-04	2.5x10^-02	-4.23098	1.5x10^-03	1.6x10^-01	N
ENSG00000213036	AL445305.1	processed_pseudogene	-0.139307	9.0x10^-01	9.6x10^-01	2.12728	NA	NA	0.511342	NA	NA	4.30069	NA	NA	-4.43752	6.6x10^-05	1.3x10^-02	-2.17341	NA	NA	-3.78935	NA	NA	N
ENSG00000237039	AC018738.1	processed_pseudogene	1.89939	7.5x10^-02	2.5x10^-01	1.35034	NA	NA	4.46927	NA	NA	6.09481	NA	NA	-4.19143	4.6x10^-06	1.5x10^-03	-4.74447	NA	NA	-1.62553	NA	NA	N
ENSG00000236060	HSPB1P1	processed_pseudogene	-1.30731	1.9x10^-01	4.2x10^-01	-1.97778	NA	NA	1.64708	NA	NA	2.87119	NA	NA	-4.17494	1.5x10^-05	4.4x10^-03	-4.84897	NA	NA	-1.22411	NA	NA	N
ENSG00000244245	AC133134.1	processed_pseudogene	-0.561746	5.6x10^-01	7.7x10^-01	-2.91373	3.3x10^-02	2.1x10^-01	-3.70101	7.0x10^-03	1.5x10^-01	0.379651	7.3x10^-01	8.4x10^-01	-3.63378	1.1x10^-04	1.9x10^-02	-3.29338	1.4x10^-02	4.5x10^-01	-4.08066	2.6x10^-03	2.3x10^-01	N
ENSG00000234743	EIF5AP4	processed_pseudogene	-0.227778	8.2x10^-01	9.2x10^-01	2.34172	NA	NA	-1.91496	NA	NA	3.3873	NA	NA	-3.61516	2.5x10^-04	3.6x10^-02	-1.04558	NA	NA	-5.30226	NA	NA	N
ENSG00000225573	RPL35P5	processed_pseudogene	-0.653879	4.9x10^-01	7.1x10^-01	-1.19636	3.0x10^-01	6.0x10^-01	-0.262117	8.2x10^-01	9.6x10^-01	2.77514	3.4x10^-03	3.4x10^-02	-3.42886	2.0x10^-04	3.0x10^-02	-3.97151	5.3x10^-04	4.7x10^-02	-3.03726	7.4x10^-03	4.0x10^-01	N
ENSG00000235776	AC000089.1	processed_pseudogene	0.158004	8.4x10^-01	9.3x10^-01	0.421921	6.6x10^-01	8.6x10^-01	-0.164669	8.6x10^-01	9.8x10^-01	3.27222	3.5x10^-05	1.5x10^-03	-3.11405	4.8x10^-05	1.1x10^-02	-2.8503	2.6x10^-03	1.5x10^-01	-3.43689	2.9x10^-04	4.7x10^-02	N
ENSG00000224861	YBX1P1	processed_pseudogene	0.185431	7.8x10^-01	9.0x10^-01	-0.534987	5.0x10^-01	7.6x10^-01	0.662396	4.0x10^-01	7.9x10^-01	2.77508	1.8x10^-05	8.9x10^-04	-2.58958	4.9x10^-05	1.1x10^-02	-3.31007	2.0x10^-05	3.3x10^-03	-2.11269	6.3x10^-03	3.7x10^-01	N
ENSG00000253676	TAGLN2P1	processed_pseudogene	-0.737459	3.5x10^-01	5.9x10^-01	-0.100431	9.1x10^-01	9.8x10^-01	-1.90556	4.2x10^-02	3.6x10^-01	-3.84013	6.4x10^-07	5.8x10^-05	3.1027	5.4x10^-05	1.1x10^-02	3.7397	5.1x10^-05	7.3x10^-03	1.93458	3.6x10^-02	7.1x10^-01	N
ENSG00000260497	AC141846.1	processed_pseudogene	7.17847	4.7x10^-02	1.9x10^-01	-0.0130648	1.0x10^+00	1.0x10^+00	9.90622	8.1x10^-03	1.6x10^-01	-16.1485	3.1x10^-07	3.0x10^-05	23.2334	5.0x10^-11	2.6x10^-08	16.1354	1.9x10^-05	3.2x10^-03	26.0547	1.6x10^-12	8.8x10^-10	N
ENSG00000226636	AC006020.1	processed_pseudogene	4.52835	2.4x10^-03	3.2x10^-02	#N/A	#N/A	#N/A	#N/A	#N/A	#N/A	#N/A	#N/A	#N/A	1.27301	3.5x10^-01	1.0x10^+00	#N/A	#N/A	#N/A	#N/A	#N/A	#N/A	N
ENSG00000177369	FLJ40194	processed_transcript	3.31417	1.9x10^-02	1.1x10^-01	7.71575	1.3x10^-05	1.2x10^-03	0.63116	7.2x10^-01	9.3x10^-01	1.12219	4.4x10^-01	6.3x10^-01	3.29032	1.7x10^-02	4.8x10^-01	6.59356	1.4x10^-04	1.7x10^-02	-0.491034	7.8x10^-01	9.9x10^-01	N
ENSG00000227195	MIR663AHG	processed_transcript	2.31822	7.7x10^-02	2.6x10^-01	4.78473	2.0x10^-03	5.0x10^-02	-2.00977	2.0x10^-01	6.4x10^-01	3.03843	1.7x10^-02	9.2x10^-02	0.531828	6.8x10^-01	1.0x10^+00	1.7463	2.5x10^-01	1.0x10^00	-5.04821	1.1x10^-03	1.3x10^-01	N
ENSG00000230891	LINC00692	processed_transcript	-5.18498	3.5x10^-02	1.6x10^-01	-23.4971	1.3x10^-13	8.3x10^-11	-0.331336	9.1x10^-01	9.8x10^-01	-1.51961	5.5x10^-01	7.1x10^-01	-3.66515	1.3x10^-01	9.4x10^-01	-21.9775	2.2x10^-12	8.1x10^-10	1.18827	6.9x10^-01	9.8x10^-01	N
ENSG00000174365	SNHG11	processed_transcript	2.17599	1.5x10^-01	3.7x10^-01	6.59838	2.7x10^-04	1.3x10^-02	-1.78827	3.3x10^-01	7.5x10^-01	5.72935	1.3x10^-04	3.7x10^-03	-3.55338	1.5x10^-02	4.5x10^-01	0.869026	6.2x10^-01	1.0x10^00	-7.51762	3.4x10^-05	7.3x10^-03	168	37.9495	54.5455	47.4746	75	49.5429	75
ENSG00000255717	SNHG1	processed_transcript	-4.21797	1.4x10^-03	2.3x10^-02	1.53514	NA	NA	-4.16243	NA	NA	1.01155	NA	NA	-5.22948	5.0x10^-05	1.1x10^-02	0.523587	NA	NA	-5.17398	NA	NA	169170171172	43.0108	63.6364	44.0733	83.3333	46.2861	83.3333
ENSG00000224699	LAMTOR5-AS1	processed_transcript	3.11734	4.1x10^-03	4.5x10^-02	3.68952	5.1x10^-03	8.5x10^-02	2.15532	1.0x10^-01	5.1x10^-01	1.19361	2.7x10^-01	4.7x10^-01	1.92373	7.0x10^-02	8.1x10^-01	2.49591	5.4x10^-02	8.4x10^-01	0.961706	4.6x10^-01	9.7x10^-01	173	29.6332	72.7273	26.2151	91.6667	39.6589	91.6667
ENSG00000240535	AC034238.1	processed_transcript	4.12643	4.5x10^-03	4.8x10^-02	5.75446	NA	NA	4.94326	NA	NA	5.65316	NA	NA	-0.690938	6.2x10^-01	1.0x10^+00	0.101296	NA	NA	-0.709898	NA	NA	N
ENSG00000259605	AC074212.1	processed_transcript	4.42225	9.7x10^-04	1.8x10^-02	-0.372935	8.5x10^-01	9.5x10^-01	-5.52068	6.3x10^-03	1.4x10^-01	-0.474141	7.8x10^-01	8.7x10^-01	-0.558981	6.7x10^-01	1.0x10^+00	0.101206	9.6x10^-01	1.0x10^00	-5.04654	1.1x10^-02	4.9x10^-01	N
ENSG00000167459	LINC00905	processed_transcript	4.49505	4.0x10^-03	4.4x10^-02	0.506204	8.1x10^-01	9.3x10^-01	-0.0732904	9.7x10^-01	1.0x10^+00	-2.55595	1.5x10^-01	3.3x10^-01	2.80116	6.6x10^-02	8.0x10^-01	3.06215	1.5x10^-01	1.0x10^00	2.48266	2.4x10^-01	9.5x10^-01	N
ENSG00000272734	ADIRF-AS1	processed_transcript	5.03212	4.6x10^-06	3.8x10^-04	4.57354	6.6x10^-04	2.4x10^-02	5.37817	6.2x10^-05	5.5x10^-03	2.34994	3.4x10^-02	1.4x10^-01	2.68134	1.2x10^-02	4.1x10^-01	2.2236	9.1x10^-02	1.0x10^+00	3.02823	2.2x10^-02	6.1x10^-01	N
ENSG00000186235	AC016757.1	processed_transcript	5.18494	9.1x10^-04	1.8x10^-02	2.95265	1.5x10^-01	4.3x10^-01	1.20232	5.6x10^-01	8.7x10^-01	2.2127	1.9x10^-01	3.8x10^-01	0.115562	9.4x10^-01	1.0x10^+00	0.739948	7.1x10^-01	1.0x10^00	-1.01038	6.2x10^-01	9.8x10^-01	N
ENSG00000241472	PTPRG-AS1	processed_transcript	5.49466	3.7x10^-04	9.9x10^-03	8.25811	1.8x10^-05	1.6x10^-03	5.28695	6.1x10^-03	1.4x10^-01	2.44778	1.2x10^-01	2.9x10^-01	3.04413	4.1x10^-02	6.9x10^-01	5.81033	2.0x10^-03	1.3x10^-01	2.83917	1.3x10^-01	9.2x10^-01	174	17.7054	18.1818	20.8833	75	52.8247	75
ENSG00000258875	AL135818.1	processed_transcript	6.39509	1.0x10^-03	1.9x10^-02	7.31079	1.7x10^-03	4.5x10^-02	3.27788	1.6x10^-01	6.0x10^-01	1.01292	6.0x10^-01	7.5x10^-01	5.38328	4.7x10^-03	2.4x10^-01	6.29787	5.9x10^-03	2.6x10^-01	2.26496	3.2x10^-01	9.6x10^-01	N
ENSG00000271434	AL445237.1	processed_transcript	6.63885	1.9x10^-03	2.7x10^-02	3.83639	1.6x10^-01	4.5x10^-01	4.77065	8.4x10^-02	4.7x10^-01	6.20271	6.5x10^-03	5.2x10^-02	-1.44713	4.7x10^-01	1.0x10^+00	-2.36632	3.8x10^-01	1.0x10^00	-1.43206	6.0x10^-01	9.8x10^-01	N
ENSG00000248671	ALG1L9P	processed_transcript	7.53659	6.1x10^-07	6.5x10^-05	5.74353	2.9x10^-03	6.2x10^-02	2.5901	1.8x10^-01	6.2x10^-01	2.95361	6.3x10^-02	2.0x10^-01	1.94366	1.8x10^-01	9.9x10^-01	2.78992	1.4x10^-01	1.0x10^00	-0.363509	8.5x10^-01	9.9x10^-01	N
ENSG00000221817	PPP3CB-AS1	processed_transcript	0.417684	7.4x10^-01	8.7x10^-01	-2.27956	1.4x10^-01	4.1x10^-01	2.66268	8.1x10^-02	4.7x10^-01	4.34201	5.3x10^-04	1.0x10^-02	-2.739	2.4x10^-02	5.6x10^-01	-6.62157	1.2x10^-05	2.1x10^-03	-1.67933	2.6x10^-01	9.6x10^-01	N
ENSG00000242797	GLYCTK-AS1	processed_transcript	5.27125	1.0x10^-02	7.7x10^-02	6.25884	6.6x10^-03	9.7x10^-02	-1.43681	5.5x10^-01	8.7x10^-01	9.02384	2.2x10^-06	1.6x10^-04	-3.75774	5.6x10^-02	7.7x10^-01	-2.765	2.2x10^-01	1.0x10^00	-10.4606	8.9x10^-06	2.2x10^-03	N
ENSG00000224490	TTC21B-AS1	processed_transcript	0.899707	5.1x10^-01	7.2x10^-01	1.76175	2.7x10^-01	5.7x10^-01	-1.54335	3.5x10^-01	7.6x10^-01	6.10207	3.8x10^-06	2.5x10^-04	-5.20318	8.2x10^-05	1.6x10^-02	-4.34032	5.8x10^-03	2.6x10^-01	-7.64542	1.9x10^-06	5.0x10^-04	N
ENSG00000178722	C5orf64	processed_transcript	2.20779	1.3x10^-01	3.4x10^-01	9.45251	NA	NA	2.70946	NA	NA	6.78736	NA	NA	-4.87587	2.5x10^-04	3.6x10^-02	2.66515	NA	NA	-4.0779	NA	NA	175	38.9235	27.2727	51.9734	66.6667	49.0061	75
ENSG00000018610	CXorf56	protein_coding	0.0329169	9.8x10^-01	9.9x10^-01	-6.71113	1.5x10^-05	1.4x10^-03	-1.11817	4.7x10^-01	8.3x10^-01	-0.562478	6.6x10^-01	7.9x10^-01	-0.141689	9.1x10^-01	1.0x10^+00	-6.14865	5.7x10^-05	8.0x10^-03	-0.555695	7.1x10^-01	9.9x10^-01	N
ENSG00000023902	PLEKHO1	protein_coding	-1.26142	6.3x10^-02	2.3x10^-01	-2.71425	7.3x10^-04	2.6x10^-02	-0.553309	4.8x10^-01	8.4x10^-01	-1.73542	7.2x10^-03	5.6x10^-02	0.474731	4.8x10^-01	1.0x10^+00	-0.978824	2.2x10^-01	1.0x10^00	1.18211	1.3x10^-01	9.1x10^-01	N
ENSG00000037749	MFAP3	protein_coding	-0.245684	8.3x10^-01	9.3x10^-01	-2.97445	2.7x10^-02	1.9x10^-01	0.639827	6.3x10^-01	9.0x10^-01	2.08587	5.9x10^-02	1.9x10^-01	-2.33153	3.7x10^-02	6.7x10^-01	-5.06032	1.4x10^-04	1.7x10^-02	-1.44605	2.7x10^-01	9.6x10^-01	N
ENSG00000044115	CTNNA1	protein_coding	-1.18019	8.8x10^-03	7.2x10^-02	-1.81384	6.5x10^-04	2.4x10^-02	-0.741433	1.6x10^-01	6.0x10^-01	-0.741908	9.0x10^-02	2.4x10^-01	-0.43827	3.2x10^-01	1.0x10^+00	-1.07194	4.1x10^-02	7.5x10^-01	0.000475112	1.0x10^+00	1.0x10^00	176,177,178,179,180	7.56717	100	6.80184	100	10.5245	100
ENSG00000081087	OSTM1	protein_coding	-1.48333	1.6x10^-01	3.8x10^-01	-5.56364	2.4x10^-06	3.1x10^-04	-0.526712	6.5x10^-01	9.1x10^-01	-0.509585	6.0x10^-01	7.5x10^-01	-0.973789	3.4x10^-01	1.0x10^+00	-5.05405	1.4x10^-05	2.4x10^-03	-0.0171264	9.9x10^-01	1.0x10^+00	N
ENSG00000090061	CCNK	protein_coding	1.93461	5.5x10^-03	5.4x10^-02	2.63487	1.1x10^-03	3.4x10^-02	0.520594	5.2x10^-01	8.5x10^-01	1.78906	7.1x10^-03	5.5x10^-02	0.145504	8.3x10^-01	1.0x10^+00	0.84581	2.9x10^-01	1.0x10^00	-1.26847	1.1x10^-01	9.0x10^-01	181	26.6208	90.9091	7.8291	100	17.2535	100
ENSG00000090263	MRPS33	protein_coding	-0.182534	9.0x10^-01	9.6x10^-01	-3.02818	8.3x10^-02	3.3x10^-01	0.710632	6.8x10^-01	9.2x10^-01	2.98194	3.5x10^-02	1.4x10^-01	-3.16461	2.6x10^-02	5.8x10^-01	-6.01013	4.7x10^-04	4.3x10^-02	-2.27131	1.8x10^-01	9.4x10^-01	N
ENSG00000100036	SLC35E4	protein_coding	3.60566	8.7x10^-03	7.1x10^-02	6.18516	1.7x10^-04	9.1x10^-03	0.929737	5.7x10^-01	8.8x10^-01	2.52436	6.2x10^-02	1.9x10^-01	1.08128	4.2x10^-01	1.0x10^+00	3.6608	2.4x10^-02	5.8x10^-01	-1.59462	3.2x10^-01	9.6x10^-01	N
ENSG00000100246	DNAL4	protein_coding	1.51813	2.6x10^-01	5.1x10^-01	-0.45839	7.8x10^-01	9.2x10^-01	-7.18005	2.5x10^-05	2.6x10^-03	-0.483059	7.2x10^-01	8.4x10^-01	-0.962271	4.7x10^-01	1.0x10^+00	0.0246693	9.9x10^-01	1.0x10^00	-6.69699	6.7x10^-05	1.4x10^-02	N
ENSG00000100290	BIK	protein_coding	1.71146	4.3x10^-01	6.6x10^-01	-7.32038	3.1x10^-03	6.4x10^-02	2.71009	2.6x10^-01	7.0x10^-01	1.49352	4.5x10^-01	6.4x10^-01	0.217942	9.2x10^-01	1.0x10^+00	-8.8139	3.0x10^-04	3.1x10^-02	1.21657	6.1x10^-01	9.8x10^-01	182	56.1237	18.1818	44.5528	75	59.3979	58.3333
ENSG00000102076	OPN1LW	protein_coding	6.83917	5.9x10^-02	2.2x10^-01	4.52721	2.7x10^-01	5.7x10^-01	-21.9662	1.3x10^-07	2.7x10^-05	0.954827	7.8x10^-01	8.7x10^-01	2.32356	5.1x10^-01	1.0x10^+00	3.57238	3.7x10^-01	1.0x10^00	-22.921	2.3x10^-08	7.3x10^-06	N
ENSG00000104371	DKK4	protein_coding	0.214518	9.2x10^-01	9.7x10^-01	-21.5474	3.5x10^-15	3.5x10^-12	3.23092	2.2x10^-01	6.6x10^-01	4.15872	5.3x10^-02	1.8x10^-01	-3.94422	7.1x10^-02	8.2x10^-01	-25.7062	1.6x10^-21	3.0x10^-18	-0.927804	7.2x10^-01	9.9x10^-01	N
ENSG00000104883	PEX11G	protein_coding	-2.05824	3.1x10^-01	5.5x10^-01	-9.67358	7.2x10^-05	5.0x10^-03	-1.06199	6.4x10^-01	9.1x10^-01	-0.666755	7.2x10^-01	8.4x10^-01	-1.39156	4.8x10^-01	1.0x10^+00	-9.00683	1.8x10^-04	2.0x10^-02	-0.395233	8.6x10^-01	9.9x10^-01	N
ENSG00000105810	CDK6	protein_coding	-2.50163	1.0x10^-02	7.7x10^-02	-1.73204	1.3x10^-01	4.1x10^-01	-4.25963	2.3x10^-04	1.5x10^-02	-1.70249	7.3x10^-02	2.1x10^-01	-0.799124	4.0x10^-01	1.0x10^+00	-0.0295545	9.8x10^-01	1.0x10^00	-2.55715	2.5x10^-02	6.4x10^-01	183184185186	41.4209	100	17.1407	100	32.3308	91.6667
ENSG00000108039	XPNPEP1	protein_coding	-1.28315	3.3x10^-02	1.6x10^-01	-0.588308	3.9x10^-01	6.8x10^-01	-2.67374	9.0x10^-05	7.3x10^-03	-1.52331	6.7x10^-03	5.3x10^-02	0.240165	6.8x10^-01	1.0x10^+00	0.935004	1.6x10^-01	1.0x10^00	-1.15043	8.7x10^-02	8.7x10^-01	N
ENSG00000108309	RUNDC3A	protein_coding	-3.34064	1.0x10^-02	7.8x10^-02	-5.52615	3.9x10^-04	1.7x10^-02	-2.50993	1.1x10^-01	5.1x10^-01	0.117581	9.3x10^-01	9.6x10^-01	-3.45823	6.6x10^-03	3.0x10^-01	-5.64373	2.4x10^-04	2.5x10^-02	-2.62751	8.6x10^-02	8.7x10^-01	N
ENSG00000108423	TUBD1	protein_coding	-2.63326	2.3x10^-02	1.3x10^-01	-5.38064	7.9x10^-05	5.4x10^-03	-1.74508	2.0x10^-01	6.4x10^-01	-1.59211	1.6x10^-01	3.4x10^-01	-1.04114	3.6x10^-01	1.0x10^+00	-3.78853	4.8x10^-03	2.3x10^-01	-0.152973	9.1x10^-01	9.9x10^-01	N
ENSG00000108826	MRPL27	protein_coding	0.534322	6.4x10^-01	8.2x10^-01	-2.51942	5.9x10^-02	2.8x10^-01	1.44449	2.8x10^-01	7.1x10^-01	2.12161	5.3x10^-02	1.8x10^-01	-1.58713	1.6x10^-01	9.8x10^-01	-4.64104	4.2x10^-04	3.9x10^-02	-0.677128	6.1x10^-01	9.8x10^-01	N
ENSG00000109321	AREG	protein_coding	5.883	1.8x10^-02	1.1x10^-01	3.30201	2.9x10^-01	5.9x10^-01	-6.51409	4.4x10^-02	3.6x10^-01	5.35563	3.7x10^-02	1.4x10^-01	-0.701621	7.7x10^-01	1.0x10^+00	-2.05362	5.0x10^-01	1.0x10^00	-11.8697	1.9x10^-04	3.3x10^-02	187	36.643	9.09091	57.6187	41.6667	49.9117	41.6667
ENSG00000110484	SCGB2A2	protein_coding	0.612066	7.6x10^-01	8.9x10^-01	-5.8073	1.7x10^-02	1.5x10^-01	1.60235	4.8x10^-01	8.4x10^-01	4.46606	1.7x10^-02	9.2x10^-02	-3.85431	4.6x10^-02	7.3x10^-01	-10.2734	1.7x10^-05	2.8x10^-03	-2.86371	2.0x10^-01	9.5x10^-01	N
ENSG00000111704	NANOG	protein_coding	-4.21358	2.3x10^-02	1.3x10^-01	-8.60032	1.1x10^-04	6.9x10^-03	-3.24918	1.4x10^-01	5.7x10^-01	-1.38613	4.4x10^-01	6.3x10^-01	-2.82746	1.2x10^-01	9.3x10^-01	-7.21419	9.9x10^-04	7.6x10^-02	-1.86305	3.9x10^-01	9.6x10^-01	188189190191	57.7017	45.4545	47.0333	66.6667	37.0854	58.3333
ENSG00000112511	PHF1	protein_coding	-1.01632	5.9x10^-01	7.8x10^-01	-2.41234	2.4x10^-01	5.4x10^-01	6.01057	1.6x10^-03	6.1x10^-02	-1.49617	3.6x10^-01	5.6x10^-01	-0.905415	6.3x10^-01	1.0x10^+00	-0.916171	6.6x10^-01	1.0x10^00	7.50673	8.5x10^-05	1.6x10^-02	N
ENSG00000115839	RAB3GAP1	protein_coding	-1.51053	2.3x10^-02	1.2x10^-01	-1.81757	3.1x10^-02	2.0x10^-01	-2.94969	4.8x10^-04	2.6x10^-02	-1.66373	1.7x10^-02	9.0x10^-02	-0.611629	3.5x10^-01	1.0x10^+00	-0.153843	8.5x10^-01	1.0x10^00	-1.28596	1.2x10^-01	9.1x10^-01	N
ENSG00000116171	SCP2	protein_coding	-1.49048	1.2x10^-02	8.5x10^-02	-2.26197	1.4x10^-03	4.0x10^-02	-0.990563	1.6x10^-01	6.0x10^-01	-0.620916	2.9x10^-01	4.8x10^-01	-0.869556	1.3x10^-01	9.5x10^-01	-1.64105	1.9x10^-02	5.2x10^-01	-0.369647	6.0x10^-01	9.8x10^-01	N
ENSG00000120210	INSL6	protein_coding	5.5606	1.2x10^-02	8.3x10^-02	-20.2325	6.8x10^-13	3.4x10^-10	4.60318	8.7x10^-02	4.8x10^-01	5.95274	7.2x10^-03	5.6x10^-02	-3.24581	1.2x10^-01	9.2x10^-01	-26.1853	3.5x10^-21	5.8x10^-18	-1.34956	6.1x10^-01	9.8x10^-01	N
ENSG00000120242	IFNA8	protein_coding	1.29288	5.3x10^-01	7.4x10^-01	3.11149	2.2x10^-01	5.2x10^-01	-8.80783	1.1x10^-03	4.6x10^-02	2.31763	2.7x10^-01	4.7x10^-01	1.98309	3.3x10^-01	1.0x10^+00	0.793862	7.5x10^-01	1.0x10^00	-11.1255	2.8x10^-05	6.2x10^-03	N
ENSG00000121905	HPCA	protein_coding	2.57595	8.2x10^-02	2.7x10^-01	6.36366	8.3x10^-04	2.8x10^-02	2.05548	2.8x10^-01	7.1x10^-01	3.15323	4.4x10^-02	1.6x10^-01	-0.576657	6.9x10^-01	1.0x10^+00	3.21043	8.6x10^-02	9.9x10^-01	-1.09775	5.6x10^-01	9.8x10^-01	N
ENSG00000123595	RAB9A	protein_coding	-1.4567	2.8x10^-01	5.2x10^-01	-0.590022	7.1x10^-01	8.9x10^-01	-3.94964	1.4x10^-02	2.1x10^-01	3.10346	1.7x10^-02	9.2x10^-02	-4.55964	4.8x10^-04	6.0x10^-02	-3.69348	1.8x10^-02	5.1x10^-01	-7.0531	7.8x10^-06	1.9x10^-03	N
ENSG00000124003	MOGAT1	protein_coding	3.07104	1.2x10^-01	3.3x10^-01	-0.320441	9.0x10^-01	9.7x10^-01	-9.02003	5.6x10^-04	3.0x10^-02	-2.7853	1.9x10^-01	3.8x10^-01	1.35679	4.8x10^-01	1.0x10^+00	2.46486	3.3x10^-01	1.0x10^00	-6.23473	1.6x10^-02	5.4x10^-01	N
ENSG00000124479	NDP	protein_coding	-1.99186	3.4x10^-01	5.9x10^-01	-9.45293	1.9x10^-04	1.0x10^-02	-0.997221	6.8x10^-01	9.2x10^-01	-1.55267	4.3x10^-01	6.2x10^-01	-0.438982	8.3x10^-01	1.0x10^+00	-7.90026	1.6x10^-03	1.1x10^-01	0.555448	8.1x10^-01	9.9x10^-01	N
ENSG00000124935	SCGB1D2	protein_coding	1.58361	6.6x10^-01	8.3x10^-01	-21.1403	4.3x10^-08	8.6x10^-06	2.26317	5.5x10^-01	8.7x10^-01	2.80852	3.7x10^-01	5.6x10^-01	1.30224	7.2x10^-01	1.0x10^+00	-23.9488	3.0x10^-10	8.6x10^-08	-0.545358	8.8x10^-01	9.9x10^-01	N
ENSG00000127530	OR7C1	protein_coding	-5.08246	8.4x10^-03	7.0x10^-02	-7.67077	1.1x10^-03	3.5x10^-02	-4.20952	7.0x10^-02	4.4x10^-01	-1.98299	3.0x10^-01	5.0x10^-01	-3.09942	1.0x10^-01	9.0x10^-01	-5.68777	1.4x10^-02	4.5x10^-01	-2.22653	3.3x10^-01	9.6x10^-01	N
ENSG00000128595	CALU	protein_coding	-2.55713	7.5x10^-03	6.5x10^-02	-3.59694	1.9x10^-03	4.8x10^-02	-1.95918	9.0x10^-02	4.9x10^-01	-1.37002	1.5x10^-01	3.3x10^-01	-1.18711	2.0x10^-01	1.0x10^+00	-2.22692	5.1x10^-02	8.1x10^-01	-0.589164	6.0x10^-01	9.8x10^-01	192193	32.922	90.9091	26.4912	100	32.7473	91.6667
ENSG00000129437	KLK14	protein_coding	4.53512	1.1x10^-02	8.0x10^-02	7.85888	5.6x10^-04	2.2x10^-02	4.90601	3.1x10^-02	3.1x10^-01	4.66974	1.3x10^-02	7.8x10^-02	-0.134343	9.4x10^-01	1.0x10^+00	3.18914	1.5x10^-01	1.0x10^00	0.236276	9.2x10^-01	9.9x10^-01	N
ENSG00000129480	DTD2	protein_coding	-0.986865	5.1x10^-01	7.2x10^-01	-7.21833	8.7x10^-05	5.8x10^-03	-0.00219356	1.0x10^+00	1.0x10^+00	1.35339	3.2x10^-01	5.2x10^-01	-2.34015	1.1x10^-01	9.0x10^-01	-8.57172	2.4x10^-06	4.7x10^-04	-1.35558	4.0x10^-01	9.6x10^-01	N
ENSG00000130545	CRB3	protein_coding	-2.8303	1.4x10^-01	3.5x10^-01	-7.69861	6.5x10^-04	2.4x10^-02	-1.85584	4.1x10^-01	8.0x10^-01	0.442016	8.1x10^-01	9.0x10^-01	-3.27234	7.8x10^-02	8.4x10^-01	-8.14062	2.5x10^-04	2.7x10^-02	-2.29786	3.0x10^-01	9.6x10^-01	N
ENSG00000134056	MRPS36	protein_coding	0.94907	6.2x10^-01	8.0x10^-01	-6.54619	5.3x10^-03	8.7x10^-02	1.94499	3.9x10^-01	7.8x10^-01	2.92187	1.1x10^-01	2.8x10^-01	0.548457	7.7x10^-01	1.0x10^+00	-9.46806	4.3x10^-05	6.4x10^-03	-0.976884	6.6x10^-01	9.8x10^-01	N
ENSG00000139714	MORN3	protein_coding	-0.550527	7.8x10^-01	9.0x10^-01	0.911674	7.1x10^-01	8.8x10^-01	-22.3557	2.7x10^-18	8.1x10^-15	1.75797	3.8x10^-01	5.7x10^-01	-2.46822	2.0x10^-01	1.0x10^+00	-0.846291	7.2x10^-01	1.0x10^00	-24.1136	1.4x10^-21	7.6x10^-18	N
ENSG00000141076	UTP4	protein_coding	0.519409	6.4x10^-01	8.2x10^-01	-4.46254	3.6x10^-04	1.6x10^-02	1.49625	2.2x10^-01	6.7x10^-01	2.66202	8.7x10^-03	6.2x10^-02	-2.14254	5.1x10^-02	7.5x10^-01	-7.12456	7.6x10^-09	2.0x10^-06	-1.16577	3.4x10^-01	9.6x10^-01	N
ENSG00000141198	TOM1L1	protein_coding	-1.84767	5.6x10^-02	2.1x10^-01	-3.57172	1.9x10^-03	4.8x10^-02	-1.08434	3.5x10^-01	7.6x10^-01	-2.22946	1.8x10^-02	9.5x10^-02	0.381796	6.9x10^-01	1.0x10^+00	-1.34226	2.4x10^-01	1.0x10^00	1.14512	3.1x10^-01	9.6x10^-01	N
ENSG00000143633	C1orf131	protein_coding	-0.923235	4.9x10^-01	7.1x10^-01	-3.40338	3.5x10^-02	2.2x10^-01	-0.0590217	9.7x10^-01	9.9x10^-01	2.80539	3.3x10^-02	1.3x10^-01	-3.7286	4.7x10^-03	2.4x10^-01	-6.20877	9.6x10^-05	1.2x10^-02	-2.86441	6.9x10^-02	8.3x10^-01	N
ENSG00000144199	FAHD2B	protein_coding	-1.15285	5.2x10^-01	7.4x10^-01	-8.08441	4.2x10^-04	1.8x10^-02	-3.08862	1.7x10^-01	6.1x10^-01	-0.739022	6.9x10^-01	8.2x10^-01	-3.30381	6.1x10^-02	7.9x10^-01	-7.34539	1.2x10^-03	8.4x10^-02	-2.3496	2.9x10^-01	9.6x10^-01	N
ENSG00000146834	MEPCE	protein_coding	-0.887316	8.7x10^-02	2.7x10^-01	-0.24333	6.8x10^-01	8.7x10^-01	-2.07984	3.4x10^-04	2.1x10^-02	-1.09543	2.2x10^-02	1.1x10^-01	0.208105	6.8x10^-01	1.0x10^+00	0.8521	1.4x10^-01	1.0x10^00	-0.984412	8.5x10^-02	8.7x10^-01	N
ENSG00000147003	TMEM27	protein_coding	1.67891	5.5x10^-01	7.5x10^-01	2.74413	4.1x10^-01	7.0x10^-01	-23.8419	3.8x10^-12	2.9x10^-09	0.0910471	9.7x10^-01	9.9x10^-01	1.10393	6.9x10^-01	1.0x10^+00	2.65308	4.2x10^-01	1.0x10^00	-23.933	1.6x10^-12	8.8x10^-10	N
ENSG00000149133	OR5F1	protein_coding	0.545714	8.2x10^-01	9.2x10^-01	-21.8995	1.2x10^-14	1.0x10^-11	1.54554	5.7x10^-01	8.8x10^-01	2.19928	3.2x10^-01	5.2x10^-01	-1.65397	4.8x10^-01	1.0x10^+00	-24.0988	7.1x10^-18	6.4x10^-15	-0.653746	8.1x10^-01	9.9x10^-01	N
ENSG00000150556	LYPD6B	protein_coding	4.08579	5.5x10^-03	5.4x10^-02	4.82141	1.0x10^-02	1.2x10^-01	-3.12557	9.8x10^-02	5.0x10^-01	3.77135	1.4x10^-02	8.3x10^-02	-0.600975	6.7x10^-01	1.0x10^+00	1.05006	5.7x10^-01	1.0x10^00	-6.89692	2.1x10^-04	3.5x10^-02	N
ENSG00000150977	RILPL2	protein_coding	-1.47277	2.5x10^-02	1.3x10^-01	-2.50207	1.3x10^-03	3.9x10^-02	-0.878157	2.6x10^-01	7.0x10^-01	-0.431794	5.0x10^-01	6.7x10^-01	-1.04098	1.1x10^-01	9.0x10^-01	-2.07028	7.1x10^-03	2.9x10^-01	-0.446363	5.6x10^-01	9.8x10^-01	N
ENSG00000151468	CCDC3	protein_coding	2.56428	2.0x10^-02	1.1x10^-01	4.69782	5.9x10^-04	2.3x10^-02	1.70356	2.1x10^-01	6.5x10^-01	2.62394	2.0x10^-02	9.9x10^-02	-0.0596705	9.6x10^-01	1.0x10^+00	2.07388	1.2x10^-01	1.0x10^00	-0.92038	4.9x10^-01	9.7x10^-01	N
ENSG00000151917	BEND6	protein_coding	-0.462051	8.0x10^-01	9.1x10^-01	-2.90354	2.0x10^-01	5.0x10^-01	0.395024	8.6x10^-01	9.7x10^-01	4.87203	8.3x10^-03	6.1x10^-02	-5.33403	3.4x10^-03	2.1x10^-01	-7.77557	5.2x10^-04	4.7x10^-02	-4.47701	4.3x10^-02	7.4x10^-01	N
ENSG00000153391	INO80C	protein_coding	-0.233415	8.5x10^-01	9.4x10^-01	0.730812	6.1x10^-01	8.4x10^-01	-4.56773	1.6x10^-03	6.2x10^-02	1.1891	3.2x10^-01	5.1x10^-01	-1.42197	2.5x10^-01	1.0x10^+00	-0.458286	7.5x10^-01	1.0x10^00	-5.75683	5.7x10^-05	1.2x10^-02	194	45.8091	54.5455	27.8271	100	39.9377	91.6667
ENSG00000155249	OR4K1	protein_coding	1.04092	6.2x10^-01	8.0x10^-01	-4.03343	1.0x10^-01	3.6x10^-01	2.01815	4.1x10^-01	8.0x10^-01	5.0742	1.1x10^-02	7.1x10^-02	-4.03304	4.7x10^-02	7.3x10^-01	-9.10763	1.9x10^-04	2.1x10^-02	-3.05605	2.0x10^-01	9.5x10^-01	N
ENSG00000156103	MMP16	protein_coding	2.67346	2.4x10^-02	1.3x10^-01	4.89845	1.9x10^-03	4.8x10^-02	2.15157	1.7x10^-01	6.1x10^-01	2.15852	9.6x10^-02	2.5x10^-01	-0.121343	9.2x10^-01	1.0x10^+00	2.73992	7.8x10^-02	9.6x10^-01	-0.00695629	1.0x10^+00	1.0x10^00	195196	34.281	54.5455	41.3914	83.3333	35.6919	83.3333
ENSG00000159314	ARHGAP27	protein_coding	0.372894	7.3x10^-01	8.7x10^-01	-1.62986	2.3x10^-01	5.3x10^-01	4.49898	7.9x10^-04	3.7x10^-02	1.9104	8.4x10^-02	2.3x10^-01	-1.54006	1.4x10^-01	9.5x10^-01	-3.54026	8.6x10^-03	3.4x10^-01	2.58858	4.9x10^-02	7.8x10^-01	N
ENSG00000160113	NR2F6	protein_coding	3.43685	9.8x10^-03	7.6x10^-02	5.52963	1.8x10^-03	4.8x10^-02	2.56573	1.5x10^-01	5.8x10^-01	2.50475	8.7x10^-02	2.4x10^-01	-0.092679	9.4x10^-01	1.0x10^+00	3.02488	8.4x10^-02	9.8x10^-01	0.0609752	9.7x10^-01	1.0x10^+00	197198	33.7675	45.4545	37.0879	75	41.8797	83.3333
ENSG00000160207	HSF2BP	protein_coding	0.0827585	9.6x10^-01	9.8x10^-01	-3.54065	1.1x10^-01	3.7x10^-01	1.02189	6.4x10^-01	9.0x10^-01	4.63386	9.8x10^-03	6.7x10^-02	-4.55122	1.1x10^-02	4.0x10^-01	-8.1745	1.6x10^-04	1.9x10^-02	-3.61197	9.3x10^-02	8.8x10^-01	N
ENSG00000164211	STARD4	protein_coding	-0.651762	5.9x10^-01	7.8x10^-01	-0.822976	6.2x10^-01	8.4x10^-01	-6.39578	1.1x10^-04	8.5x10^-03	-2.07419	1.3x10^-01	3.0x10^-01	-0.633012	5.9x10^-01	1.0x10^+00	1.25121	4.4x10^-01	1.0x10^00	-4.32159	7.9x10^-03	4.1x10^-01	N
ENSG00000164576	SAP30L	protein_coding	2.92338	1.2x10^-02	8.4x10^-02	4.8006	1.0x10^-03	3.2x10^-02	3.03401	3.8x10^-02	3.4x10^-01	2.70839	2.4x10^-02	1.1x10^-01	0.214903	8.5x10^-01	1.0x10^+00	2.09221	1.5x10^-01	1.0x10^00	0.32562	8.2x10^-01	9.9x10^-01	N
ENSG00000164967	RPP25L	protein_coding	-1.13686	4.7x10^-01	6.9x10^-01	-5.25858	5.8x10^-03	9.2x10^-02	-0.181853	9.2x10^-01	9.8x10^-01	3.56321	1.7x10^-02	9.0x10^-02	-4.7001	2.1x10^-03	1.6x10^-01	-8.82179	2.7x10^-06	5.3x10^-04	-3.74506	3.6x10^-02	7.1x10^-01	N
ENSG00000165076	PRSS37	protein_coding	-1.09352	5.3x10^-01	7.4x10^-01	-3.38242	1.1x10^-01	3.8x10^-01	1.76227	4.0x10^-01	8.0x10^-01	4.59669	8.2x10^-03	6.1x10^-02	-5.69022	7.3x10^-04	7.8x10^-02	-7.97911	1.5x10^-04	1.7x10^-02	-2.83442	1.7x10^-01	9.4x10^-01	N
ENSG00000167208	SNX20	protein_coding	-1.66525	3.1x10^-02	1.5x10^-01	-2.86611	1.8x10^-03	4.7x10^-02	-1.01906	2.7x10^-01	7.0x10^-01	-1.34736	7.4x10^-02	2.2x10^-01	-0.317886	6.7x10^-01	1.0x10^+00	-1.51875	9.3x10^-02	1.0x10^00	0.328291	7.2x10^-01	9.9x10^-01	N
ENSG00000167414	GNG8	protein_coding	-3.81949	2.8x10^-02	1.4x10^-01	-9.54185	2.6x10^-06	3.3x10^-04	-2.83317	1.5x10^-01	5.9x10^-01	-2.34645	1.5x10^-01	3.3x10^-01	-1.47302	3.8x10^-01	1.0x10^+00	-7.19541	3.2x10^-04	3.2x10^-02	-0.486725	8.0x10^-01	9.9x10^-01	N
ENSG00000169562	GJB1	protein_coding	-1.9727	2.7x10^-01	5.2x10^-01	-1.06857	6.2x10^-01	8.4x10^-01	-4.83445	3.0x10^-02	3.1x10^-01	3.40377	5.1x10^-02	1.7x10^-01	-5.37582	2.1x10^-03	1.5x10^-01	-4.47234	3.3x10^-02	6.8x10^-01	-8.23822	1.8x10^-04	3.1x10^-02	199	35.7318	27.2727	54.6646	66.6667	16.2838	50
ENSG00000170469	SPATA24	protein_coding	-0.959438	5.2x10^-01	7.3x10^-01	-5.56517	1.3x10^-03	3.9x10^-02	0.0106164	1.0x10^+00	1.0x10^+00	1.75542	2.1x10^-01	4.0x10^-01	-2.71461	6.3x10^-02	7.9x10^-01	-7.32059	1.8x10^-05	3.1x10^-03	-1.7448	3.0x10^-01	9.6x10^-01	N
ENSG00000170613	FAM71B	protein_coding	3.77447	7.0x10^-02	2.4x10^-01	-4.33662	6.9x10^-02	3.0x10^-01	4.7714	4.1x10^-02	3.6x10^-01	4.89849	1.1x10^-02	7.1x10^-02	-1.12456	5.8x10^-01	1.0x10^+00	-9.23511	8.7x10^-05	1.1x10^-02	-0.127087	9.6x10^-01	1.0x10^+00	N
ENSG00000170786	SDR16C5	protein_coding	3.17558	4.2x10^-02	1.8x10^-01	6.22994	1.9x10^-03	4.9x10^-02	2.58157	2.0x10^-01	6.4x10^-01	3.76734	2.3x10^-02	1.1x10^-01	0.549849	7.2x10^-01	1.0x10^+00	2.46259	2.1x10^-01	1.0x10^00	-1.18577	5.5x10^-01	9.8x10^-01	N
ENSG00000170848	PSG6	protein_coding	0.818658	5.9x10^-01	7.8x10^-01	-0.784771	6.7x10^-01	8.7x10^-01	-6.38467	5.8x10^-04	3.0x10^-02	-0.762476	6.2x10^-01	7.6x10^-01	-0.993038	5.0x10^-01	1.0x10^+00	-0.0222954	9.9x10^-01	1.0x10^00	-5.62219	2.1x10^-03	2.0x10^-01	N
ENSG00000171606	ZNF274	protein_coding	-2.2948	5.6x10^-02	2.1x10^-01	-4.54041	1.5x10^-03	4.1x10^-02	-1.45576	3.1x10^-01	7.3x10^-01	0.0037809	1.0x10^+00	1.0x10^+00	-2.29858	5.0x10^-02	7.5x10^-01	-4.54419	1.2x10^-03	8.9x10^-02	-1.45954	3.0x10^-01	9.6x10^-01	N
ENSG00000172320	OR5A1	protein_coding	2.25913	3.9x10^-01	6.3x10^-01	-7.25991	1.9x10^-02	1.6x10^-01	3.25788	2.7x10^-01	7.1x10^-01	3.84125	1.2x10^-01	2.8x10^-01	-1.58236	5.4x10^-01	1.0x10^+00	-11.1012	2.7x10^-04	2.8x10^-02	-0.583376	8.4x10^-01	9.9x10^-01	N
ENSG00000172324	OR5A2	protein_coding	-0.763722	7.6x10^-01	8.9x10^-01	-22.0783	5.0x10^-13	2.7x10^-10	0.23588	9.4x10^-01	9.9x10^-01	3.47723	1.5x10^-01	3.3x10^-01	-4.24117	8.6x10^-02	8.6x10^-01	-25.5556	2.2x10^-17	1.7x10^-14	-3.24135	2.6x10^-01	9.6x10^-01	N
ENSG00000172464	OR5AP2	protein_coding	-5.03399	7.5x10^-03	6.6x10^-02	-4.09564	6.7x10^-02	3.0x10^-01	-8.5354	2.5x10^-04	1.6x10^-02	-2.15536	2.4x10^-01	4.4x10^-01	-2.8783	1.2x10^-01	9.2x10^-01	-1.94029	3.8x10^-01	1.0x10^00	-6.38005	5.5x10^-03	3.4x10^-01	N
ENSG00000172476	RAB40A	protein_coding	-0.929171	6.1x10^-01	8.0x10^-01	7.29263	1.5x10^-03	4.2x10^-02	-5.00747	4.1x10^-02	3.5x10^-01	3.87422	4.1x10^-02	1.5x10^-01	-3.11934	7.7x10^-02	8.3x10^-01	3.41841	1.3x10^-01	1.0x10^00	-8.88168	2.2x10^-04	3.7x10^-02	N
ENSG00000174500	GCSAM	protein_coding	-0.415696	7.6x10^-01	8.9x10^-01	-3.71425	2.3x10^-02	1.8x10^-01	0.509329	7.5x10^-01	9.4x10^-01	1.99862	1.3x10^-01	3.0x10^-01	-2.41381	7.5x10^-02	8.3x10^-01	-5.71287	3.9x10^-04	3.7x10^-02	-1.48929	3.5x10^-01	9.6x10^-01	N
ENSG00000175741	RWDD4P2	protein_coding	-0.791467	6.2x10^-01	8.0x10^-01	-5.69646	4.2x10^-03	7.6x10^-02	0.185199	9.2x10^-01	9.8x10^-01	3.72259	1.3x10^-02	8.0x10^-02	-4.51463	4.0x10^-03	2.3x10^-01	-9.41904	1.6x10^-06	3.1x10^-04	-3.53739	4.9x10^-02	7.8x10^-01	N
ENSG00000176230	OR4K17	protein_coding	-4.00131	1.7x10^-01	3.9x10^-01	-2.99874	3.9x10^-01	6.8x10^-01	-23.093	9.4x10^-11	4.1x10^-08	2.39248	4.0x10^-01	5.9x10^-01	-6.39393	2.3x10^-02	5.6x10^-01	-5.39122	1.2x10^-01	1.0x10^00	-25.4854	4.2x10^-13	2.7x10^-10	N
ENSG00000176920	FUT2	protein_coding	3.17937	6.4x10^-02	2.3x10^-01	4.17318	3.0x10^-02	2.0x10^-01	-3.7404	5.6x10^-02	4.0x10^-01	4.18139	8.4x10^-03	6.1x10^-02	-1.00235	5.5x10^-01	1.0x10^+00	-0.00821269	1.0x10^+00	1.0x10^00	-7.9218	4.1x10^-05	8.7x10^-03	200	33.9861	36.3636	45.35	75	47.7077	75
ENSG00000177294	FBXO39	protein_coding	-4.25629	1.3x10^-02	9.1x10^-02	-7.45567	6.0x10^-04	2.3x10^-02	-1.85592	3.9x10^-01	7.9x10^-01	-2.92389	1.0x10^-01	2.6x10^-01	-2.7356	1.0x10^-01	9.0x10^-01	-4.53178	3.4x10^-02	6.9x10^-01	1.06798	6.2x10^-01	9.8x10^-01	N
ENSG00000177990	DPY19L2	protein_coding	-1.96531	9.7x10^-03	7.6x10^-02	-1.36594	1.3x10^-01	4.1x10^-01	-3.00872	9.3x10^-04	4.2x10^-02	-1.507	4.4x10^-02	1.6x10^-01	-0.458309	5.4x10^-01	1.0x10^+00	0.141058	8.7x10^-01	1.0x10^00	-1.50172	9.4x10^-02	8.8x10^-01	N
ENSG00000178115	GOLGA8Q	protein_coding	0.786816	6.7x10^-01	8.3x10^-01	-6.46645	3.2x10^-03	6.5x10^-02	1.78165	3.9x10^-01	7.9x10^-01	3.01483	7.6x10^-02	2.2x10^-01	-2.22817	2.1x10^-01	1.0x10^+00	-9.48128	1.2x10^-05	2.1x10^-03	-1.23318	5.4x10^-01	9.8x10^-01	N
ENSG00000178209	PLEC	protein_coding	0.88927	2.1x10^-01	4.5x10^-01	-3.55182	1.8x10^-03	4.7x10^-02	-1.37034	2.2x10^-01	6.7x10^-01	-1.92144	3.9x10^-02	1.5x10^-01	0.897777	2.0x10^-01	1.0x10^+00	-1.63038	1.5x10^-01	1.0x10^00	0.551103	6.2x10^-01	9.8x10^-01	N
ENSG00000178385	PLEKHM3	protein_coding	-0.850587	4.5x10^-01	6.8x10^-01	-2.87534	3.3x10^-02	2.1x10^-01	-0.0400669	9.8x10^-01	1.0x10^+00	2.05931	6.4x10^-02	2.0x10^-01	-2.90986	8.8x10^-03	3.5x10^-01	-4.93465	2.1x10^-04	2.3x10^-02	-2.09938	1.1x10^-01	9.1x10^-01	N
ENSG00000179859	LINC02581	protein_coding	1.69728	2.3x10^-01	4.7x10^-01	3.98557	2.5x10^-02	1.8x10^-01	1.42204	4.2x10^-01	8.1x10^-01	-2.6117	7.6x10^-02	2.2x10^-01	4.3096	2.0x10^-03	1.5x10^-01	6.59727	1.7x10^-04	2.0x10^-02	4.03374	2.2x10^-02	6.1x10^-01	N
ENSG00000180537	RNF182	protein_coding	3.79074	5.3x10^-03	5.3x10^-02	6.114	1.0x10^-03	3.3x10^-02	0.985073	6.0x10^-01	8.9x10^-01	3.7117	1.5x10^-02	8.7x10^-02	1.15905	3.8x10^-01	1.0x10^+00	2.4023	1.9x10^-01	1.0x10^00	-2.72663	1.4x10^-01	9.2x10^-01	N
ENSG00000181404	WASHC1	protein_coding	-0.311029	8.0x10^-01	9.1x10^-01	-5.22527	2.9x10^-04	1.4x10^-02	0.664088	6.4x10^-01	9.0x10^-01	1.72516	1.3x10^-01	3.1x10^-01	-2.03643	9.7x10^-02	8.9x10^-01	-6.95044	1.0x10^-06	2.1x10^-04	-1.06108	4.4x10^-01	9.7x10^-01	N
ENSG00000182853	VMO1	protein_coding	3.20308	6.4x10^-02	2.3x10^-01	-3.34197	9.5x10^-02	3.5x10^-01	4.19534	2.9x10^-02	3.0x10^-01	4.02675	1.1x10^-02	7.1x10^-02	-0.82356	6.2x10^-01	1.0x10^+00	-7.36872	1.9x10^-04	2.1x10^-02	0.168589	9.3x10^-01	1.0x10^+00	N
ENSG00000183304	FAM9A	protein_coding	0.322377	8.7x10^-01	9.5x10^-01	2.20762	3.5x10^-01	6.4x10^-01	-8.06095	1.2x10^-03	4.9x10^-02	1.31276	5.0x10^-01	6.7x10^-01	-0.689669	7.2x10^-01	1.0x10^+00	0.894864	7.0x10^-01	1.0x10^00	-9.3737	1.3x10^-04	2.4x10^-02	N
ENSG00000184108	TRIML1	protein_coding	-3.52588	4.5x10^-02	1.9x10^-01	-6.22209	3.4x10^-03	6.8x10^-02	-2.64281	2.1x10^-01	6.5x10^-01	1.08284	5.3x10^-01	7.0x10^-01	-4.60869	7.4x10^-03	3.2x10^-01	-7.30493	4.9x10^-04	4.4x10^-02	-3.72565	7.4x10^-02	8.4x10^-01	N
ENSG00000184368	MAP7D2	protein_coding	0.140173	9.3x10^-01	9.7x10^-01	1.11667	5.3x10^-01	7.8x10^-01	-4.80926	7.8x10^-03	1.6x10^-01	2.62261	7.4x10^-02	2.1x10^-01	-2.4826	1.0x10^-01	9.0x10^-01	-1.50594	3.9x10^-01	1.0x10^00	-7.43187	3.0x10^-05	6.5x10^-03	N
ENSG00000184983	NDUFA6	protein_coding	-1.19364	1.8x10^-01	4.2x10^-01	-3.5702	9.8x10^-04	3.2x10^-02	-0.343087	7.4x10^-01	9.4x10^-01	-0.359023	6.7x10^-01	8.0x10^-01	-0.834886	3.4x10^-01	1.0x10^+00	-3.21118	2.7x10^-03	1.6x10^-01	0.0159364	9.9x10^-01	1.0x10^+00	N
ENSG00000186453	FAM228A	protein_coding	4.03753	8.3x10^-03	6.9x10^-02	5.99283	1.7x10^-03	4.5x10^-02	4.23308	2.7x10^-02	2.9x10^-01	1.7738	2.6x10^-01	4.6x10^-01	2.26509	1.2x10^-01	9.3x10^-01	4.21904	2.3x10^-02	5.8x10^-01	2.45929	1.9x10^-01	9.5x10^-01	N
ENSG00000186603	HPDL	protein_coding	-3.82609	3.3x10^-02	1.6x10^-01	-2.85435	1.7x10^-01	4.6x10^-01	-8.25557	2.2x10^-04	1.4x10^-02	1.72116	3.2x10^-01	5.1x10^-01	-5.54706	1.6x10^-03	1.3x10^-01	-4.57551	2.7x10^-02	6.2x10^-01	-9.97673	5.9x10^-06	1.5x10^-03	N
ENSG00000186881	OR13F1	protein_coding	0.00423961	1.0x10^+00	1.0x10^+00	1.00219	6.9x10^-01	8.8x10^-01	-8.14385	2.0x10^-03	7.2x10^-02	2.18186	2.9x10^-01	4.9x10^-01	-2.17745	3.1x10^-01	1.0x10^+00	-1.17967	6.3x10^-01	1.0x10^00	-10.3257	7.3x10^-05	1.5x10^-02	N
ENSG00000187969	ZCCHC13	protein_coding	-2.17911	4.4x10^-01	6.7x10^-01	-20.1925	1.4x10^-08	3.2x10^-06	-1.18971	7.3x10^-01	9.4x10^-01	3.53153	2.2x10^-01	4.1x10^-01	-5.71025	3.9x10^-02	6.8x10^-01	-23.724	1.3x10^-11	4.4x10^-09	-4.72124	1.7x10^-01	9.4x10^-01	N
ENSG00000188120	DAZ1	protein_coding	2.07817	2.3x10^-01	4.7x10^-01	-8.00259	1.7x10^-03	4.5x10^-02	-0.966373	6.9x10^-01	9.2x10^-01	-2.4399	2.2x10^-01	4.2x10^-01	-2.29974	1.6x10^-01	9.7x10^-01	-5.56269	2.7x10^-02	6.2x10^-01	1.47352	5.4x10^-01	9.8x10^-01	N
ENSG00000189326	SPANXN4	protein_coding	1.67973	5.7x10^-01	7.7x10^-01	-0.116311	9.7x10^-01	1.0x10^+00	-22.6343	1.4x10^-11	9.0x10^-09	1.33362	6.2x10^-01	7.6x10^-01	-0.669039	8.1x10^-01	1.0x10^+00	-1.44993	6.5x10^-01	1.0x10^00	-23.9679	4.0x10^-13	2.7x10^-10	N
ENSG00000196240	OR2T2	protein_coding	1.46179	5.1x10^-01	7.3x10^-01	-11.493	5.4x10^-05	4.1x10^-03	-1.64824	5.4x10^-01	8.7x10^-01	-0.222506	9.2x10^-01	9.6x10^-01	-2.42414	2.6x10^-01	1.0x10^+00	-11.2705	6.0x10^-05	8.3x10^-03	-1.42574	6.0x10^-01	9.8x10^-01	N
ENSG00000197852	FAM212B	protein_coding	-0.346681	6.7x10^-01	8.4x10^-01	-3.47027	1.1x10^-04	6.9x10^-03	0.568044	5.3x10^-01	8.6x10^-01	-0.814227	2.7x10^-01	4.7x10^-01	0.467493	5.6x10^-01	1.0x10^+00	-2.65604	2.6x10^-03	1.5x10^-01	1.38227	1.2x10^-01	9.1x10^-01	N
ENSG00000198099	ADH4	protein_coding	-1.83405	3.6x10^-01	6.0x10^-01	-8.4511	3.4x10^-04	1.6x10^-02	-0.841423	7.1x10^-01	9.3x10^-01	0.415348	8.3x10^-01	9.1x10^-01	-2.24939	2.5x10^-01	1.0x10^+00	-8.86645	1.4x10^-04	1.7x10^-02	-1.25677	5.8x10^-01	9.8x10^-01	N
ENSG00000204310	AGPAT1	protein_coding	-3.03086	4.6x10^-02	1.9x10^-01	-7.70042	1.7x10^-05	1.5x10^-03	-2.06025	2.4x10^-01	6.8x10^-01	-3.75516	9.6x10^-03	6.6x10^-02	0.724349	6.3x10^-01	1.0x10^+00	-3.94525	2.6x10^-02	6.0x10^-01	1.69491	3.3x10^-01	9.6x10^-01	N
ENSG00000204642	HLA-F	protein_coding	-3.45369	1.6x10^-02	1.0x10^-01	-7.93075	4.5x10^-06	5.2x10^-04	-2.48785	1.3x10^-01	5.6x10^-01	-3.54934	9.1x10^-03	6.4x10^-02	0.0959489	9.5x10^-01	1.0x10^+00	-4.3814	1.0x10^-02	3.7x10^-01	1.0615	5.1x10^-01	9.7x10^-01	N
ENSG00000204923	FBXO48	protein_coding	-0.606847	6.5x10^-01	8.2x10^-01	-3.18755	6.4x10^-02	2.9x10^-01	-1.05083	5.4x10^-01	8.6x10^-01	2.89803	3.9x10^-02	1.5x10^-01	-3.55715	6.6x10^-03	3.0x10^-01	-6.08558	3.4x10^-04	3.3x10^-02	-3.94886	1.9x10^-02	5.8x10^-01	N
ENSG00000205116	TMEM88B	protein_coding	-0.332968	8.8x10^-01	9.5x10^-01	-24.0485	5.1x10^-16	5.9x10^-13	0.512498	8.6x10^-01	9.7x10^-01	-0.0763435	9.7x10^-01	9.9x10^-01	-1.1482	6.0x10^-01	1.0x10^+00	-23.9722	2.5x10^-16	1.7x10^-13	0.588842	8.3x10^-01	9.9x10^-01	N
ENSG00000206418	RAB12	protein_coding	0.76371	4.1x10^-01	6.5x10^-01	-2.89121	4.2x10^-03	7.7x10^-02	1.70471	9.0x10^-02	4.9x10^-01	1.62687	4.9x10^-02	1.7x10^-01	-0.863379	3.4x10^-01	1.0x10^+00	-4.51808	5.6x10^-06	1.1x10^-03	0.0778341	9.4x10^-01	1.0x10^+00	N
ENSG00000206503	HLA-A	protein_coding	-4.46915	7.8x10^-03	6.7x10^-02	-6.42509	1.6x10^-03	4.3x10^-02	-3.66811	7.1x10^-02	4.4x10^-01	-4.31548	9.8x10^-03	6.7x10^-02	-0.153595	9.3x10^-01	1.0x10^+00	-2.10961	2.9x10^-01	1.0x10^00	0.64737	7.5x10^-01	9.9x10^-01	201202203204	36.1124	81.8182	45.7281	66.6667	55.5562	41.6667
ENSG00000207980	MIR23A	protein_coding	4.21676	2.7x10^-02	1.4x10^-01	1.30067	5.5x10^-01	8.0x10^-01	5.28808	1.5x10^-02	2.2x10^-01	-3.07396	1.1x10^-01	2.7x10^-01	4.74037	1.1x10^-02	4.0x10^-01	4.37463	4.9x10^-02	8.1x10^-01	8.36204	1.5x10^-04	2.8x10^-02	205206	14.198	36.3636	4.13806	16.6667	35.5003	50
ENSG00000213015	ZNF580	protein_coding	-1.88533	6.2x10^-02	2.2x10^-01	-4.34261	2.4x10^-04	1.2x10^-02	-1.02414	3.8x10^-01	7.8x10^-01	-1.33106	1.7x10^-01	3.5x10^-01	-0.554236	5.7x10^-01	1.0x10^+00	-3.01156	9.8x10^-03	3.6x10^-01	0.30692	7.9x10^-01	9.9x10^-01	N
ENSG00000215311	NPM1P12	protein_coding	-0.00883163	1.0x10^+00	1.0x10^+00	0.951433	5.9x10^-01	8.2x10^-01	-4.08404	2.4x10^-02	2.8x10^-01	3.13778	3.1x10^-02	1.3x10^-01	-3.14595	3.4x10^-02	6.5x10^-01	-2.18635	2.1x10^-01	1.0x10^00	-7.22182	5.0x10^-05	1.0x10^-02	N
ENSG00000215440	NPEPL1	protein_coding	0.633383	5.6x10^-01	7.6x10^-01	5.31465	3.8x10^-04	1.7x10^-02	-1.99786	1.9x10^-01	6.3x10^-01	0.860325	4.8x10^-01	6.6x10^-01	-0.089242	9.3x10^-01	1.0x10^+00	4.45432	2.5x10^-03	1.5x10^-01	-2.85818	5.4x10^-02	8.0x10^-01	N
ENSG00000215790	SLC35E2	protein_coding	-0.599534	6.5x10^-01	8.2x10^-01	0.390715	7.9x10^-01	9.2x10^-01	-6.79837	2.9x10^-05	2.9x10^-03	2.5624	3.0x10^-02	1.3x10^-01	-3.16236	1.4x10^-02	4.3x10^-01	-2.17168	1.2x10^-01	1.0x10^00	-9.36077	5.7x10^-09	2.0x10^-06	N
ENSG00000221916	C19orf73	protein_coding	2.67636	2.5x10^-01	5.0x10^-01	-21.9514	7.5x10^-14	5.1x10^-11	4.05959	1.5x10^-01	5.8x10^-01	2.41238	3.0x10^-01	4.9x10^-01	-0.280963	9.0x10^-01	1.0x10^+00	-24.3637	3.8x10^-17	2.9x10^-14	1.64721	5.5x10^-01	9.8x10^-01	N
ENSG00000221937	TAS2R40	protein_coding	2.48231	2.3x10^-01	4.7x10^-01	-6.83495	1.0x10^-02	1.2x10^-01	3.63793	1.5x10^-01	5.9x10^-01	4.00696	5.5x10^-02	1.8x10^-01	0.206882	9.2x10^-01	1.0x10^+00	-10.8419	3.4x10^-05	5.2x10^-03	-0.369027	8.8x10^-01	9.9x10^-01	N
ENSG00000239998	LILRA2	protein_coding	-1.58158	5.7x10^-01	7.7x10^-01	-17.9249	3.0x10^-13	1.7x10^-10	6.98868	2.5x10^-03	8.0x10^-02	-2.71938	1.8x10^-01	3.6x10^-01	0.504753	8.6x10^-01	1.0x10^+00	-15.2055	6.5x10^-10	1.8x10^-07	9.70805	2.8x10^-05	6.2x10^-03	N
ENSG00000240432	KRTAP13-3	protein_coding	-0.586548	8.2x10^-01	9.2x10^-01	2.37612	4.4x10^-01	7.2x10^-01	-17.8653	1.6x10^-08	3.9x10^-06	5.37023	3.3x10^-02	1.4x10^-01	-5.95885	1.9x10^-02	5.0x10^-01	-2.99411	3.2x10^-01	1.0x10^00	-23.2356	4.5x10^-14	4.1x10^-11	N
ENSG00000240871	KRTAP4-7	protein_coding	-0.0888085	9.8x10^-01	9.9x10^-01	0.929926	8.3x10^-01	9.4x10^-01	-14.6797	9.1x10^-04	4.1x10^-02	7.93542	2.7x10^-02	1.2x10^-01	-8.01047	1.4x10^-02	4.4x10^-01	-7.00549	1.1x10^-01	1.0x10^00	-22.6151	1.7x10^-07	4.7x10^-05	N
ENSG00000241128	OR14A2	protein_coding	-1.63019	5.4x10^-01	7.5x10^-01	-22.3331	8.8x10^-12	3.6x10^-09	-0.631882	8.4x10^-01	9.7x10^-01	0.0210352	9.9x10^-01	1.0x10^+00	-1.65113	5.3x10^-01	1.0x10^+00	-22.3541	4.3x10^-12	1.5x10^-09	-0.652917	8.3x10^-01	9.9x10^-01	N
ENSG00000242180	OR51B5	protein_coding	3.16938	3.8x10^-01	6.2x10^-01	-21.3412	6.8x10^-09	1.7x10^-06	2.48557	4.9x10^-01	8.4x10^-01	-4.88236	1.0x10^-01	2.6x10^-01	2.41854	5.0x10^-01	1.0x10^+00	-16.4588	7.4x10^-06	1.4x10^-03	7.36792	3.9x10^-02	7.2x10^-01	N
ENSG00000243073	PRAMEF4	protein_coding	3.66867	2.5x10^-02	1.3x10^-01	8.97116	2.4x10^-05	2.1x10^-03	4.52743	3.3x10^-02	3.2x10^-01	4.33276	1.3x10^-02	8.0x10^-02	0.0351668	9.8x10^-01	1.0x10^+00	4.6384	2.6x10^-02	6.0x10^-01	0.194678	9.3x10^-01	1.0x10^+00	N
ENSG00000243896	OR2A7	protein_coding	-6.50186	1.4x10^-02	9.4x10^-02	-6.55264	3.7x10^-02	2.2x10^-01	-23.3091	1.4x10^-13	1.6x10^-10	-1.07308	6.7x10^-01	8.0x10^-01	-6.50846	1.2x10^-02	4.1x10^-01	-5.47956	7.7x10^-02	9.6x10^-01	-22.236	8.4x10^-13	5.0x10^-10	N
ENSG00000258388	PPT2-EGFL8	protein_coding	-3.21015	2.4x10^-02	1.3x10^-01	-7.25782	1.8x10^-05	1.6x10^-03	-2.25483	1.7x10^-01	6.1x10^-01	-3.25828	1.7x10^-02	9.2x10^-02	0.048161	9.7x10^-01	1.0x10^+00	-3.99954	1.7x10^-02	4.8x10^-01	1.00345	5.4x10^-01	9.8x10^-01	N
ENSG00000260286	C6orf229	protein_coding	3.02235	4.0x10^-01	6.4x10^-01	7.76927	2.6x10^-02	1.9x10^-01	-17.9456	5.9x10^-07	1.0x10^-04	6.04538	3.6x10^-02	1.4x10^-01	2.65919	4.5x10^-01	1.0x10^+00	1.72389	6.1x10^-01	1.0x10^00	-23.991	8.3x10^-12	4.1x10^-09	N
ENSG00000268674	FAM231D	protein_coding	2.59855	3.9x10^-01	6.3x10^-01	-17.0364	8.2x10^-08	1.6x10^-05	4.53731	1.4x10^-01	5.7x10^-01	6.21161	1.5x10^-02	8.4x10^-02	-2.9742	3.0x10^-01	1.0x10^+00	-23.248	4.7x10^-14	2.7x10^-11	-1.67429	5.7x10^-01	9.8x10^-01	N
ENSG00000244274	DBNDD2	protein_coding	5.32713	1.3x10^-03	2.2x10^-02	-0.49601	8.0x10^-01	9.3x10^-01	5.20739	7.9x10^-03	1.6x10^-01	6.76477	2.9x10^-05	1.3x10^-03	-1.43345	3.7x10^-01	1.0x10^+00	-7.26078	2.0x10^-04	2.2x10^-02	-1.55738	4.2x10^-01	9.6x10^-01	N
ENSG00000179600	GPHB5	protein_coding	1.91722	3.9x10^-01	6.3x10^-01	-15.4903	2.7x10^-08	5.6x10^-06	2.90438	2.8x10^-01	7.1x10^-01	8.84341	6.5x10^-05	2.3x10^-03	-6.92519	9.9x10^-04	9.7x10^-02	-24.3337	1.1x10^-19	1.4x10^-16	-5.93903	2.2x10^-02	6.1x10^-01	N
ENSG00000238205	MPC1L	protein_coding	10.5287	2.6x10^-04	7.8x10^-03	12.9239	1.7x10^-05	1.5x10^-03	-14.7498	2.2x10^-06	3.3x10^-04	12.6434	4.1x10^-07	3.9x10^-05	-0.731654	7.9x10^-01	1.0x10^+00	0.280559	9.2x10^-01	1.0x10^00	-27.3932	1.0x10^-19	3.5x10^-16	N
ENSG00000168148	HIST3H3	protein_coding	17.5901	2.8x10^-13	1.5x10^-10	-3.97211	1.8x10^-01	4.7x10^-01	18.5906	1.1x10^-10	4.8x10^-08	23.2941	1.5x10^-22	2.4x10^-19	-5.69021	1.3x10^-02	4.2x10^-01	-27.2662	2.9x10^-21	5.2x10^-18	-4.70352	9.0x10^-02	8.8x10^-01	N
ENSG00000214686	IQCF6	protein_coding	23.4723	4.2x10^-17	5.9x10^-14	25.9179	8.6x10^-22	3.9x10^-18	-12.0979	1.9x10^-05	2.0x10^-03	23.8371	3.1x10^-26	8.5x10^-23	0.453362	8.6x10^-01	1.0x10^+00	2.0808	4.2x10^-01	1.0x10^00	-35.9349	9.0x10^-40	2.4x10^-35	N
ENSG00000215356	ZNF705B	protein_coding	14.1561	2.4x10^-05	1.4x10^-03	14.8923	6.3x10^-04	2.4x10^-02	-9.54911	2.8x10^-02	3.0x10^-01	21.0722	2.6x10^-09	4.1x10^-07	-7.3259	2.3x10^-02	5.6x10^-01	-6.17983	1.5x10^-01	1.0x10^00	-30.6213	6.1x10^-13	3.8x10^-10	N
ENSG00000196924	FLNA	protein_coding	-4.85028	1.4x10^-06	1.3x10^-04	-0.0692295	9.6x10^-01	9.9x10^-01	-4.67128	1.0x10^-03	4.5x10^-02	-5.89259	7.7x10^-07	6.8x10^-05	1.04395	3.1x10^-01	1.0x10^+00	5.82336	3.9x10^-05	5.8x10^-03	1.22131	3.9x10^-01	9.6x10^-01	207	30.8524	90.9091	29.4244	66.6667	36.3223	75
ENSG00000198848	CES1	protein_coding	-21.0283	7.3x10^-11	2.1x10^-08	-19.5204	NA	NA	2.53412	NA	NA	3.4285	NA	NA	-24.4571	8.7x10^-15	7.3x10^-12	-22.9489	NA	NA	-0.894381	NA	NA	N
ENSG00000180424	DEFB123	protein_coding	-17.0727	2.8x10^-07	3.3x10^-05	10.4797	NA	NA	-13.1772	NA	NA	7.3443	NA	NA	-24.4409	2.2x10^-14	1.6x10^-11	3.13542	NA	NA	-20.5215	NA	NA	N
ENSG00000068781	STON1-GTF2A1L	protein_coding	-20.8316	2.7x10^-10	6.5x10^-08	3.45029	NA	NA	-20.0609	NA	NA	3.00026	NA	NA	-23.8333	1.3x10^-13	9.4x10^-11	0.450029	NA	NA	-23.0611	NA	NA	N
ENSG00000172410	INSL5	protein_coding	-22.2836	5.4x10^-16	5.3x10^-13	-21.1373	NA	NA	0.95329	NA	NA	0.781704	NA	NA	-23.0649	1.0x10^-17	1.6x10^-14	-21.919	NA	NA	0.171586	NA	NA	N
ENSG00000259571	BLID	protein_coding	-6.4355	3.0x10^-03	3.7x10^-02	-6.24582	2.1x10^-02	1.7x10^-01	-6.64343	1.4x10^-02	2.1x10^-01	4.05429	5.6x10^-02	1.8x10^-01	-10.4897	7.4x10^-07	3.1x10^-04	-10.3001	1.2x10^-04	1.4x10^-02	-10.6977	6.3x10^-05	1.3x10^-02	208	33.9123	18.1818	53.1545	58.3333	4.89344	33.3333
ENSG00000128519	TAS2R16	protein_coding	13.606	3.9x10^-07	4.4x10^-05	25.1464	NA	NA	-7.58928	NA	NA	23.1013	NA	NA	-9.7689	1.3x10^-04	2.3x10^-02	2.04509	NA	NA	-30.6906	NA	NA	N
ENSG00000048462	TNFRSF17	protein_coding	-7.39154	5.0x10^-04	1.2x10^-02	-9.32806	4.9x10^-04	2.0x10^-02	-6.60989	1.1x10^-02	1.9x10^-01	1.0912	6.0x10^-01	7.5x10^-01	-8.48259	4.5x10^-05	1.0x10^-02	-10.4193	7.9x10^-05	1.1x10^-02	-7.70109	2.6x10^-03	2.3x10^-01	N
ENSG00000170935	NCBP2L	protein_coding	-7.0359	1.5x10^-04	5.2x10^-03	0.475409	NA	NA	-22.3689	NA	NA	1.29892	NA	NA	-8.33485	4.7x10^-06	1.5x10^-03	-0.823515	NA	NA	-23.6678	NA	NA	N
ENSG00000123892	RAB38	protein_coding	-5.68011	1.0x10^-03	1.9x10^-02	-6.33675	4.4x10^-03	7.8x10^-02	-2.67254	2.2x10^-01	6.6x10^-01	1.20507	5.0x10^-01	6.7x10^-01	-6.88529	4.6x10^-05	1.0x10^-02	-7.54182	5.8x10^-04	5.1x10^-02	-3.87761	7.1x10^-02	8.3x10^-01	209210	45.2795	54.5455	48.1341	66.6667	26.4781	41.6667
ENSG00000137434	C6orf52	protein_coding	3.55665	7.9x10^-02	2.6x10^-01	11.3354	2.9x10^-05	2.4x10^-03	3.74459	1.7x10^-01	6.1x10^-01	10.4359	3.7x10^-06	2.4x10^-04	-6.86701	2.9x10^-04	4.1x10^-02	0.89955	7.3x10^-01	1.0x10^00	-6.69129	1.1x10^-02	4.7x10^-01	N
ENSG00000271303	SRXN1	protein_coding	-4.87047	3.3x10^-03	3.9x10^-02	-1.12315	NA	NA	-5.36526	NA	NA	1.05483	NA	NA	-5.92529	2.5x10^-04	3.7x10^-02	-2.17798	NA	NA	-6.42009	NA	NA	211212	54.8245	54.5455	47.0554	66.6667	27.0749	41.6667
ENSG00000178104	PDE4DIP	protein_coding	-5.37005	1.9x10^-04	6.3x10^-03	-5.1552	3.8x10^-03	7.2x10^-02	-5.61339	1.6x10^-03	6.2x10^-02	-0.106457	9.4x10^-01	9.7x10^-01	-5.26346	1.9x10^-04	3.0x10^-02	-5.04875	4.1x10^-03	2.0x10^-01	-5.50693	1.7x10^-03	1.7x10^-01	213214	43.8973	63.6364	36.324	83.3333	15.4968	50
ENSG00000180259	PRNT	protein_coding	1.34824	3.6x10^-01	6.1x10^-01	6.34186	1.3x10^-03	3.8x10^-02	0.766532	7.0x10^-01	9.3x10^-01	5.6612	5.2x10^-04	1.0x10^-02	-4.95612	3.4x10^-04	4.6x10^-02	0.680659	7.2x10^-01	1.0x10^00	-4.89467	1.1x10^-02	4.9x10^-01	N
ENSG00000143409	MINDY1	protein_coding	-1.60728	2.2x10^-04	7.0x10^-03	-1.31156	1.3x10^-02	1.4x10^-01	-1.97959	1.8x10^-04	1.2x10^-02	-3.23988	8.8x10^-14	3.5x10^-11	1.6326	1.3x10^-04	2.3x10^-02	1.92831	2.1x10^-04	2.3x10^-02	1.26029	1.5x10^-02	5.4x10^-01	N
ENSG00000104880	ARHGEF18	protein_coding	7.24001	4.6x10^-11	1.4x10^-08	4.68547	1.4x10^-03	4.0x10^-02	4.02686	6.1x10^-03	1.4x10^-01	0.136366	9.1x10^-01	9.5x10^-01	4.25785	4.7x10^-05	1.1x10^-02	4.5491	1.7x10^-03	1.1x10^-01	3.89049	7.1x10^-03	3.9x10^-01	215	27.9642	81.8182	20.4346	91.6667	45.0714	91.6667
ENSG00000102970	CCL17	protein_coding	8.7116	1.5x10^-04	5.2x10^-03	3.19076	3.3x10^-01	6.3x10^-01	2.30257	4.9x10^-01	8.4x10^-01	-1.99108	4.6x10^-01	6.4x10^-01	9.1579	5.0x10^-05	1.1x10^-02	5.18185	1.1x10^-01	1.0x10^00	4.29365	1.9x10^-01	9.5x10^-01	216217218219	42.7636	27.2727	30.7189	25	56.6509	41.6667
ENSG00000187238	LCE3B	protein_coding	-23.1588	1.4x10^-10	3.8x10^-08	4.8218	NA	NA	-27.5765	NA	NA	-22.8284	NA	NA	-0.288507	9.4x10^-01	1.0x10^+00	27.6502	NA	NA	-4.74807	NA	NA	N
ENSG00000163793	DNAJC5G	protein_coding	-7.48613	3.2x10^-05	1.8x10^-03	-1.81071	4.4x10^-01	7.2x10^-01	-7.96711	6.9x10^-04	3.4x10^-02	-2.13563	2.7x10^-01	4.6x10^-01	-5.3505	2.4x10^-03	1.7x10^-01	0.324924	8.9x10^-01	1.0x10^00	-5.83148	1.2x10^-02	4.9x10^-01	N
ENSG00000125551	PLGLB2	protein_coding	-6.56161	3.2x10^-03	3.9x10^-02	-6.33423	2.4x10^-02	1.8x10^-01	-6.80342	1.5x10^-02	2.2x10^-01	0.104132	9.6x10^-01	9.8x10^-01	-6.66567	2.2x10^-03	1.6x10^-01	-6.43836	2.0x10^-02	5.3x10^-01	-6.90755	1.3x10^-02	5.0x10^-01	N
ENSG00000178734	LMO7DN	protein_coding	-6.28783	5.9x10^-04	1.3x10^-02	0.897509	NA	NA	-5.66581	NA	NA	-4.26125	NA	NA	-2.0262	2.6x10^-01	1.0x10^+00	5.15876	NA	NA	-1.40456	NA	NA	N
ENSG00000148680	HTR7	protein_coding	-5.93907	4.3x10^-04	1.1x10^-02	-0.808903	7.1x10^-01	8.9x10^-01	-6.41838	3.4x10^-03	9.9x10^-02	-1.65224	3.6x10^-01	5.5x10^-01	-4.28674	9.3x10^-03	3.6x10^-01	0.843341	7.0x10^-01	1.0x10^00	-4.76614	2.8x10^-02	6.6x10^-01	N
ENSG00000092529	CAPN3	protein_coding	-5.73185	2.0x10^-03	2.8x10^-02	-7.85014	NA	NA	-0.473625	NA	NA	-5.07369	NA	NA	-0.658258	7.2x10^-01	1.0x10^+00	-2.77645	NA	NA	4.60007	NA	NA	N
ENSG00000157502	MUM1L1	protein_coding	-5.69618	1.6x10^-03	2.5x10^-02	-5.66014	NA	NA	-2.61784	NA	NA	-0.739088	NA	NA	-4.95696	5.0x10^-03	2.5x10^-01	-4.92106	NA	NA	-1.87875	NA	NA	N
ENSG00000129151	BBOX1	protein_coding	-5.51368	4.4x10^-03	4.7x10^-02	-8.93273	1.3x10^-04	7.8x10^-03	-4.58378	4.8x10^-02	3.8x10^-01	-1.18178	5.3x10^-01	7.0x10^-01	-4.33227	2.2x10^-02	5.4x10^-01	-7.75095	7.5x10^-04	6.3x10^-02	-3.402	1.4x10^-01	9.2x10^-01	N
ENSG00000131791	PRKAB2	protein_coding	-5.33737	3.1x10^-03	3.8x10^-02	-5.59444	1.7x10^-02	1.5x10^-01	-5.09848	2.9x10^-02	3.0x10^-01	-5.10816	6.9x10^-03	5.4x10^-02	-0.2295	9.0x10^-01	1.0x10^+00	-0.486284	8.4x10^-01	1.0x10^00	0.00967876	1.0x10^+00	1.0x10^00	N
ENSG00000175206	NPPA	protein_coding	-4.69948	1.4x10^-03	2.3x10^-02	-5.94675	9.2x10^-04	3.0x10^-02	-4.04169	2.4x10^-02	2.8x10^-01	-0.00527828	1.0x10^+00	1.0x10^+00	-4.69419	1.1x10^-03	1.0x10^-01	-5.94148	7.8x10^-04	6.4x10^-02	-4.03641	2.2x10^-02	6.1x10^-01	N
ENSG00000219200	RNASEK	protein_coding	-4.60077	4.3x10^-04	1.1x10^-02	-3.81207	1.5x10^-02	1.5x10^-01	-6.47547	4.2x10^-05	4.0x10^-03	-1.62272	2.1x10^-01	4.0x10^-01	-2.97803	2.0x10^-02	5.1x10^-01	-2.18935	1.6x10^-01	1.0x10^00	-4.85275	1.8x10^-03	1.8x10^-01	N
ENSG00000100625	SIX4	protein_coding	-4.56937	2.4x10^-03	3.2x10^-02	-2.32057	NA	NA	-6.29773	NA	NA	-1.59259	NA	NA	-2.97679	4.3x10^-02	7.0x10^-01	-0.72798	NA	NA	-4.70514	NA	NA	220221222	64.3793	63.6364	43.5001	75	35.5784	83.3333
ENSG00000147145	LPAR4	protein_coding	-4.38829	4.6x10^-03	4.9x10^-02	-4.16911	NA	NA	2.96932	NA	NA	-0.254184	NA	NA	-4.13383	6.4x10^-03	2.9x10^-01	-3.91492	NA	NA	3.2235	NA	NA	N
ENSG00000140859	KIFC3	protein_coding	-4.21489	8.4x10^-06	6.4x10^-04	-4.03509	5.4x10^-04	2.2x10^-02	-4.41128	1.5x10^-04	1.1x10^-02	-1.11788	2.4x10^-01	4.3x10^-01	-3.09702	8.3x10^-04	8.7x10^-02	-2.91721	1.1x10^-02	3.9x10^-01	-3.29339	4.2x10^-03	2.9x10^-01	N
ENSG00000197016	ZNF470	protein_coding	-4.04123	2.6x10^-03	3.4x10^-02	-3.2425	NA	NA	-3.44311	NA	NA	-2.37961	NA	NA	-1.66163	2.1x10^-01	1.0x10^+00	-0.862893	NA	NA	-1.0635	NA	NA	N
ENSG00000090339	ICAM1	protein_coding	-3.97198	1.7x10^-03	2.6x10^-02	-4.32697	5.2x10^-03	8.6x10^-02	-3.68729	1.7x10^-02	2.4x10^-01	-2.43678	5.6x10^-02	1.8x10^-01	-1.53522	2.1x10^-01	1.0x10^+00	-1.89019	2.2x10^-01	1.0x10^00	-1.25051	4.1x10^-01	9.6x10^-01	223224225	48.2538	72.7273	36.4696	91.6667	32.5573	91.6667
ENSG00000101084	C20orf24	protein_coding	-3.79609	7.3x10^-04	1.5x10^-02	1.5664	NA	NA	-4.85363	NA	NA	-0.424194	NA	NA	-3.37181	2.2x10^-03	1.6x10^-01	1.9906	NA	NA	-4.42944	NA	NA	N
ENSG00000181104	F2R	protein_coding	-3.78723	8.4x10^-05	3.5x10^-03	-3.98484	7.6x10^-04	2.6x10^-02	-3.61349	2.3x10^-03	7.5x10^-02	-1.85469	5.7x10^-02	1.8x10^-01	-1.93255	4.0x10^-02	6.9x10^-01	-2.13015	6.8x10^-02	9.1x10^-01	-1.7588	1.3x10^-01	9.2x10^-01	N
ENSG00000147400	CETN2	protein_coding	-3.769	1.5x10^-03	2.4x10^-02	-5.38712	5.7x10^-04	2.2x10^-02	-3.02132	3.3x10^-02	3.2x10^-01	-3.13657	7.4x10^-03	5.7x10^-02	-0.632119	5.9x10^-01	1.0x10^+00	-2.25055	1.5x10^-01	1.0x10^00	0.115248	9.4x10^-01	1.0x10^+00	N
ENSG00000185825	BCAP31	protein_coding	-3.72799	2.5x10^-03	3.3x10^-02	-4.379	3.9x10^-03	7.3x10^-02	-3.28199	3.0x10^-02	3.1x10^-01	-2.90513	1.9x10^-02	9.8x10^-02	-0.822907	5.0x10^-01	1.0x10^+00	-1.47386	3.2x10^-01	1.0x10^00	-0.37685	8.0x10^-01	9.9x10^-01	226	30.0672	90.9091	30.4287	75	26.6045	58.3333
ENSG00000165244	ZNF367	protein_coding	-3.47226	3.4x10^-04	9.4x10^-03	-3.27964	5.9x10^-03	9.2x10^-02	-3.69412	1.9x10^-03	6.9x10^-02	-2.6383	7.1x10^-03	5.5x10^-02	-0.833951	3.8x10^-01	1.0x10^+00	-0.641342	5.8x10^-01	1.0x10^00	-1.05582	3.7x10^-01	9.6x10^-01	227	31.8471	90.9091	27.3121	91.6667	28.2696	91.6667
ENSG00000197121	PGAP1	protein_coding	-3.47189	4.0x10^-03	4.4x10^-02	-1.69203	2.6x10^-01	5.6x10^-01	-3.52705	2.0x10^-02	2.6x10^-01	-1.77132	1.6x10^-01	3.4x10^-01	-1.70057	1.5x10^-01	9.7x10^-01	0.079289	9.6x10^-01	1.0x10^00	-1.75573	2.4x10^-01	9.5x10^-01	N
ENSG00000172534	HCFC1	protein_coding	-3.25971	4.7x10^-03	4.9x10^-02	-3.75239	9.6x10^-03	1.2x10^-01	-2.90531	4.0x10^-02	3.5x10^-01	-1.00282	3.8x10^-01	5.7x10^-01	-2.25663	4.6x10^-02	7.3x10^-01	-2.74957	5.5x10^-02	8.4x10^-01	-1.90249	1.7x10^-01	9.4x10^-01	N
ENSG00000127831	VIL1	protein_coding	-3.10812	7.9x10^-04	1.6x10^-02	-3.12768	6.0x10^-03	9.3x10^-02	-3.08882	6.6x10^-03	1.4x10^-01	-2.18609	1.9x10^-02	9.8x10^-02	-0.922028	3.1x10^-01	1.0x10^+00	-0.941594	4.0x10^-01	1.0x10^00	-0.90273	4.2x10^-01	9.6x10^-01	228	20.9193	100	31.268	100	32.0471	91.6667
ENSG00000102362	SYTL4	protein_coding	-3.0458	3.6x10^-04	9.7x10^-03	-3.13205	2.8x10^-03	6.1x10^-02	-2.96442	4.7x10^-03	1.2x10^-01	-1.36728	1.1x10^-01	2.8x10^-01	-1.67853	4.4x10^-02	7.2x10^-01	-1.76478	8.8x10^-02	9.9x10^-01	-1.59715	1.2x10^-01	9.1x10^-01	N
ENSG00000167283	ATP5L	protein_coding	-3.03105	2.7x10^-03	3.5x10^-02	-3.61228	3.7x10^-03	7.1x10^-02	-2.62087	3.4x10^-02	3.3x10^-01	-1.31475	2.0x10^-01	3.9x10^-01	-1.7163	8.3x10^-02	8.5x10^-01	-2.29753	6.1x10^-02	8.8x10^-01	-1.30612	2.8x10^-01	9.6x10^-01	211	37.8329	81.8182	25.1177	91.6667	19.8523	83.3333
ENSG00000159131	GART	protein_coding	-3.02417	4.2x10^-03	4.6x10^-02	-3.48134	7.2x10^-03	1.0x10^-01	-2.67747	3.9x10^-02	3.5x10^-01	-1.30482	2.2x10^-01	4.1x10^-01	-1.71927	9.6x10^-02	8.9x10^-01	-2.17652	8.8x10^-02	9.9x10^-01	-1.37265	2.8x10^-01	9.6x10^-01	N
ENSG00000077585	GPR137B	protein_coding	-2.87983	2.9x10^-03	3.6x10^-02	-4.07375	4.7x10^-04	2.0x10^-02	-2.23545	5.5x10^-02	4.0x10^-01	-0.243643	8.0x10^-01	8.9x10^-01	-2.63618	5.3x10^-03	2.6x10^-01	-3.83011	8.4x10^-04	6.7x10^-02	-1.99181	8.2x10^-02	8.6x10^-01	N
ENSG00000110851	PRDM4	protein_coding	-2.87461	2.7x10^-03	3.5x10^-02	-3.75221	1.2x10^-03	3.7x10^-02	-2.33289	4.5x10^-02	3.7x10^-01	-1.69165	7.7x10^-02	2.2x10^-01	-1.18296	2.1x10^-01	1.0x10^+00	-2.06056	7.2x10^-02	9.4x10^-01	-0.641242	5.8x10^-01	9.8x10^-01	N
ENSG00000176903	PNMA1	protein_coding	-2.78227	3.8x10^-04	1.0x10^-02	-2.86374	2.9x10^-03	6.2x10^-02	-2.70515	4.9x10^-03	1.2x10^-01	-1.79902	2.3x10^-02	1.1x10^-01	-0.983246	2.0x10^-01	1.0x10^+00	-1.06472	2.6x10^-01	1.0x10^00	-0.906133	3.4x10^-01	9.6x10^-01	N
ENSG00000101849	TBL1X	protein_coding	-2.75639	3.2x10^-04	9.1x10^-03	-2.44989	9.0x10^-03	1.2x10^-01	-3.1459	8.0x10^-04	3.8x10^-02	-1.88923	1.4x10^-02	8.3x10^-02	-0.867165	2.5x10^-01	1.0x10^+00	-0.560662	5.4x10^-01	1.0x10^00	-1.25667	1.7x10^-01	9.4x10^-01	N
ENSG00000097021	ACOT7	protein_coding	-2.63489	1.1x10^-03	2.0x10^-02	-2.40558	1.5x10^-02	1.5x10^-01	-2.90768	3.3x10^-03	9.6x10^-02	-1.93813	1.7x10^-02	9.2x10^-02	-0.69676	3.8x10^-01	1.0x10^+00	-0.467454	6.3x10^-01	1.0x10^00	-0.969548	3.2x10^-01	9.6x10^-01	N
ENSG00000197415	VEPH1	protein_coding	-2.60749	3.2x10^-03	3.8x10^-02	-2.03327	5.7x10^-02	2.7x10^-01	-3.57547	8.0x10^-04	3.8x10^-02	-2.05316	1.9x10^-02	9.8x10^-02	-0.554333	5.2x10^-01	1.0x10^+00	0.0198867	9.8x10^-01	1.0x10^00	-1.52231	1.5x10^-01	9.2x10^-01	N
ENSG00000118263	KLF7	protein_coding	-2.55812	3.7x10^-03	4.3x10^-02	-1.98341	6.3x10^-02	2.9x10^-01	-3.52603	9.5x10^-04	4.2x10^-02	-1.27667	1.5x10^-01	3.2x10^-01	-1.28145	1.4x10^-01	9.5x10^-01	-0.706742	5.0x10^-01	1.0x10^00	-2.24936	3.2x10^-02	6.9x10^-01	229	28.8287	90.9091	33.343	100	17.7771	100
ENSG00000127838	PNKD	protein_coding	-2.47065	1.6x10^-06	1.5x10^-04	-2.94454	2.3x10^-06	3.0x10^-04	-2.11458	6.8x10^-04	3.3x10^-02	-1.31005	1.1x10^-02	7.0x10^-02	-1.1606	2.1x10^-02	5.3x10^-01	-1.63449	7.7x10^-03	3.1x10^-01	-0.804535	1.9x10^-01	9.5x10^-01	N
ENSG00000163297	ANTXR2	protein_coding	-2.46625	3.3x10^-04	9.2x10^-03	-1.96554	1.8x10^-02	1.6x10^-01	-3.23887	9.2x10^-05	7.4x10^-03	-1.47277	3.1x10^-02	1.3x10^-01	-0.993481	1.4x10^-01	9.5x10^-01	-0.492769	5.5x10^-01	1.0x10^00	-1.7661	3.0x10^-02	6.8x10^-01	N
ENSG00000187699	C2orf88	protein_coding	-2.46518	1.7x10^-03	2.6x10^-02	-3.07285	1.3x10^-03	3.9x10^-02	-2.03893	3.3x10^-02	3.2x10^-01	-2.04713	9.3x10^-03	6.5x10^-02	-0.418049	5.9x10^-01	1.0x10^+00	-1.02572	2.8x10^-01	1.0x10^00	0.00819583	9.9x10^-01	1.0x10^+00	N
ENSG00000142694	EVA1B	protein_coding	-2.31919	2.6x10^-03	3.4x10^-02	-1.9669	3.7x10^-02	2.2x10^-01	-2.78572	3.1x10^-03	9.1x10^-02	-0.769594	3.2x10^-01	5.2x10^-01	-1.5496	4.0x10^-02	6.8x10^-01	-1.1973	2.0x10^-01	1.0x10^00	-2.01613	3.0x10^-02	6.8x10^-01	N
ENSG00000112977	DAP	protein_coding	-2.30223	2.7x10^-03	3.5x10^-02	-1.80233	5.3x10^-02	2.6x10^-01	-3.07347	9.5x10^-04	4.2x10^-02	-1.9843	9.5x10^-03	6.6x10^-02	-0.317926	6.7x10^-01	1.0x10^+00	0.181968	8.4x10^-01	1.0x10^00	-1.08917	2.3x10^-01	9.5x10^-01	N
ENSG00000134986	NREP	protein_coding	-2.3018	4.2x10^-03	4.5x10^-02	-2.16293	2.8x10^-02	1.9x10^-01	-2.45533	1.3x10^-02	2.0x10^-01	-2.16349	7.7x10^-03	5.8x10^-02	-0.13833	8.6x10^-01	1.0x10^+00	0.000554647	1.0x10^+00	1.0x10^00	-0.291844	7.6x10^-01	9.9x10^-01	230	26.8046	100	21.9878	100	24.8327	100
ENSG00000108405	P2RX1	protein_coding	-2.23164	5.2x10^-04	1.2x10^-02	-2.32183	3.4x10^-03	6.7x10^-02	-2.14678	6.7x10^-03	1.4x10^-01	-1.33908	4.0x10^-02	1.5x10^-01	-0.892562	1.6x10^-01	9.7x10^-01	-0.982748	2.1x10^-01	1.0x10^00	-0.807697	3.0x10^-01	9.6x10^-01	N
ENSG00000135926	TMBIM1	protein_coding	-2.22815	2.7x10^-05	1.6x10^-03	-2.55181	8.5x10^-05	5.7x10^-03	-1.96396	2.5x10^-03	8.0x10^-02	-1.4511	6.6x10^-03	5.3x10^-02	-0.77705	1.3x10^-01	9.5x10^-01	-1.10072	8.5x10^-02	9.8x10^-01	-0.51286	4.2x10^-01	9.6x10^-01	N
ENSG00000196187	TMEM63A	protein_coding	-2.12762	1.5x10^-03	2.4x10^-02	-2.095	1.1x10^-02	1.3x10^-01	-2.16099	8.9x10^-03	1.7x10^-01	-1.11856	1.0x10^-01	2.6x10^-01	-1.00906	1.2x10^-01	9.3x10^-01	-0.976433	2.3x10^-01	1.0x10^00	-1.04242	2.0x10^-01	9.5x10^-01	N
ENSG00000128609	NDUFA5	protein_coding	-2.06929	2.1x10^-03	3.0x10^-02	-2.36855	4.0x10^-03	7.5x10^-02	-1.82172	2.7x10^-02	2.9x10^-01	-1.32091	5.1x10^-02	1.7x10^-01	-0.748378	2.6x10^-01	1.0x10^+00	-1.04764	2.0x10^-01	1.0x10^00	-0.500805	5.4x10^-01	9.8x10^-01	N
ENSG00000110799	VWF	protein_coding	-2.02577	2.8x10^-03	3.5x10^-02	-1.87648	2.4x10^-02	1.8x10^-01	-2.19231	8.4x10^-03	1.6x10^-01	-1.48258	3.0x10^-02	1.3x10^-01	-0.543187	4.1x10^-01	1.0x10^+00	-0.393893	6.3x10^-01	1.0x10^00	-0.709729	3.9x10^-01	9.6x10^-01	231,232,233,234,235	17.6915	100	14.2935	100	12.677	100
ENSG00000165646	SLC18A2	protein_coding	-2.02489	4.7x10^-03	4.9x10^-02	-2.59114	3.0x10^-03	6.3x10^-02	-1.61927	6.3x10^-02	4.3x10^-01	-1.91992	7.4x10^-03	5.7x10^-02	-0.104974	8.8x10^-01	1.0x10^+00	-0.671216	4.3x10^-01	1.0x10^00	0.30065	7.3x10^-01	9.9x10^-01	N
ENSG00000177731	FLII	protein_coding	-1.98939	2.7x10^-04	8.1x10^-03	-2.31727	5.3x10^-04	2.1x10^-02	-1.72242	1.0x10^-02	1.8x10^-01	-1.2989	1.8x10^-02	9.5x10^-02	-0.690489	2.0x10^-01	1.0x10^+00	-1.01836	1.2x10^-01	1.0x10^00	-0.423514	5.2x10^-01	9.8x10^-01	236	8.90552	100	18.8473	100	12.134	100
ENSG00000116266	STXBP3	protein_coding	-1.98358	1.5x10^-04	5.2x10^-03	-2.82032	4.5x10^-06	5.2x10^-04	-1.45756	1.8x10^-02	2.4x10^-01	-0.806023	1.1x10^-01	2.7x10^-01	-1.17754	2.2x10^-02	5.4x10^-01	-2.01429	8.9x10^-04	6.9x10^-02	-0.651533	2.8x10^-01	9.6x10^-01	N
ENSG00000141252	VPS53	protein_coding	-1.97298	1.1x10^-03	2.0x10^-02	-1.85022	1.3x10^-02	1.4x10^-01	-2.10716	4.7x10^-03	1.2x10^-01	-1.45955	1.7x10^-02	9.2x10^-02	-0.513433	3.9x10^-01	1.0x10^+00	-0.390663	5.9x10^-01	1.0x10^00	-0.64761	3.8x10^-01	9.6x10^-01	N
ENSG00000108469	RECQL5	protein_coding	-1.95553	3.8x10^-03	4.3x10^-02	-1.80555	3.0x10^-02	2.0x10^-01	-2.12289	1.1x10^-02	1.9x10^-01	-0.925497	1.8x10^-01	3.6x10^-01	-1.03003	1.2x10^-01	9.2x10^-01	-0.880051	2.8x10^-01	1.0x10^00	-1.1974	1.4x10^-01	9.2x10^-01	237	19.4991	100	12.197	100	24.7838	100
ENSG00000104763	ASAH1	protein_coding	-1.9155	9.5x10^-04	1.8x10^-02	-2.02789	4.5x10^-03	7.8x10^-02	-1.81123	1.1x10^-02	1.9x10^-01	-1.40634	1.7x10^-02	9.0x10^-02	-0.509151	3.7x10^-01	1.0x10^+00	-0.62155	3.8x10^-01	1.0x10^00	-0.404886	5.6x10^-01	9.8x10^-01	N
ENSG00000160991	ORAI2	protein_coding	-1.90205	3.2x10^-03	3.8x10^-02	-2.5385	1.1x10^-03	3.5x10^-02	-1.46194	6.1x10^-02	4.2x10^-01	-0.540456	4.0x10^-01	5.9x10^-01	-1.36159	3.1x10^-02	6.2x10^-01	-1.99805	9.3x10^-03	3.5x10^-01	-0.92148	2.3x10^-01	9.5x10^-01	N
ENSG00000130749	ZC3H4	protein_coding	-1.8919	1.3x10^-03	2.2x10^-02	-1.63774	2.3x10^-02	1.8x10^-01	-2.20055	2.3x10^-03	7.6x10^-02	-1.32832	2.5x10^-02	1.1x10^-01	-0.563586	3.3x10^-01	1.0x10^+00	-0.30942	6.6x10^-01	1.0x10^00	-0.872231	2.2x10^-01	9.5x10^-01	N
ENSG00000074416	MGLL	protein_coding	-1.73668	6.4x10^-04	1.4x10^-02	-1.38492	2.4x10^-02	1.8x10^-01	-2.20281	3.5x10^-04	2.1x10^-02	-1.3569	7.4x10^-03	5.6x10^-02	-0.379779	4.5x10^-01	1.0x10^+00	-0.0280159	9.6x10^-01	1.0x10^00	-0.845908	1.6x10^-01	9.4x10^-01	N
ENSG00000185896	LAMP1	protein_coding	-1.67932	3.5x10^-03	4.1x10^-02	-1.71525	1.6x10^-02	1.5x10^-01	-1.64427	2.0x10^-02	2.6x10^-01	-1.38575	1.7x10^-02	9.2x10^-02	-0.293565	6.0x10^-01	1.0x10^+00	-0.329498	6.4x10^-01	1.0x10^00	-0.258519	7.1x10^-01	9.9x10^-01	N
ENSG00000108848	LUC7L3	protein_coding	-1.65305	4.1x10^-04	1.1x10^-02	-1.98062	5.1x10^-04	2.1x10^-02	-1.38632	1.5x10^-02	2.2x10^-01	-0.877708	6.1x10^-02	1.9x10^-01	-0.77534	9.0x10^-02	8.7x10^-01	-1.10291	5.0x10^-02	8.1x10^-01	-0.508613	3.7x10^-01	9.6x10^-01	N
ENSG00000070182	SPTB	protein_coding	-1.64144	2.8x10^-03	3.5x10^-02	-1.13742	8.0x10^-02	3.2x10^-01	-2.42269	1.9x10^-04	1.3x10^-02	-1.26944	1.8x10^-02	9.3x10^-02	-0.372003	4.9x10^-01	1.0x10^+00	0.132023	8.4x10^-01	1.0x10^00	-1.15325	7.2x10^-02	8.3x10^-01	N
ENSG00000117298	ECE1	protein_coding	-1.63963	1.3x10^-03	2.2x10^-02	-1.4429	2.1x10^-02	1.7x10^-01	-1.86747	2.8x10^-03	8.5x10^-02	-0.622849	2.2x10^-01	4.2x10^-01	-1.01678	4.1x10^-02	6.9x10^-01	-0.820048	1.8x10^-01	1.0x10^00	-1.24462	4.3x10^-02	7.4x10^-01	238	8.23609	100	12.5627	100	7.2182	100
ENSG00000148180	GSN	protein_coding	-1.632	3.3x10^-03	3.9x10^-02	-1.55215	2.3x10^-02	1.8x10^-01	-1.71654	1.2x10^-02	2.0x10^-01	-1.40321	1.3x10^-02	7.7x10^-02	-0.228792	6.7x10^-01	1.0x10^+00	-0.148934	8.2x10^-01	1.0x10^00	-0.313328	6.4x10^-01	9.8x10^-01	239	9.68205	100	8.29787	100	18.0719	100
ENSG00000100280	AP1B1	protein_coding	-1.60055	7.7x10^-04	1.6x10^-02	-1.4264	1.5x10^-02	1.4x10^-01	-1.79858	2.1x10^-03	7.3x10^-02	-1.20431	1.2x10^-02	7.6x10^-02	-0.396237	3.9x10^-01	1.0x10^+00	-0.222096	7.0x10^-01	1.0x10^00	-0.594274	3.0x10^-01	9.6x10^-01	N
ENSG00000143321	HDGF	protein_coding	-1.5832	4.7x10^-03	4.9x10^-02	-1.51928	2.8x10^-02	1.9x10^-01	-1.65008	1.7x10^-02	2.3x10^-01	-0.940921	9.7x10^-02	2.5x10^-01	-0.642279	2.4x10^-01	1.0x10^+00	-0.578358	3.9x10^-01	1.0x10^00	-0.709162	3.0x10^-01	9.6x10^-01	240,241,242,243,244	17.2369	100	7.48303	100	15.0751	100
ENSG00000051382	PIK3CB	protein_coding	-1.55455	4.0x10^-03	4.4x10^-02	-1.37078	3.9x10^-02	2.3x10^-01	-1.76516	7.7x10^-03	1.6x10^-01	-1.07871	4.8x10^-02	1.7x10^-01	-0.475832	3.7x10^-01	1.0x10^+00	-0.292072	6.5x10^-01	1.0x10^00	-0.686445	2.9x10^-01	9.6x10^-01	245246	9.36703	100	9.45163	100	14.852	100
ENSG00000133606	MKRN1	protein_coding	-1.55129	2.4x10^-03	3.2x10^-02	-1.40073	2.6x10^-02	1.9x10^-01	-1.71941	6.2x10^-03	1.4x10^-01	-1.38426	7.4x10^-03	5.6x10^-02	-0.167029	7.4x10^-01	1.0x10^+00	-0.0164673	9.8x10^-01	1.0x10^00	-0.335149	5.9x10^-01	9.8x10^-01	N
ENSG00000205581	HMGN1	protein_coding	-1.4808	8.7x10^-04	1.7x10^-02	-1.55474	4.6x10^-03	8.0x10^-02	-1.41048	1.0x10^-02	1.8x10^-01	-1.22438	6.6x10^-03	5.3x10^-02	-0.256418	5.6x10^-01	1.0x10^+00	-0.330363	5.4x10^-01	1.0x10^00	-0.186102	7.3x10^-01	9.9x10^-01	247	9.75762	100	9.68541	100	7.98264	100
ENSG00000125503	PPP1R12C	protein_coding	-1.42528	2.9x10^-03	3.6x10^-02	-1.20564	4.0x10^-02	2.3x10^-01	-1.68434	4.1x10^-03	1.1x10^-01	-0.934769	5.3x10^-02	1.8x10^-01	-0.490513	2.9x10^-01	1.0x10^+00	-0.270868	6.4x10^-01	1.0x10^00	-0.749567	1.9x10^-01	9.5x10^-01	N
ENSG00000159069	FBXW5	protein_coding	-1.39116	4.4x10^-03	4.7x10^-02	-1.26889	3.5x10^-02	2.1x10^-01	-1.52476	1.1x10^-02	1.9x10^-01	-1.12759	2.3x10^-02	1.1x10^-01	-0.263574	5.8x10^-01	1.0x10^+00	-0.1413	8.1x10^-01	1.0x10^00	-0.397173	5.0x10^-01	9.7x10^-01	N
ENSG00000116688	MFN2	protein_coding	-1.30652	2.5x10^-03	3.3x10^-02	-0.843894	9.4x10^-02	3.4x10^-01	-1.99148	7.7x10^-05	6.5x10^-03	-0.749055	7.1x10^-02	2.1x10^-01	-0.557468	1.9x10^-01	1.0x10^+00	-0.0948383	8.5x10^-01	1.0x10^00	-1.24243	1.2x10^-02	4.9x10^-01	248	7.30839	100	6.67024	100	8.89884	100
ENSG00000102908	NFAT5	protein_coding	-1.23714	3.3x10^-03	3.9x10^-02	-1.07059	3.8x10^-02	2.2x10^-01	-1.42541	5.8x10^-03	1.4x10^-01	-0.496127	2.4x10^-01	4.4x10^-01	-0.741009	7.2x10^-02	8.2x10^-01	-0.574458	2.6x10^-01	1.0x10^00	-0.929285	6.8x10^-02	8.2x10^-01	249250	10.6129	100	6.85275	100	7.8258	100
ENSG00000111817	DSE	protein_coding	-1.11372	3.7x10^-03	4.3x10^-02	-1.05807	2.6x10^-02	1.9x10^-01	-1.17158	1.4x10^-02	2.1x10^-01	-1.04667	7.3x10^-03	5.6x10^-02	-0.0670404	8.6x10^-01	1.0x10^+00	-0.0113928	9.8x10^-01	1.0x10^00	-0.124909	7.9x10^-01	9.9x10^-01	N
ENSG00000117713	ARID1A	protein_coding	1.07266	2.7x10^-03	3.5x10^-02	1.37478	1.3x10^-03	3.8x10^-02	0.690119	1.1x10^-01	5.1x10^-01	0.693733	4.9x10^-02	1.7x10^-01	0.378929	2.8x10^-01	1.0x10^+00	0.681043	1.1x10^-01	1.0x10^00	-0.00361313	9.9x10^-01	1.0x10^+00	251,252,253,254,255	7.17335	100	4.21114	100	7.12473	100
ENSG00000137831	UACA	protein_coding	1.39728	1.2x10^-03	2.1x10^-02	0.389861	5.6x10^-01	8.0x10^-01	0.460987	4.9x10^-01	8.4x10^-01	0.310749	5.8x10^-01	7.3x10^-01	0.115132	7.9x10^-01	1.0x10^+00	0.0791121	9.1x10^-01	1.0x10^00	0.150239	8.2x10^-01	9.9x10^-01	256	17.0191	100	5.3286	100	7.00176	100
ENSG00000141556	TBCD	protein_coding	1.42819	3.7x10^-04	9.8x10^-03	-0.422995	5.7x10^-01	8.1x10^-01	-0.127358	8.6x10^-01	9.8x10^-01	-0.0199959	9.7x10^-01	9.9x10^-01	-0.247614	5.3x10^-01	1.0x10^+00	-0.403	5.8x10^-01	1.0x10^00	-0.107362	8.8x10^-01	9.9x10^-01	N
ENSG00000119906	SLF2	protein_coding	1.46975	1.4x10^-03	2.3x10^-02	1.71501	2.3x10^-03	5.5x10^-02	1.17418	3.7x10^-02	3.4x10^-01	1.2121	8.9x10^-03	6.4x10^-02	0.25765	5.7x10^-01	1.0x10^+00	0.502912	3.6x10^-01	1.0x10^00	-0.0379219	9.5x10^-01	1.0x10^+00	N
ENSG00000177469	CAVIN1	protein_coding	1.5682	3.5x10^-03	4.0x10^-02	1.67552	1.1x10^-02	1.3x10^-01	1.45224	2.8x10^-02	3.0x10^-01	1.02098	6.0x10^-02	1.9x10^-01	0.547209	3.0x10^-01	1.0x10^+00	0.654538	3.1x10^-01	1.0x10^00	0.431253	5.1x10^-01	9.7x10^-01	257	12.3592	100	18.0298	100	6.51931	100
ENSG00000106261	ZKSCAN1	protein_coding	1.58208	2.3x10^-03	3.2x10^-02	1.55749	1.5x10^-02	1.5x10^-01	1.60624	1.2x10^-02	2.0x10^-01	1.10743	3.6x10^-02	1.4x10^-01	0.474641	3.5x10^-01	1.0x10^+00	0.450063	4.8x10^-01	1.0x10^00	0.498812	4.3x10^-01	9.6x10^-01	N
ENSG00000105397	TYK2	protein_coding	1.78608	3.0x10^-03	3.7x10^-02	0.483618	5.9x10^-01	8.2x10^-01	-0.376084	6.7x10^-01	9.2x10^-01	0.117687	8.7x10^-01	9.3x10^-01	-0.00084001	1.0x10^+00	1.0x10^+00	0.365931	6.8x10^-01	1.0x10^00	-0.49377	5.8x10^-01	9.8x10^-01	N
ENSG00000129250	KIF1C	protein_coding	1.8497	3.2x10^-04	9.0x10^-03	1.89903	2.7x10^-03	6.0x10^-02	1.79863	4.5x10^-03	1.2x10^-01	0.746783	1.5x10^-01	3.3x10^-01	1.10291	2.8x10^-02	6.0x10^-01	1.15224	6.5x10^-02	9.0x10^-01	1.05184	9.2x10^-02	8.8x10^-01	N
ENSG00000166794	PPIB	protein_coding	1.86889	3.0x10^-03	3.7x10^-02	1.89193	1.5x10^-02	1.4x10^-01	1.84549	1.7x10^-02	2.4x10^-01	1.71587	7.2x10^-03	5.5x10^-02	0.153022	8.0x10^-01	1.0x10^+00	0.176055	8.2x10^-01	1.0x10^00	0.129618	8.7x10^-01	9.9x10^-01	N
ENSG00000148516	ZEB1	protein_coding	1.87326	4.3x10^-03	4.7x10^-02	1.86617	2.1x10^-02	1.7x10^-01	1.88031	2.0x10^-02	2.6x10^-01	1.2472	6.0x10^-02	1.9x10^-01	0.62606	3.3x10^-01	1.0x10^+00	0.61897	4.4x10^-01	1.0x10^00	0.633114	4.3x10^-01	9.6x10^-01	258259260	23.8386	100	11.0467	100	8.95322	100
ENSG00000100403	ZC3H7B	protein_coding	1.88664	3.9x10^-03	4.4x10^-02	2.25675	4.5x10^-03	7.9x10^-02	1.38759	8.1x10^-02	4.7x10^-01	1.59188	1.5x10^-02	8.5x10^-02	0.294766	6.4x10^-01	1.0x10^+00	0.664875	4.0x10^-01	1.0x10^00	-0.204284	7.9x10^-01	9.9x10^-01	N
ENSG00000159377	PSMB4	protein_coding	1.93492	3.8x10^-03	4.3x10^-02	1.34793	9.7x10^-02	3.5x10^-01	2.35093	3.8x10^-03	1.0x10^-01	1.83118	6.1x10^-03	5.0x10^-02	0.103738	8.7x10^-01	1.0x10^+00	-0.483245	5.5x10^-01	1.0x10^00	0.51975	5.2x10^-01	9.7x10^-01	N
ENSG00000168036	CTNNB1	protein_coding	1.99898	5.5x10^-04	1.3x10^-02	1.96776	5.7x10^-03	9.1x10^-02	2.02954	4.4x10^-03	1.1x10^-01	1.60489	6.2x10^-03	5.1x10^-02	0.394097	4.9x10^-01	1.0x10^+00	0.362874	6.1x10^-01	1.0x10^00	0.424657	5.5x10^-01	9.8x10^-01	261262263264	24.2738	100	6.55261	100	8.93093	100
ENSG00000143799	PARP1	protein_coding	2.01057	1.2x10^-03	2.1x10^-02	2.50898	7.6x10^-04	2.7x10^-02	1.2429	9.5x10^-02	5.0x10^-01	1.67918	6.2x10^-03	5.1x10^-02	0.331396	5.9x10^-01	1.0x10^+00	0.829801	2.6x10^-01	1.0x10^00	-0.436278	5.5x10^-01	9.8x10^-01	265266267	31.1356	90.9091	5.95603	100	13.8903	100
ENSG00000132688	NES	protein_coding	2.01453	8.0x10^-04	1.6x10^-02	2.05426	5.5x10^-03	8.9x10^-02	1.97367	7.6x10^-03	1.5x10^-01	1.30111	3.2x10^-02	1.3x10^-01	0.713413	2.2x10^-01	1.0x10^+00	0.753147	3.0x10^-01	1.0x10^00	0.672553	3.6x10^-01	9.6x10^-01	268,269,270,271,272	20.3936	100	12.96	100	11.6493	100
ENSG00000167173	C15orf39	protein_coding	2.05245	1.4x10^-03	2.3x10^-02	2.48633	1.4x10^-03	4.0x10^-02	1.42914	6.6x10^-02	4.3x10^-01	1.59408	1.3x10^-02	7.8x10^-02	0.458365	4.7x10^-01	1.0x10^+00	0.892246	2.4x10^-01	1.0x10^00	-0.164948	8.3x10^-01	9.9x10^-01	N
ENSG00000150593	PDCD4	protein_coding	2.05762	2.8x10^-03	3.5x10^-02	1.8029	3.2x10^-02	2.1x10^-01	2.27404	7.0x10^-03	1.5x10^-01	1.3099	5.9x10^-02	1.9x10^-01	0.747724	2.7x10^-01	1.0x10^+00	0.492998	5.5x10^-01	1.0x10^00	0.964142	2.5x10^-01	9.5x10^-01	273274275	19.8282	100	15.0521	100	20.9575	100
ENSG00000183207	RUVBL2	protein_coding	2.06978	3.0x10^-03	3.7x10^-02	2.47673	3.5x10^-03	6.8x10^-02	1.50096	7.6x10^-02	4.6x10^-01	1.59536	2.2x10^-02	1.1x10^-01	0.474424	4.9x10^-01	1.0x10^+00	0.881371	2.9x10^-01	1.0x10^00	-0.094404	9.1x10^-01	9.9x10^-01	276194	30.2758	90.9091	6.40059	100	13.6406	100
ENSG00000157734	SNX22	protein_coding	2.07281	1.5x10^-03	2.4x10^-02	2.14383	7.6x10^-03	1.1x10^-01	1.99813	1.3x10^-02	2.0x10^-01	1.29443	5.0x10^-02	1.7x10^-01	0.778385	2.2x10^-01	1.0x10^+00	0.849402	2.8x10^-01	1.0x10^00	0.703701	3.7x10^-01	9.6x10^-01	N
ENSG00000205609	EIF3CL	protein_coding	2.07321	1.2x10^-03	2.1x10^-02	0.986316	2.7x10^-01	5.6x10^-01	0.996527	2.6x10^-01	7.0x10^-01	0.808607	2.7x10^-01	4.7x10^-01	0.18253	7.7x10^-01	1.0x10^+00	0.177709	8.4x10^-01	1.0x10^00	0.18792	8.3x10^-01	9.9x10^-01	N
ENSG00000146433	TMEM181	protein_coding	2.075	1.8x10^-03	2.6x10^-02	2.02568	1.3x10^-02	1.4x10^-01	2.12272	9.4x10^-03	1.7x10^-01	1.19514	7.5x10^-02	2.2x10^-01	0.879871	1.7x10^-01	9.9x10^-01	0.830534	3.0x10^-01	1.0x10^00	0.927575	2.5x10^-01	9.5x10^-01	N
ENSG00000065054	SLC9A3R2	protein_coding	2.15112	4.7x10^-04	1.2x10^-02	2.05557	6.6x10^-03	9.8x10^-02	2.24074	3.1x10^-03	9.1x10^-02	1.25488	4.4x10^-02	1.6x10^-01	0.896242	1.4x10^-01	9.5x10^-01	0.800688	2.8x10^-01	1.0x10^00	0.985858	1.9x10^-01	9.5x10^-01	N
ENSG00000205250	E2F4	protein_coding	2.15862	4.7x10^-03	4.9x10^-02	2.56905	5.7x10^-03	9.1x10^-02	1.58293	8.9x10^-02	4.8x10^-01	1.42057	6.3x10^-02	2.0x10^-01	0.738044	3.2x10^-01	1.0x10^+00	1.14847	2.1x10^-01	1.0x10^00	0.16236	8.6x10^-01	9.9x10^-01	277	34.9404	90.9091	15.0681	100	21.1319	100
ENSG00000185591	SP1	protein_coding	2.19699	3.5x10^-03	4.1x10^-02	2.21103	1.7x10^-02	1.5x10^-01	2.18284	1.8x10^-02	2.5x10^-01	2.04845	7.2x10^-03	5.6x10^-02	0.148557	8.4x10^-01	1.0x10^+00	0.162584	8.6x10^-01	1.0x10^00	0.134392	8.8x10^-01	9.9x10^-01	278279280	36.4107	90.9091	9.8952	100	17.1709	100
ENSG00000075303	SLC25A40	protein_coding	2.22652	4.6x10^-03	4.8x10^-02	2.49758	9.5x10^-03	1.2x10^-01	1.89251	4.9x10^-02	3.8x10^-01	2.1441	6.8x10^-03	5.4x10^-02	0.0824002	9.1x10^-01	1.0x10^+00	0.353481	7.1x10^-01	1.0x10^00	-0.251588	7.9x10^-01	9.9x10^-01	N
ENSG00000105738	SIPA1L3	protein_coding	2.25494	8.1x10^-04	1.6x10^-02	2.55575	1.9x10^-03	4.9x10^-02	1.87446	2.3x10^-02	2.7x10^-01	1.84255	6.5x10^-03	5.3x10^-02	0.412385	5.3x10^-01	1.0x10^+00	0.713192	3.8x10^-01	1.0x10^00	0.0319081	9.7x10^-01	1.0x10^+00	281	25.794	90.9091	9.42829	100	17.3221	100
ENSG00000130449	ZSWIM6	protein_coding	2.25527	3.1x10^-03	3.8x10^-02	-0.320503	7.8x10^-01	9.2x10^-01	-1.96656	8.9x10^-02	4.8x10^-01	-0.767908	4.2x10^-01	6.1x10^-01	-0.152638	8.4x10^-01	1.0x10^+00	0.447405	6.9x10^-01	1.0x10^00	-1.19865	2.9x10^-01	9.6x10^-01	N
ENSG00000133789	SWAP70	protein_coding	2.27041	1.9x10^-03	2.7x10^-02	1.96759	2.8x10^-02	1.9x10^-01	2.52055	4.8x10^-03	1.2x10^-01	1.92796	8.8x10^-03	6.3x10^-02	0.342455	6.3x10^-01	1.0x10^+00	0.0396338	9.6x10^-01	1.0x10^00	0.592594	5.0x10^-01	9.7x10^-01	N
ENSG00000115306	SPTBN1	protein_coding	2.29084	4.5x10^-06	3.7x10^-04	2.38789	1.0x10^-04	6.7x10^-03	2.18678	3.8x10^-04	2.2x10^-02	1.14299	2.4x10^-02	1.1x10^-01	1.14785	1.9x10^-02	5.0x10^-01	1.2449	4.0x10^-02	7.4x10^-01	1.04379	8.5x10^-02	8.7x10^-01	N
ENSG00000143442	POGZ	protein_coding	2.3008	2.9x10^-03	3.6x10^-02	2.51494	8.0x10^-03	1.1x10^-01	2.04927	3.1x10^-02	3.1x10^-01	1.41793	6.9x10^-02	2.1x10^-01	0.882879	2.4x10^-01	1.0x10^+00	1.09701	2.4x10^-01	1.0x10^00	0.631344	5.0x10^-01	9.7x10^-01	N
ENSG00000169230	PRELID1	protein_coding	2.34568	3.6x10^-03	4.2x10^-02	2.46223	1.3x10^-02	1.4x10^-01	2.21889	2.5x10^-02	2.9x10^-01	1.98811	1.5x10^-02	8.5x10^-02	0.35757	6.5x10^-01	1.0x10^+00	0.47412	6.3x10^-01	1.0x10^00	0.230784	8.1x10^-01	9.9x10^-01	N
ENSG00000164483	SAMD3	protein_coding	2.36023	2.0x10^-03	2.9x10^-02	1.91184	4.1x10^-02	2.3x10^-01	2.70177	3.9x10^-03	1.1x10^-01	1.61274	3.6x10^-02	1.4x10^-01	0.747491	3.2x10^-01	1.0x10^+00	0.299096	7.5x10^-01	1.0x10^00	1.08903	2.4x10^-01	9.5x10^-01	N
ENSG00000062716	VMP1	protein_coding	2.38748	1.5x10^-04	5.1x10^-03	1.96014	1.1x10^-02	1.3x10^-01	2.71672	3.9x10^-04	2.3x10^-02	1.70617	6.8x10^-03	5.4x10^-02	0.681312	2.7x10^-01	1.0x10^+00	0.253973	7.4x10^-01	1.0x10^00	1.01055	1.8x10^-01	9.4x10^-01	282	23.9253	100	12.4812	100	18.5352	100
ENSG00000163159	VPS72	protein_coding	2.39865	3.8x10^-03	4.3x10^-02	2.52856	1.3x10^-02	1.4x10^-01	2.25591	2.7x10^-02	2.9x10^-01	1.15473	1.7x10^-01	3.5x10^-01	1.24392	1.2x10^-01	9.3x10^-01	1.37383	1.7x10^-01	1.0x10^00	1.10118	2.7x10^-01	9.6x10^-01	N
ENSG00000181444	ZNF467	protein_coding	2.41986	1.5x10^-03	2.4x10^-02	2.54575	6.8x10^-03	9.9x10^-02	2.28193	1.5x10^-02	2.2x10^-01	1.0964	1.6x10^-01	3.4x10^-01	1.32346	7.7x10^-02	8.3x10^-01	1.44936	1.2x10^-01	1.0x10^00	1.18553	2.0x10^-01	9.5x10^-01	N
ENSG00000103111	MON1B	protein_coding	2.42758	4.5x10^-03	4.8x10^-02	3.03815	3.1x10^-03	6.4x10^-02	1.34809	1.9x10^-01	6.3x10^-01	2.16571	1.0x10^-02	6.9x10^-02	0.261858	7.5x10^-01	1.0x10^+00	0.87244	3.9x10^-01	1.0x10^00	-0.817618	4.2x10^-01	9.6x10^-01	N
ENSG00000100462	PRMT5	protein_coding	2.45439	2.4x10^-03	3.3x10^-02	0.104237	9.3x10^-01	9.8x10^-01	-0.183321	8.8x10^-01	9.8x10^-01	0.161693	8.7x10^-01	9.3x10^-01	-0.19405	8.1x10^-01	1.0x10^+00	-0.0574561	9.6x10^-01	1.0x10^00	-0.345013	7.7x10^-01	9.9x10^-01	283,284,285,286,287	46.9103	81.8182	13.2184	100	14.2834	100
ENSG00000157554	ERG	protein_coding	2.45883	5.3x10^-05	2.5x10^-03	0.94752	2.9x10^-01	5.9x10^-01	0.901486	3.2x10^-01	7.4x10^-01	0.186546	8.0x10^-01	8.9x10^-01	0.73814	2.1x10^-01	1.0x10^+00	0.760973	3.9x10^-01	1.0x10^00	0.71494	4.2x10^-01	9.6x10^-01	N
ENSG00000082641	NFE2L1	protein_coding	2.46345	9.0x10^-04	1.8x10^-02	2.26937	1.3x10^-02	1.4x10^-01	2.63449	3.8x10^-03	1.1x10^-01	1.00709	1.8x10^-01	3.7x10^-01	1.45636	4.5x10^-02	7.2x10^-01	1.26228	1.6x10^-01	1.0x10^00	1.6274	7.0x10^-02	8.3x10^-01	N
ENSG00000171992	SYNPO	protein_coding	2.4639	2.4x10^-05	1.4x10^-03	2.46872	5.9x10^-04	2.3x10^-02	2.45907	6.2x10^-04	3.1x10^-02	1.2501	3.4x10^-02	1.4x10^-01	1.2138	3.3x10^-02	6.4x10^-01	1.21862	8.5x10^-02	9.8x10^-01	1.20897	8.7x10^-02	8.7x10^-01	N
ENSG00000175634	RPS6KB2	protein_coding	2.48856	2.4x10^-04	7.4x10^-03	2.66745	1.4x10^-03	3.9x10^-02	2.28436	6.1x10^-03	1.4x10^-01	1.49998	2.9x10^-02	1.2x10^-01	0.988589	1.4x10^-01	9.5x10^-01	1.16747	1.5x10^-01	1.0x10^00	0.78438	3.4x10^-01	9.6x10^-01	N
ENSG00000135749	PCNX2	protein_coding	2.51461	4.5x10^-03	4.8x10^-02	2.9272	6.8x10^-03	9.9x10^-02	1.93456	7.3x10^-02	4.5x10^-01	2.14622	1.6x10^-02	8.8x10^-02	0.368384	6.7x10^-01	1.0x10^+00	0.780976	4.6x10^-01	1.0x10^00	-0.211666	8.4x10^-01	9.9x10^-01	N
ENSG00000121858	TNFSF10	protein_coding	2.5341	1.4x10^-03	2.3x10^-02	1.85528	5.5x10^-02	2.7x10^-01	2.99383	1.9x10^-03	6.9x10^-02	1.90573	1.6x10^-02	8.9x10^-02	0.62836	4.2x10^-01	1.0x10^+00	-0.0504512	9.6x10^-01	1.0x10^00	1.0881	2.5x10^-01	9.5x10^-01	N
ENSG00000134697	GNL2	protein_coding	2.56077	6.7x10^-04	1.4x10^-02	3.0022	1.0x10^-03	3.3x10^-02	1.92161	3.6x10^-02	3.3x10^-01	1.5887	3.5x10^-02	1.4x10^-01	0.972065	1.9x10^-01	1.0x10^+00	1.4135	1.2x10^-01	1.0x10^00	0.332903	7.1x10^-01	9.9x10^-01	N
ENSG00000063978	RNF4	protein_coding	2.56182	2.6x10^-03	3.3x10^-02	2.77413	7.8x10^-03	1.1x10^-01	2.3128	2.7x10^-02	2.9x10^-01	1.01686	2.4x10^-01	4.3x10^-01	1.54496	6.3x10^-02	7.9x10^-01	1.75727	8.7x10^-02	9.9x10^-01	1.29594	2.1x10^-01	9.5x10^-01	N
ENSG00000141574	SECTM1	protein_coding	2.5681	4.6x10^-03	4.9x10^-02	2.95114	7.8x10^-03	1.1x10^-01	2.04519	6.5x10^-02	4.3x10^-01	2.06577	2.3x10^-02	1.1x10^-01	0.502331	5.7x10^-01	1.0x10^+00	0.885373	4.2x10^-01	1.0x10^00	-0.0205798	9.8x10^-01	1.0x10^+00	N
ENSG00000186660	ZFP91	protein_coding	2.5762	4.8x10^-03	4.9x10^-02	4.03164	3.4x10^-03	6.7x10^-02	-0.0098543	9.9x10^-01	1.0x10^+00	0.438786	7.0x10^-01	8.2x10^-01	2.26625	1.1x10^-02	3.9x10^-01	3.59286	8.0x10^-03	3.2x10^-01	-0.44864	7.4x10^-01	9.9x10^-01	N
ENSG00000180574	AC068775.1	protein_coding	2.5788	3.9x10^-03	4.4x10^-02	2.41014	2.8x10^-02	1.9x10^-01	2.72983	1.3x10^-02	2.0x10^-01	2.29049	1.1x10^-02	7.2x10^-02	0.288349	7.4x10^-01	1.0x10^+00	0.119651	9.1x10^-01	1.0x10^00	0.439345	6.8x10^-01	9.8x10^-01	N
ENSG00000122674	CCZ1	protein_coding	2.58274	2.1x10^-03	3.0x10^-02	2.60829	1.2x10^-02	1.3x10^-01	2.55676	1.3x10^-02	2.1x10^-01	2.03248	1.7x10^-02	9.0x10^-02	0.55028	5.0x10^-01	1.0x10^+00	0.575809	5.7x10^-01	1.0x10^00	0.524288	6.1x10^-01	9.8x10^-01	N
ENSG00000150459	SAP18	protein_coding	2.59822	1.8x10^-03	2.7x10^-02	2.44183	1.7x10^-02	1.5x10^-01	2.73931	7.4x10^-03	1.5x10^-01	1.74855	3.8x10^-02	1.4x10^-01	0.849683	3.0x10^-01	1.0x10^+00	0.693284	4.9x10^-01	1.0x10^00	0.990767	3.3x10^-01	9.6x10^-01	N
ENSG00000164008	C1orf50	protein_coding	2.61594	1.2x10^-03	2.2x10^-02	0.768684	5.0x10^-01	7.6x10^-01	0.868211	4.5x10^-01	8.2x10^-01	0.680554	4.7x10^-01	6.5x10^-01	0.138747	8.6x10^-01	1.0x10^+00	0.0881304	9.4x10^-01	1.0x10^00	0.187657	8.7x10^-01	9.9x10^-01	N
ENSG00000162817	C1orf115	protein_coding	2.62069	2.1x10^-03	2.9x10^-02	2.97817	4.2x10^-03	7.6x10^-02	2.14445	3.9x10^-02	3.5x10^-01	1.43642	9.3x10^-02	2.5x10^-01	1.18427	1.5x10^-01	9.7x10^-01	1.54175	1.3x10^-01	1.0x10^00	0.708025	4.9x10^-01	9.7x10^-01	N
ENSG00000196323	ZBTB44	protein_coding	2.62321	1.6x10^-03	2.5x10^-02	2.97836	3.5x10^-03	6.8x10^-02	2.15113	3.5x10^-02	3.3x10^-01	1.91947	2.2x10^-02	1.1x10^-01	0.703746	3.9x10^-01	1.0x10^+00	1.05889	2.9x10^-01	1.0x10^00	0.231655	8.2x10^-01	9.9x10^-01	N
ENSG00000262246	CORO7	protein_coding	2.64315	2.6x10^-03	3.4x10^-02	3.17663	2.5x10^-03	5.6x10^-02	1.80002	8.8x10^-02	4.8x10^-01	1.85027	3.5x10^-02	1.4x10^-01	0.792878	3.4x10^-01	1.0x10^+00	1.32636	1.9x10^-01	1.0x10^00	-0.0502445	9.6x10^-01	1.0x10^+00	N
ENSG00000135452	TSPAN31	protein_coding	2.6446	1.8x10^-03	2.7x10^-02	2.22609	3.2x10^-02	2.0x10^-01	2.96861	4.1x10^-03	1.1x10^-01	2.04565	1.6x10^-02	8.9x10^-02	0.598953	4.7x10^-01	1.0x10^+00	0.180435	8.6x10^-01	1.0x10^00	0.922955	3.7x10^-01	9.6x10^-01	N
ENSG00000124155	PIGT	protein_coding	2.66555	3.9x10^-03	4.4x10^-02	2.85029	1.2x10^-02	1.3x10^-01	2.45373	3.1x10^-02	3.1x10^-01	1.93863	3.8x10^-02	1.4x10^-01	0.726945	4.2x10^-01	1.0x10^+00	0.911657	4.1x10^-01	1.0x10^00	0.515099	6.4x10^-01	9.8x10^-01	N
ENSG00000111596	CNOT2	protein_coding	2.6858	3.8x10^-04	1.0x10^-02	2.81258	2.5x10^-03	5.7x10^-02	2.54681	6.1x10^-03	1.4x10^-01	1.32707	8.3x10^-02	2.3x10^-01	1.35872	6.6x10^-02	8.0x10^-01	1.4855	1.0x10^-01	1.0x10^00	1.21973	1.8x10^-01	9.4x10^-01	N
ENSG00000198042	MAK16	protein_coding	2.68892	4.6x10^-03	4.8x10^-02	3.37235	3.0x10^-03	6.3x10^-02	1.34554	2.4x10^-01	6.8x10^-01	1.42656	1.3x10^-01	3.0x10^-01	1.26235	1.7x10^-01	9.9x10^-01	1.94579	8.2x10^-02	9.7x10^-01	-0.0810231	9.4x10^-01	1.0x10^+00	N
ENSG00000100104	SRRD	protein_coding	2.70478	1.9x10^-03	2.7x10^-02	3.25683	2.0x10^-03	4.9x10^-02	1.79948	8.7x10^-02	4.8x10^-01	2.10935	1.5x10^-02	8.5x10^-02	0.595422	4.8x10^-01	1.0x10^+00	1.14748	2.7x10^-01	1.0x10^00	-0.309873	7.6x10^-01	9.9x10^-01	N
ENSG00000100296	THOC5	protein_coding	2.71288	5.2x10^-04	1.2x10^-02	2.95952	2.0x10^-03	5.0x10^-02	2.41527	1.2x10^-02	2.0x10^-01	1.68628	3.2x10^-02	1.3x10^-01	1.02661	1.8x10^-01	9.9x10^-01	1.27324	1.8x10^-01	1.0x10^00	0.728986	4.4x10^-01	9.7x10^-01	N
ENSG00000103489	XYLT1	protein_coding	2.7131	2.5x10^-03	3.3x10^-02	0.705893	5.8x10^-01	8.1x10^-01	-1.00909	4.2x10^-01	8.1x10^-01	-0.052199	9.6x10^-01	9.8x10^-01	0.141663	8.7x10^-01	1.0x10^+00	0.758092	5.4x10^-01	1.0x10^00	-0.956886	4.4x10^-01	9.7x10^-01	N
ENSG00000119900	OGFRL1	protein_coding	2.72032	1.5x10^-04	5.3x10^-03	2.85125	1.3x10^-03	3.7x10^-02	2.57634	3.6x10^-03	1.0x10^-01	1.66191	2.2x10^-02	1.1x10^-01	1.05842	1.3x10^-01	9.4x10^-01	1.18934	1.7x10^-01	1.0x10^00	0.91443	2.9x10^-01	9.6x10^-01	N
ENSG00000112640	PPP2R5D	protein_coding	2.72499	3.3x10^-03	3.9x10^-02	3.3389	2.8x10^-03	6.1x10^-02	1.63456	1.4x10^-01	5.8x10^-01	2.07997	2.4x10^-02	1.1x10^-01	0.645	4.8x10^-01	1.0x10^+00	1.25892	2.5x10^-01	1.0x10^00	-0.445411	6.9x10^-01	9.8x10^-01	N
ENSG00000153107	ANAPC1	protein_coding	2.73736	3.6x10^-03	4.1x10^-02	3.15148	6.0x10^-03	9.3x10^-02	2.15427	6.1x10^-02	4.2x10^-01	1.91321	4.3x10^-02	1.6x10^-01	0.824148	3.7x10^-01	1.0x10^+00	1.23827	2.7x10^-01	1.0x10^00	0.241063	8.3x10^-01	9.9x10^-01	N
ENSG00000120314	WDR55	protein_coding	2.76512	3.4x10^-03	4.0x10^-02	2.50609	3.1x10^-02	2.0x10^-01	2.98463	1.0x10^-02	1.8x10^-01	2.32377	1.5x10^-02	8.5x10^-02	0.441364	6.3x10^-01	1.0x10^+00	0.182321	8.7x10^-01	1.0x10^00	0.660869	5.6x10^-01	9.8x10^-01	N
ENSG00000110876	SELPLG	protein_coding	2.76768	2.7x10^-03	3.5x10^-02	2.69256	1.8x10^-02	1.6x10^-01	2.83914	1.2x10^-02	2.0x10^-01	2.55795	6.2x10^-03	5.1x10^-02	0.209766	8.2x10^-01	1.0x10^+00	0.134613	9.0x10^-01	1.0x10^00	0.281189	8.0x10^-01	9.9x10^-01	N
ENSG00000114737	CISH	protein_coding	2.77054	5.4x10^-04	1.3x10^-02	1.02627	3.7x10^-01	6.6x10^-01	0.804622	4.8x10^-01	8.4x10^-01	0.625447	5.0x10^-01	6.8x10^-01	0.294208	7.1x10^-01	1.0x10^+00	0.400828	7.2x10^-01	1.0x10^00	0.179175	8.7x10^-01	9.9x10^-01	N
ENSG00000065548	ZC3H15	protein_coding	2.77679	1.7x10^-03	2.6x10^-02	2.49669	2.1x10^-02	1.7x10^-01	3.01125	5.5x10^-03	1.3x10^-01	2.43035	6.4x10^-03	5.2x10^-02	0.346453	6.9x10^-01	1.0x10^+00	0.0663411	9.5x10^-01	1.0x10^00	0.580905	5.9x10^-01	9.8x10^-01	N
ENSG00000142330	CAPN10	protein_coding	2.78575	4.0x10^-03	4.5x10^-02	2.00327	1.4x10^-01	4.1x10^-01	1.31256	3.3x10^-01	7.5x10^-01	2.99006	7.0x10^-03	5.5x10^-02	0.571013	5.5x10^-01	1.0x10^+00	-0.986799	4.6x10^-01	1.0x10^00	-1.67751	2.1x10^-01	9.5x10^-01	N
ENSG00000132017	DCAF15	protein_coding	2.79781	1.3x10^-03	2.2x10^-02	3.58207	4.2x10^-04	1.8x10^-02	0.9499	3.5x10^-01	7.6x10^-01	2.03133	1.5x10^-02	8.5x10^-02	0.76641	3.7x10^-01	1.0x10^+00	1.55073	1.2x10^-01	1.0x10^00	-1.08143	2.8x10^-01	9.6x10^-01	N
ENSG00000167766	ZNF83	protein_coding	2.8122	3.7x10^-03	4.2x10^-02	-0.80586	5.7x10^-01	8.1x10^-01	-1.99464	1.6x10^-01	6.0x10^-01	-2.01197	8.6x10^-02	2.4x10^-01	0.730667	4.4x10^-01	1.0x10^+00	1.20611	3.9x10^-01	1.0x10^00	0.0173307	9.9x10^-01	1.0x10^+00	N
ENSG00000165102	HGSNAT	protein_coding	2.84163	2.1x10^-03	3.0x10^-02	0.333898	8.0x10^-01	9.3x10^-01	-1.53859	2.4x10^-01	6.8x10^-01	-0.943937	3.8x10^-01	5.8x10^-01	0.626072	4.9x10^-01	1.0x10^+00	1.27783	3.3x10^-01	1.0x10^00	-0.594653	6.5x10^-01	9.8x10^-01	N
ENSG00000120616	EPC1	protein_coding	2.8477	2.0x10^-03	2.9x10^-02	3.49519	1.6x10^-03	4.4x10^-02	1.64205	1.4x10^-01	5.7x10^-01	2.14385	1.9x10^-02	9.6x10^-02	0.703815	4.4x10^-01	1.0x10^+00	1.35134	2.2x10^-01	1.0x10^00	-0.5018	6.5x10^-01	9.8x10^-01	N
ENSG00000167703	SLC43A2	protein_coding	2.88928	2.8x10^-03	3.6x10^-02	1.23928	3.4x10^-01	6.4x10^-01	-0.217959	8.7x10^-01	9.8x10^-01	-0.636448	5.5x10^-01	7.1x10^-01	1.32374	1.6x10^-01	9.8x10^-01	1.87572	1.4x10^-01	1.0x10^00	0.418489	7.4x10^-01	9.9x10^-01	N
ENSG00000100802	C14orf93	protein_coding	2.89049	3.0x10^-03	3.7x10^-02	3.59734	2.0x10^-03	5.0x10^-02	1.4476	2.1x10^-01	6.6x10^-01	1.48034	1.2x10^-01	2.9x10^-01	1.4101	1.4x10^-01	9.5x10^-01	2.117	6.5x10^-02	9.0x10^-01	-0.0327447	9.8x10^-01	1.0x10^+00	N
ENSG00000149798	CDC42EP2	protein_coding	2.91334	3.8x10^-03	4.3x10^-02	-0.804101	5.8x10^-01	8.1x10^-01	-2.48392	8.5x10^-02	4.8x10^-01	-1.81385	1.3x10^-01	3.0x10^-01	0.401557	6.8x10^-01	1.0x10^+00	1.00975	4.8x10^-01	1.0x10^00	-0.670069	6.4x10^-01	9.8x10^-01	N
ENSG00000106330	MOSPD3	protein_coding	2.91365	3.3x10^-03	3.9x10^-02	3.04586	1.2x10^-02	1.3x10^-01	2.76818	2.3x10^-02	2.7x10^-01	2.46189	1.4x10^-02	8.2x10^-02	0.451791	6.4x10^-01	1.0x10^+00	0.583977	6.3x10^-01	1.0x10^00	0.306295	8.0x10^-01	9.9x10^-01	N
ENSG00000130707	ASS1	protein_coding	2.91636	2.9x10^-03	3.7x10^-02	0.762114	5.7x10^-01	8.1x10^-01	0.631211	6.4x10^-01	9.0x10^-01	0.451049	6.8x10^-01	8.1x10^-01	0.247089	8.0x10^-01	1.0x10^+00	0.311065	8.1x10^-01	1.0x10^00	0.180161	8.9x10^-01	9.9x10^-01	N
ENSG00000012779	ALOX5	protein_coding	2.92178	1.1x10^-03	1.9x10^-02	2.1299	4.9x10^-02	2.5x10^-01	3.42897	1.4x10^-03	5.7x10^-02	0.813999	3.7x10^-01	5.6x10^-01	2.10777	1.5x10^-02	4.4x10^-01	1.3159	2.1x10^-01	1.0x10^00	2.61497	1.3x10^-02	5.0x10^-01	288	15.0026	72.7273	15.6079	83.3333	25.0766	91.6667
ENSG00000162747	FCGR3B	protein_coding	2.9256	2.3x10^-03	3.2x10^-02	2.67798	2.3x10^-02	1.8x10^-01	3.13688	7.9x10^-03	1.6x10^-01	2.15267	2.7x10^-02	1.2x10^-01	0.772933	4.1x10^-01	1.0x10^+00	0.52531	6.5x10^-01	1.0x10^00	0.984206	4.0x10^-01	9.6x10^-01	N
ENSG00000166454	ATMIN	protein_coding	2.93399	1.0x10^-03	1.9x10^-02	-1.00569	4.6x10^-01	7.3x10^-01	-0.75485	5.8x10^-01	8.8x10^-01	-1.2744	2.6x10^-01	4.5x10^-01	0.399545	6.5x10^-01	1.0x10^+00	0.268713	8.4x10^-01	1.0x10^00	0.519553	7.0x10^-01	9.8x10^-01	289	54.5212	63.6364	8.76522	100	18.9955	100
ENSG00000117362	APH1A	protein_coding	2.95265	9.8x10^-04	1.9x10^-02	1.54863	1.4x10^-01	4.2x10^-01	3.64066	4.5x10^-04	2.5x10^-02	2.02634	2.1x10^-02	1.0x10^-01	0.922948	2.7x10^-01	1.0x10^+00	-0.477708	6.4x10^-01	1.0x10^00	1.61432	1.0x10^-01	8.9x10^-01	N
ENSG00000154783	FGD5	protein_coding	2.95368	5.1x10^-04	1.2x10^-02	0.837081	4.9x10^-01	7.5x10^-01	0.200346	8.7x10^-01	9.8x10^-01	-0.328442	7.4x10^-01	8.5x10^-01	0.881995	2.9x10^-01	1.0x10^+00	1.16552	3.3x10^-01	1.0x10^00	0.528788	6.6x10^-01	9.8x10^-01	N
ENSG00000139675	HNRNPA1L2	protein_coding	2.98711	1.8x10^-03	2.7x10^-02	3.81678	6.6x10^-04	2.4x10^-02	0.822978	4.6x10^-01	8.3x10^-01	1.16551	2.1x10^-01	4.0x10^-01	1.82176	5.2x10^-02	7.5x10^-01	2.65127	1.6x10^-02	4.8x10^-01	-0.342533	7.6x10^-01	9.9x10^-01	N
ENSG00000168309	FAM107A	protein_coding	2.9912	1.4x10^-04	5.0x10^-03	3.27709	6.7x10^-04	2.4x10^-02	2.6343	6.2x10^-03	1.4x10^-01	2.08543	8.5x10^-03	6.2x10^-02	0.905773	2.4x10^-01	1.0x10^+00	1.19166	2.1x10^-01	1.0x10^00	0.54887	5.6x10^-01	9.8x10^-01	290	33.0071	90.9091	7.29419	100	24.3997	100
ENSG00000178175	ZNF366	protein_coding	3.00654	3.0x10^-03	3.7x10^-02	0.764016	5.9x10^-01	8.2x10^-01	-0.645582	6.4x10^-01	9.1x10^-01	-0.484372	6.7x10^-01	8.0x10^-01	0.709358	4.7x10^-01	1.0x10^+00	1.24839	3.7x10^-01	1.0x10^00	-0.161211	9.1x10^-01	9.9x10^-01	N
ENSG00000167113	COQ4	protein_coding	3.01267	3.2x10^-03	3.8x10^-02	3.4062	6.4x10^-03	9.6x10^-02	2.47004	4.8x10^-02	3.8x10^-01	1.9056	6.4x10^-02	2.0x10^-01	1.10708	2.7x10^-01	1.0x10^+00	1.5006	2.2x10^-01	1.0x10^00	0.564441	6.5x10^-01	9.8x10^-01	N
ENSG00000135441	BLOC1S1	protein_coding	3.01902	2.9x10^-03	3.7x10^-02	1.57913	1.9x10^-01	4.9x10^-01	3.72501	2.2x10^-03	7.5x10^-02	2.48612	1.3x10^-02	7.8x10^-02	0.532813	5.9x10^-01	1.0x10^+00	-0.906988	4.5x10^-01	1.0x10^00	1.23889	3.0x10^-01	9.6x10^-01	N
ENSG00000074964	ARHGEF10L	protein_coding	3.02139	4.8x10^-03	5.0x10^-02	3.11011	1.8x10^-02	1.6x10^-01	2.92687	2.6x10^-02	2.9x10^-01	2.73301	1.2x10^-02	7.4x10^-02	0.28839	7.8x10^-01	1.0x10^+00	0.377102	7.7x10^-01	1.0x10^00	0.193861	8.8x10^-01	9.9x10^-01	N
ENSG00000171115	GIMAP8	protein_coding	3.03446	3.8x10^-04	1.0x10^-02	2.71168	9.7x10^-03	1.2x10^-01	3.29805	1.6x10^-03	6.2x10^-02	2.34033	6.6x10^-03	5.3x10^-02	0.694135	4.1x10^-01	1.0x10^+00	0.371347	7.2x10^-01	1.0x10^00	0.957718	3.5x10^-01	9.6x10^-01	N
ENSG00000244165	P2RY11	protein_coding	3.04139	4.0x10^-03	4.4x10^-02	2.72028	3.6x10^-02	2.2x10^-01	3.3039	1.1x10^-02	1.9x10^-01	2.93244	6.0x10^-03	5.0x10^-02	0.108998	9.2x10^-01	1.0x10^+00	-0.212159	8.7x10^-01	1.0x10^00	0.371467	7.7x10^-01	9.9x10^-01	N
ENSG00000171262	FAM98B	protein_coding	3.04562	2.0x10^-03	2.9x10^-02	1.03065	4.5x10^-01	7.2x10^-01	-0.528223	7.0x10^-01	9.3x10^-01	0.621431	5.8x10^-01	7.3x10^-01	-0.169208	8.6x10^-01	1.0x10^+00	0.409219	7.6x10^-01	1.0x10^00	-1.14965	3.9x10^-01	9.6x10^-01	N
ENSG00000102007	PLP2	protein_coding	3.04799	4.7x10^-03	4.9x10^-02	5.582	8.4x10^-05	5.6x10^-03	3.58647	1.2x10^-02	1.9x10^-01	2.94198	1.3x10^-02	7.8x10^-02	0.108728	9.2x10^-01	1.0x10^+00	2.64002	5.4x10^-02	8.4x10^-01	0.64449	6.4x10^-01	9.8x10^-01	N
ENSG00000183054	RGPD6	protein_coding	3.05088	1.3x10^-03	2.2x10^-02	-0.336679	7.7x10^-01	9.2x10^-01	2.82537	1.4x10^-02	2.1x10^-01	0.573134	5.5x10^-01	7.1x10^-01	1.40713	1.3x10^-01	9.4x10^-01	-0.909814	4.3x10^-01	1.0x10^00	2.25223	4.7x10^-02	7.7x10^-01	N
ENSG00000135336	ORC3	protein_coding	3.07024	5.4x10^-04	1.3x10^-02	3.29166	2.5x10^-03	5.7x10^-02	2.80864	1.0x10^-02	1.8x10^-01	2.38806	7.8x10^-03	5.8x10^-02	0.6822	4.3x10^-01	1.0x10^+00	0.903599	4.0x10^-01	1.0x10^00	0.42058	7.0x10^-01	9.8x10^-01	N
ENSG00000105205	CLC	protein_coding	3.07426	3.2x10^-03	3.8x10^-02	2.59756	4.2x10^-02	2.3x10^-01	3.43204	7.2x10^-03	1.5x10^-01	1.588	1.3x10^-01	3.0x10^-01	1.48616	1.4x10^-01	9.6x10^-01	1.00956	4.2x10^-01	1.0x10^00	1.84404	1.4x10^-01	9.2x10^-01	N
ENSG00000180871	CXCR2	protein_coding	3.08742	3.1x10^-04	8.8x10^-03	2.34533	2.4x10^-02	1.8x10^-01	3.57499	5.9x10^-04	3.0x10^-02	2.21203	9.7x10^-03	6.7x10^-02	0.875391	3.0x10^-01	1.0x10^+00	0.133303	9.0x10^-01	1.0x10^00	1.36296	1.8x10^-01	9.4x10^-01	291,292,293,294,295	31.0107	90.9091	20.823	100	23.7422	100
ENSG00000135540	NHSL1	protein_coding	3.08919	2.8x10^-03	3.6x10^-02	3.86175	1.7x10^-03	4.5x10^-02	1.31235	2.9x10^-01	7.2x10^-01	2.01525	4.6x10^-02	1.6x10^-01	1.07398	2.9x10^-01	1.0x10^+00	1.8465	1.3x10^-01	1.0x10^00	-0.702904	5.6x10^-01	9.8x10^-01	N
ENSG00000130813	C19orf66	protein_coding	3.10003	1.0x10^-03	1.9x10^-02	3.42639	3.0x10^-03	6.3x10^-02	2.67764	2.0x10^-02	2.6x10^-01	2.02489	3.3x10^-02	1.3x10^-01	1.07514	2.4x10^-01	1.0x10^+00	1.4015	2.2x10^-01	1.0x10^00	0.652755	5.7x10^-01	9.8x10^-01	N
ENSG00000072210	ALDH3A2	protein_coding	3.10413	2.2x10^-03	3.1x10^-02	3.03149	1.5x10^-02	1.5x10^-01	3.17326	1.1x10^-02	1.9x10^-01	2.57619	1.2x10^-02	7.5x10^-02	0.52796	5.9x10^-01	1.0x10^+00	0.455296	7.1x10^-01	1.0x10^00	0.59706	6.3x10^-01	9.8x10^-01	N
ENSG00000225873	LINC00694	protein_coding	3.11464	3.7x10^-03	4.2x10^-02	2.53922	5.1x10^-02	2.6x10^-01	3.52367	5.8x10^-03	1.4x10^-01	2.58291	1.9x10^-02	9.6x10^-02	0.532364	5.8x10^-01	1.0x10^+00	-0.0436886	9.7x10^-01	1.0x10^00	0.940762	4.3x10^-01	9.6x10^-01	N
ENSG00000168566	SNRNP48	protein_coding	3.14529	1.5x10^-03	2.4x10^-02	2.0662	8.5x10^-02	3.3x10^-01	3.75566	1.8x10^-03	6.5x10^-02	0.93268	3.4x10^-01	5.4x10^-01	2.21261	2.3x10^-02	5.5x10^-01	1.13352	3.4x10^-01	1.0x10^00	2.82298	1.7x10^-02	5.6x10^-01	N
ENSG00000171130	ATP6V0E2	protein_coding	3.14804	2.8x10^-03	3.5x10^-02	3.30187	1.1x10^-02	1.3x10^-01	2.97604	2.1x10^-02	2.6x10^-01	2.80457	8.4x10^-03	6.1x10^-02	0.343533	7.4x10^-01	1.0x10^+00	0.4973	7.0x10^-01	1.0x10^00	0.171469	8.9x10^-01	9.9x10^-01	N
ENSG00000219545	UMAD1	protein_coding	3.15115	2.0x10^-03	2.9x10^-02	2.16267	8.0x10^-02	3.2x10^-01	3.73221	2.5x10^-03	8.0x10^-02	2.07838	4.1x10^-02	1.5x10^-01	1.07275	2.8x10^-01	1.0x10^+00	0.0842922	9.4x10^-01	1.0x10^00	1.65383	1.7x10^-01	9.4x10^-01	N
ENSG00000185477	GPRIN3	protein_coding	3.16709	5.3x10^-04	1.3x10^-02	1.57484	2.0x10^-01	5.0x10^-01	0.471134	7.0x10^-01	9.3x10^-01	1.80917	7.6x10^-02	2.2x10^-01	-0.683262	4.4x10^-01	1.0x10^+00	-0.234335	8.5x10^-01	1.0x10^00	-1.33804	2.7x10^-01	9.6x10^-01	N
ENSG00000119013	NDUFB3	protein_coding	3.17932	3.8x10^-03	4.3x10^-02	3.61832	7.0x10^-03	1.0x10^-01	2.5454	5.8x10^-02	4.1x10^-01	1.96186	7.6x10^-02	2.2x10^-01	1.2175	2.6x10^-01	1.0x10^+00	1.65647	2.1x10^-01	1.0x10^00	0.583545	6.6x10^-01	9.8x10^-01	N
ENSG00000126453	BCL2L12	protein_coding	3.19114	2.2x10^-03	3.1x10^-02	2.52404	4.7x10^-02	2.5x10^-01	3.6455	4.2x10^-03	1.1x10^-01	2.59521	1.3x10^-02	7.9x10^-02	0.595936	5.6x10^-01	1.0x10^+00	-0.0711691	9.5x10^-01	1.0x10^00	1.05029	4.0x10^-01	9.6x10^-01	N
ENSG00000068654	POLR1A	protein_coding	3.19989	7.8x10^-04	1.6x10^-02	0.0276767	9.8x10^-01	1.0x10^+00	-1.87608	1.7x10^-01	6.1x10^-01	-0.851234	4.5x10^-01	6.4x10^-01	0.220364	8.1x10^-01	1.0x10^+00	0.878911	5.2x10^-01	1.0x10^00	-1.02484	4.5x10^-01	9.7x10^-01	N
ENSG00000136573	BLK	protein_coding	3.21001	3.5x10^-03	4.1x10^-02	0.0594798	9.7x10^-01	1.0x10^+00	-1.0254	5.1x10^-01	8.5x10^-01	-0.445464	7.3x10^-01	8.4x10^-01	0.0624632	9.5x10^-01	1.0x10^+00	0.504943	7.4x10^-01	1.0x10^00	-0.579939	7.0x10^-01	9.9x10^-01	N
ENSG00000107249	GLIS3	protein_coding	3.21347	3.5x10^-03	4.1x10^-02	0.934204	5.3x10^-01	7.8x10^-01	-1.79415	2.2x10^-01	6.7x10^-01	-0.675582	5.8x10^-01	7.3x10^-01	0.812451	4.5x10^-01	1.0x10^+00	1.60979	2.7x10^-01	1.0x10^00	-1.11857	4.4x10^-01	9.7x10^-01	N
ENSG00000155093	PTPRN2	protein_coding	3.21427	1.2x10^-03	2.1x10^-02	0.500709	7.2x10^-01	8.9x10^-01	-1.62357	2.4x10^-01	6.8x10^-01	-0.0189049	9.9x10^-01	9.9x10^-01	-0.182601	8.5x10^-01	1.0x10^+00	0.519613	7.0x10^-01	1.0x10^00	-1.60466	2.4x10^-01	9.5x10^-01	N
ENSG00000168005	C11orf84	protein_coding	3.21557	2.1x10^-03	3.0x10^-02	3.88348	2.0x10^-03	5.0x10^-02	1.9337	1.2x10^-01	5.5x10^-01	2.42686	1.9x10^-02	9.7x10^-02	0.788701	4.4x10^-01	1.0x10^+00	1.45662	2.4x10^-01	1.0x10^00	-0.493158	6.9x10^-01	9.8x10^-01	N
ENSG00000121486	TRMT1L	protein_coding	3.23296	4.8x10^-04	1.2x10^-02	3.96545	3.0x10^-04	1.4x10^-02	1.67012	1.3x10^-01	5.5x10^-01	2.40924	7.7x10^-03	5.8x10^-02	0.823652	3.6x10^-01	1.0x10^+00	1.5562	1.5x10^-01	1.0x10^00	-0.739125	4.9x10^-01	9.7x10^-01	N
ENSG00000071462	BUD23	protein_coding	3.23877	1.1x10^-03	2.0x10^-02	4.67505	5.9x10^-04	2.3x10^-02	3.00214	2.7x10^-02	3.0x10^-01	-1.04111	3.5x10^-01	5.5x10^-01	3.08349	1.5x10^-03	1.3x10^-01	5.71615	2.1x10^-05	3.4x10^-03	4.04324	2.6x10^-03	2.3x10^-01	N
ENSG00000147654	EBAG9	protein_coding	3.23918	3.5x10^-03	4.1x10^-02	3.10452	2.3x10^-02	1.8x10^-01	3.36231	1.4x10^-02	2.1x10^-01	2.91045	9.5x10^-03	6.6x10^-02	0.328725	7.6x10^-01	1.0x10^+00	0.194066	8.9x10^-01	1.0x10^00	0.451862	7.4x10^-01	9.9x10^-01	N
ENSG00000137210	TMEM14B	protein_coding	3.24579	2.3x10^-03	3.2x10^-02	3.80592	3.3x10^-03	6.6x10^-02	2.3179	7.3x10^-02	4.5x10^-01	2.47926	2.0x10^-02	1.0x10^-01	0.76653	4.6x10^-01	1.0x10^+00	1.32666	3.0x10^-01	1.0x10^00	-0.161357	9.0x10^-01	9.9x10^-01	N
ENSG00000174804	FZD4	protein_coding	3.24906	2.7x10^-03	3.5x10^-02	3.54413	7.7x10^-03	1.1x10^-01	2.87691	3.0x10^-02	3.1x10^-01	2.90156	8.0x10^-03	5.9x10^-02	0.347797	7.4x10^-01	1.0x10^+00	0.642569	6.2x10^-01	1.0x10^00	-0.0246452	9.8x10^-01	1.0x10^+00	N
ENSG00000162946	DISC1	protein_coding	3.25155	3.3x10^-03	3.9x10^-02	0.202137	8.9x10^-01	9.7x10^-01	-1.81012	2.3x10^-01	6.8x10^-01	-1.1363	3.6x10^-01	5.6x10^-01	0.657865	5.4x10^-01	1.0x10^+00	1.33844	3.7x10^-01	1.0x10^00	-0.673815	6.5x10^-01	9.8x10^-01	N
ENSG00000170876	TMEM43	protein_coding	3.27274	2.8x10^-03	3.5x10^-02	3.66555	6.2x10^-03	9.5x10^-02	2.73102	4.2x10^-02	3.6x10^-01	2.94453	7.6x10^-03	5.7x10^-02	0.328165	7.6x10^-01	1.0x10^+00	0.721022	5.8x10^-01	1.0x10^00	-0.213516	8.7x10^-01	9.9x10^-01	N
ENSG00000135740	SLC9A5	protein_coding	3.31534	2.4x10^-03	3.2x10^-02	3.1235	2.0x10^-02	1.7x10^-01	3.48464	9.5x10^-03	1.7x10^-01	2.89283	8.8x10^-03	6.3x10^-02	0.422529	6.9x10^-01	1.0x10^+00	0.230672	8.6x10^-01	1.0x10^00	0.591811	6.5x10^-01	9.8x10^-01	N
ENSG00000013725	CD6	protein_coding	3.34163	3.2x10^-03	3.9x10^-02	-0.538123	7.4x10^-01	9.0x10^-01	-2.91009	7.1x10^-02	4.4x10^-01	-1.23006	3.5x10^-01	5.5x10^-01	-0.053446	9.6x10^-01	1.0x10^+00	0.691938	6.6x10^-01	1.0x10^00	-1.68003	2.9x10^-01	9.6x10^-01	N
ENSG00000101407	TTI1	protein_coding	3.34961	4.4x10^-03	4.7x10^-02	3.54961	1.4x10^-02	1.4x10^-01	3.11696	3.1x10^-02	3.1x10^-01	2.67819	2.4x10^-02	1.1x10^-01	0.671367	5.6x10^-01	1.0x10^+00	0.871429	5.4x10^-01	1.0x10^00	0.438777	7.6x10^-01	9.9x10^-01	N
ENSG00000197077	KIAA1671	protein_coding	3.35533	3.5x10^-03	4.1x10^-02	3.96081	4.6x10^-03	8.0x10^-02	2.29167	1.0x10^-01	5.0x10^-01	1.82555	1.1x10^-01	2.8x10^-01	1.52975	1.7x10^-01	9.9x10^-01	2.13526	1.2x10^-01	1.0x10^00	0.466123	7.3x10^-01	9.9x10^-01	N
ENSG00000160818	GPATCH4	protein_coding	3.39558	1.8x10^-03	2.7x10^-02	3.98455	2.5x10^-03	5.7x10^-02	2.38369	7.1x10^-02	4.4x10^-01	2.24635	3.8x10^-02	1.5x10^-01	1.14922	2.8x10^-01	1.0x10^+00	1.73819	1.8x10^-01	1.0x10^00	0.137338	9.2x10^-01	9.9x10^-01	N
ENSG00000162910	MRPL55	protein_coding	3.40559	2.7x10^-03	3.5x10^-02	2.1077	1.5x10^-01	4.3x10^-01	-0.809275	5.8x10^-01	8.8x10^-01	0.807536	5.0x10^-01	6.7x10^-01	0.47954	6.7x10^-01	1.0x10^+00	1.30017	3.7x10^-01	1.0x10^00	-1.61681	2.6x10^-01	9.6x10^-01	N
ENSG00000074657	ZNF532	protein_coding	3.41113	9.4x10^-04	1.8x10^-02	-0.263848	8.6x10^-01	9.5x10^-01	-1.62502	2.8x10^-01	7.1x10^-01	-0.253838	8.4x10^-01	9.1x10^-01	-0.535707	6.0x10^-01	1.0x10^+00	-0.01001	9.9x10^-01	1.0x10^00	-1.37118	3.5x10^-01	9.6x10^-01	N
ENSG00000140280	LYSMD2	protein_coding	3.42589	3.0x10^-03	3.7x10^-02	3.38167	1.7x10^-02	1.6x10^-01	3.46891	1.5x10^-02	2.2x10^-01	3.0126	9.9x10^-03	6.7x10^-02	0.413351	7.1x10^-01	1.0x10^+00	0.369069	7.9x10^-01	1.0x10^00	0.456309	7.4x10^-01	9.9x10^-01	N
ENSG00000069667	RORA	protein_coding	3.43581	3.1x10^-03	3.8x10^-02	1.05061	5.0x10^-01	7.6x10^-01	-0.59742	7.0x10^-01	9.3x10^-01	-0.775664	5.5x10^-01	7.1x10^-01	1.22573	2.8x10^-01	1.0x10^+00	1.82628	2.3x10^-01	1.0x10^00	0.178243	9.1x10^-01	9.9x10^-01	N
ENSG00000145365	TIFA	protein_coding	3.44184	3.7x10^-03	4.2x10^-02	3.47353	1.7x10^-02	1.6x10^-01	3.40979	1.9x10^-02	2.5x10^-01	2.71487	2.4x10^-02	1.1x10^-01	0.727172	5.3x10^-01	1.0x10^+00	0.758658	6.0x10^-01	1.0x10^00	0.694924	6.3x10^-01	9.8x10^-01	296	31.3992	54.5455	27.583	91.6667	33.088	83.3333
ENSG00000203880	PCMTD2	protein_coding	3.44707	1.7x10^-03	2.6x10^-02	3.87967	3.9x10^-03	7.4x10^-02	2.8266	3.6x10^-02	3.3x10^-01	2.21605	4.5x10^-02	1.6x10^-01	1.23103	2.5x10^-01	1.0x10^+00	1.66362	2.1x10^-01	1.0x10^00	0.61055	6.4x10^-01	9.8x10^-01	N
ENSG00000135272	MDFIC	protein_coding	3.45659	3.8x10^-05	2.0x10^-03	2.35147	3.8x10^-02	2.2x10^-01	1.14022	3.1x10^-01	7.4x10^-01	1.52135	1.0x10^-01	2.6x10^-01	0.347973	6.7x10^-01	1.0x10^+00	0.830112	4.6x10^-01	1.0x10^00	-0.381138	7.3x10^-01	9.9x10^-01	N
ENSG00000112941	PAPD7	protein_coding	3.46234	6.2x10^-04	1.4x10^-02	3.95279	1.3x10^-03	3.9x10^-02	2.71364	2.8x10^-02	3.0x10^-01	2.74592	6.7x10^-03	5.3x10^-02	0.716418	4.7x10^-01	1.0x10^+00	1.20687	3.2x10^-01	1.0x10^00	-0.0322839	9.8x10^-01	1.0x10^+00	N
ENSG00000107833	NPM3	protein_coding	3.46309	8.0x10^-04	1.6x10^-02	3.14225	1.5x10^-02	1.5x10^-01	0.52445	6.9x10^-01	9.2x10^-01	2.6875	1.2x10^-02	7.4x10^-02	-0.327598	7.5x10^-01	1.0x10^+00	0.454754	7.2x10^-01	1.0x10^00	-2.16305	9.1x10^-02	8.8x10^-01	N
ENSG00000158747	NBL1	protein_coding	3.46402	4.3x10^-03	4.7x10^-02	10.6934	NA	NA	10.5312	NA	NA	3.97823	NA	NA	-0.289344	7.9x10^-01	1.0x10^+00	6.71513	NA	NA	6.55293	NA	NA	N
ENSG00000198015	MRPL42	protein_coding	3.47534	1.7x10^-03	2.6x10^-02	4.26703	1.2x10^-03	3.7x10^-02	1.58089	2.3x10^-01	6.7x10^-01	2.17192	4.5x10^-02	1.6x10^-01	1.30336	2.3x10^-01	1.0x10^+00	2.09511	1.1x10^-01	1.0x10^00	-0.591029	6.5x10^-01	9.8x10^-01	N
ENSG00000142731	PLK4	protein_coding	3.47836	2.8x10^-03	3.6x10^-02	1.28961	4.0x10^-01	6.9x10^-01	1.37258	3.7x10^-01	7.8x10^-01	1.00546	4.3x10^-01	6.1x10^-01	0.326222	7.7x10^-01	1.0x10^+00	0.284148	8.5x10^-01	1.0x10^00	0.367117	8.1x10^-01	9.9x10^-01	297298	47.7768	72.7273	24.952	100	38.3753	83.3333
ENSG00000146352	CLVS2	protein_coding	3.49077	3.3x10^-03	3.9x10^-02	4.26198	NA	NA	5.75097	NA	NA	3.74622	NA	NA	-0.2564	8.2x10^-01	1.0x10^+00	0.515756	NA	NA	2.00474	NA	NA	N
ENSG00000185291	IL3RA	protein_coding	3.50117	4.8x10^-03	5.0x10^-02	-1.38217	4.4x10^-01	7.2x10^-01	-1.37182	4.4x10^-01	8.2x10^-01	-0.702581	6.3x10^-01	7.8x10^-01	-0.674254	5.8x10^-01	1.0x10^+00	-0.67959	7.0x10^-01	1.0x10^00	-0.669241	7.0x10^-01	9.9x10^-01	N
ENSG00000133773	CCDC59	protein_coding	3.50309	1.3x10^-03	2.2x10^-02	3.67755	6.2x10^-03	9.4x10^-02	3.30476	1.4x10^-02	2.1x10^-01	2.93039	8.0x10^-03	5.9x10^-02	0.57277	5.9x10^-01	1.0x10^+00	0.747158	5.7x10^-01	1.0x10^00	0.374372	7.8x10^-01	9.9x10^-01	N
ENSG00000164904	ALDH7A1	protein_coding	3.50911	2.6x10^-03	3.4x10^-02	4.17473	3.1x10^-03	6.4x10^-02	2.23603	1.1x10^-01	5.3x10^-01	2.85502	1.4x10^-02	8.2x10^-02	0.654078	5.7x10^-01	1.0x10^+00	1.3197	3.4x10^-01	1.0x10^00	-0.618992	6.6x10^-01	9.8x10^-01	299	41.3022	63.6364	31.7948	91.6667	27.7352	91.6667
ENSG00000186187	ZNRF1	protein_coding	3.51106	4.6x10^-03	4.9x10^-02	3.31615	3.0x10^-02	2.0x10^-01	3.6828	1.6x10^-02	2.2x10^-01	3.106	1.3x10^-02	8.0x10^-02	0.405106	7.4x10^-01	1.0x10^+00	0.210149	8.9x10^-01	1.0x10^00	0.576799	7.0x10^-01	9.8x10^-01	N
ENSG00000122679	RAMP3	protein_coding	3.52144	1.5x10^-03	2.4x10^-02	3.07129	2.4x10^-02	1.8x10^-01	3.86413	4.5x10^-03	1.2x10^-01	2.62765	1.9x10^-02	9.7x10^-02	0.893835	4.1x10^-01	1.0x10^+00	0.443643	7.4x10^-01	1.0x10^00	1.23649	3.6x10^-01	9.6x10^-01	N
ENSG00000176182	MYPOP	protein_coding	3.52975	2.2x10^-03	3.1x10^-02	3.90562	5.8x10^-03	9.1x10^-02	3.02035	3.3x10^-02	3.2x10^-01	3.04733	8.8x10^-03	6.3x10^-02	0.482492	6.7x10^-01	1.0x10^+00	0.858291	5.4x10^-01	1.0x10^00	-0.0269802	9.8x10^-01	1.0x10^+00	N
ENSG00000013573	DDX11	protein_coding	3.53575	6.7x10^-04	1.4x10^-02	3.91683	2.1x10^-03	5.1x10^-02	3.01641	1.8x10^-02	2.4x10^-01	2.81048	7.2x10^-03	5.6x10^-02	0.725276	4.8x10^-01	1.0x10^+00	1.10636	3.8x10^-01	1.0x10^00	0.205934	8.7x10^-01	9.9x10^-01	N
ENSG00000240038	AMY2B	protein_coding	3.54717	7.4x10^-04	1.5x10^-02	2.89953	2.4x10^-02	1.8x10^-01	3.99254	1.9x10^-03	6.8x10^-02	2.67801	1.1x10^-02	7.2x10^-02	0.869166	4.0x10^-01	1.0x10^+00	0.221524	8.6x10^-01	1.0x10^00	1.31453	3.0x10^-01	9.6x10^-01	N
ENSG00000120156	TEK	protein_coding	3.56869	5.2x10^-04	1.2x10^-02	0.0818079	9.6x10^-01	9.9x10^-01	-0.0375021	9.8x10^-01	1.0x10^+00	-0.176528	8.8x10^-01	9.4x10^-01	0.199919	8.4x10^-01	1.0x10^+00	0.258335	8.6x10^-01	1.0x10^00	0.139025	9.2x10^-01	1.0x10^+00	300301	55.4202	72.7273	13.2998	100	26.0189	91.6667
ENSG00000163818	LZTFL1	protein_coding	3.57204	5.5x10^-04	1.3x10^-02	3.56305	5.4x10^-03	8.8x10^-02	1.20765	3.5x10^-01	7.6x10^-01	1.80535	8.7x10^-02	2.4x10^-01	1.01501	3.1x10^-01	1.0x10^+00	1.7577	1.6x10^-01	1.0x10^00	-0.597693	6.4x10^-01	9.8x10^-01	302	43.8535	63.6364	22.3722	91.6667	24.1647	100
ENSG00000162222	TTC9C	protein_coding	3.58722	1.3x10^-03	2.2x10^-02	3.16996	2.0x10^-02	1.7x10^-01	3.91054	4.2x10^-03	1.1x10^-01	2.35862	3.6x10^-02	1.4x10^-01	1.22865	2.6x10^-01	1.0x10^+00	0.811337	5.5x10^-01	1.0x10^00	1.55192	2.5x10^-01	9.5x10^-01	N
ENSG00000141569	TRIM65	protein_coding	3.5882	2.8x10^-03	3.5x10^-02	3.88989	8.2x10^-03	1.1x10^-01	3.20637	2.9x10^-02	3.0x10^-01	2.95032	1.5x10^-02	8.4x10^-02	0.637916	5.9x10^-01	1.0x10^+00	0.939567	5.2x10^-01	1.0x10^00	0.256054	8.6x10^-01	9.9x10^-01	303	39.0256	63.6364	38.793	83.3333	28.225	100
ENSG00000161298	ZNF382	protein_coding	3.62167	3.7x10^-03	4.2x10^-02	3.25683	NA	NA	4.47527	NA	NA	2.23261	NA	NA	0.329834	7.9x10^-01	1.0x10^+00	1.02422	NA	NA	2.24266	NA	NA	N
ENSG00000100027	YPEL1	protein_coding	3.63551	3.8x10^-03	4.3x10^-02	4.01266	9.1x10^-03	1.2x10^-01	3.12381	4.2x10^-02	3.6x10^-01	3.25933	1.0x10^-02	6.8x10^-02	0.376288	7.6x10^-01	1.0x10^+00	0.75333	6.2x10^-01	1.0x10^00	-0.135518	9.3x10^-01	1.0x10^+00	N
ENSG00000196169	KIF19	protein_coding	3.64759	4.7x10^-03	4.9x10^-02	4.22273	7.3x10^-03	1.0x10^-01	2.67654	8.9x10^-02	4.8x10^-01	2.71172	3.6x10^-02	1.4x10^-01	0.935943	4.6x10^-01	1.0x10^+00	1.51101	3.3x10^-01	1.0x10^00	-0.03518	9.8x10^-01	1.0x10^+00	N
ENSG00000107443	CCNJ	protein_coding	3.64762	3.1x10^-03	3.7x10^-02	3.24735	3.2x10^-02	2.0x10^-01	3.96061	8.7x10^-03	1.7x10^-01	2.65816	3.2x10^-02	1.3x10^-01	0.989502	4.1x10^-01	1.0x10^+00	0.589189	6.9x10^-01	1.0x10^00	1.30246	3.8x10^-01	9.6x10^-01	N
ENSG00000213593	TMX2	protein_coding	3.64814	2.7x10^-03	3.5x10^-02	3.51291	1.9x10^-02	1.6x10^-01	3.77182	1.2x10^-02	2.0x10^-01	2.67229	3.0x10^-02	1.3x10^-01	0.9759	4.1x10^-01	1.0x10^+00	0.840621	5.7x10^-01	1.0x10^00	1.09952	4.6x10^-01	9.7x10^-01	N
ENSG00000188269	OR7A5	protein_coding	3.68931	3.0x10^-03	3.7x10^-02	2.38989	1.3x10^-01	4.0x10^-01	-1.09705	4.9x10^-01	8.4x10^-01	0.948147	4.7x10^-01	6.5x10^-01	0.564676	6.4x10^-01	1.0x10^+00	1.44175	3.5x10^-01	1.0x10^00	-2.0452	1.9x10^-01	9.5x10^-01	N
ENSG00000083844	ZNF264	protein_coding	3.68971	2.2x10^-03	3.1x10^-02	4.38805	2.6x10^-03	5.8x10^-02	2.28441	1.2x10^-01	5.3x10^-01	2.88203	1.6x10^-02	8.9x10^-02	0.807717	4.9x10^-01	1.0x10^+00	1.50603	2.9x10^-01	1.0x10^00	-0.597616	6.8x10^-01	9.8x10^-01	N
ENSG00000109536	FRG1	protein_coding	3.70246	1.4x10^-03	2.3x10^-02	4.23847	2.5x10^-03	5.7x10^-02	2.84244	4.3x10^-02	3.6x10^-01	2.99687	1.0x10^-02	6.8x10^-02	0.705962	5.2x10^-01	1.0x10^+00	1.2416	3.6x10^-01	1.0x10^00	-0.154426	9.1x10^-01	9.9x10^-01	304	14.4282	45.4545	23.3588	83.3333	28.5212	83.3333
ENSG00000091972	CD200	protein_coding	3.70848	4.6x10^-03	4.9x10^-02	4.34006	6.4x10^-03	9.6x10^-02	2.55936	1.1x10^-01	5.2x10^-01	2.2937	8.0x10^-02	2.3x10^-01	1.415	2.7x10^-01	1.0x10^+00	2.04636	1.9x10^-01	1.0x10^00	0.265655	8.7x10^-01	9.9x10^-01	305306	39.2735	45.4545	39.3448	83.3333	26.0881	91.6667
ENSG00000177106	EPS8L2	protein_coding	3.71828	3.6x10^-03	4.2x10^-02	1.4098	4.0x10^-01	6.9x10^-01	-1.32035	4.4x10^-01	8.1x10^-01	-0.106085	9.4x10^-01	9.7x10^-01	0.718423	5.7x10^-01	1.0x10^+00	1.51589	3.6x10^-01	1.0x10^00	-1.21426	4.7x10^-01	9.7x10^-01	N
ENSG00000243667	WDR92	protein_coding	3.72132	1.7x10^-03	2.6x10^-02	4.4002	3.3x10^-03	6.7x10^-02	5.68133	1.3x10^-04	9.7x10^-03	3.39263	8.5x10^-03	6.2x10^-02	0.328931	7.5x10^-01	1.0x10^+00	1.00757	4.6x10^-01	1.0x10^00	2.2887	9.1x10^-02	8.8x10^-01	N
ENSG00000176209	SMIM19	protein_coding	3.72299	2.3x10^-03	3.1x10^-02	4.43	2.6x10^-03	5.9x10^-02	2.27923	1.2x10^-01	5.4x10^-01	2.51968	3.8x10^-02	1.4x10^-01	1.20329	3.1x10^-01	1.0x10^+00	1.91032	1.9x10^-01	1.0x10^00	-0.240452	8.7x10^-01	9.9x10^-01	N
ENSG00000075073	TACR2	protein_coding	3.72698	3.0x10^-03	3.7x10^-02	0.695515	6.8x10^-01	8.7x10^-01	1.91408	2.5x10^-01	6.9x10^-01	3.05008	2.5x10^-02	1.1x10^-01	-1.61987	1.8x10^-01	1.0x10^+00	-2.35457	1.5x10^-01	1.0x10^00	-1.13601	4.9x10^-01	9.7x10^-01	N
ENSG00000163959	SLC51A	protein_coding	3.7294	1.7x10^-03	2.6x10^-02	3.35608	2.1x10^-02	1.7x10^-01	4.02733	5.7x10^-03	1.3x10^-01	2.70603	2.4x10^-02	1.1x10^-01	1.02254	3.8x10^-01	1.0x10^+00	0.650056	6.5x10^-01	1.0x10^00	1.3213	3.6x10^-01	9.6x10^-01	N
ENSG00000136144	RCBTB1	protein_coding	3.73708	3.7x10^-03	4.2x10^-02	4.26091	6.7x10^-03	9.8x10^-02	2.90515	6.5x10^-02	4.3x10^-01	2.33809	7.1x10^-02	2.1x10^-01	1.39876	2.7x10^-01	1.0x10^+00	1.92281	2.1x10^-01	1.0x10^00	0.567054	7.1x10^-01	9.9x10^-01	N
ENSG00000232653	GOLGA8N	protein_coding	3.73809	3.8x10^-03	4.3x10^-02	3.37757	8.1x10^-02	3.2x10^-01	0.714025	7.1x10^-01	9.3x10^-01	1.09516	4.9x10^-01	6.7x10^-01	2.32783	6.1x10^-02	7.9x10^-01	2.28241	2.3x10^-01	1.0x10^00	-0.381135	8.4x10^-01	9.9x10^-01	N
ENSG00000187902	SHISA7	protein_coding	3.74048	2.9x10^-03	3.6x10^-02	1.88647	2.4x10^-01	5.4x10^-01	-2.57221	1.1x10^-01	5.2x10^-01	0.544008	6.8x10^-01	8.1x10^-01	0.406569	7.4x10^-01	1.0x10^+00	1.34246	4.0x10^-01	1.0x10^00	-3.11622	4.9x10^-02	7.8x10^-01	N
ENSG00000149927	DOC2A	protein_coding	3.7411	1.9x10^-03	2.8x10^-02	4.08287	5.7x10^-03	9.1x10^-02	3.29243	2.6x10^-02	2.9x10^-01	1.78863	1.4x10^-01	3.2x10^-01	1.95248	9.7x10^-02	8.9x10^-01	2.29425	1.1x10^-01	1.0x10^00	1.5038	3.0x10^-01	9.6x10^-01	N
ENSG00000112149	CD83	protein_coding	3.74147	4.8x10^-03	4.9x10^-02	-1.3413	3.7x10^-01	6.6x10^-01	4.71987	1.5x10^-03	5.8x10^-02	3.2425	8.0x10^-03	6.0x10^-02	0.498732	7.0x10^-01	1.0x10^+00	-4.5838	1.8x10^-03	1.2x10^-01	1.47737	3.1x10^-01	9.6x10^-01	307	30.9011	72.7273	39.4508	83.3333	47.4805	83.3333
ENSG00000076706	MCAM	protein_coding	3.74529	4.7x10^-03	4.9x10^-02	4.06463	1.3x10^-02	1.3x10^-01	3.33456	4.1x10^-02	3.5x10^-01	2.73553	4.1x10^-02	1.5x10^-01	1.00977	4.4x10^-01	1.0x10^+00	1.3291	4.1x10^-01	1.0x10^00	0.59903	7.1x10^-01	9.9x10^-01	308309310311	42.7554	45.4545	34.3421	83.3333	31.0737	91.6667
ENSG00000049540	ELN	protein_coding	3.75475	4.8x10^-03	5.0x10^-02	2.54333	NA	NA	4.18884	NA	NA	1.51036	NA	NA	0.208406	8.6x10^-01	1.0x10^+00	1.03297	NA	NA	2.67848	NA	NA	312	16.7574	27.2727	32.4637	75	32.8856	66.6667
ENSG00000090447	TFAP4	protein_coding	3.76089	1.8x10^-04	6.0x10^-03	4.27062	4.8x10^-04	2.0x10^-02	2.96574	1.5x10^-02	2.2x10^-01	2.48936	1.3x10^-02	8.0x10^-02	1.27153	2.0x10^-01	1.0x10^+00	1.78126	1.4x10^-01	1.0x10^00	0.476384	6.9x10^-01	9.8x10^-01	N
ENSG00000105520	PLPPR2	protein_coding	3.76584	3.8x10^-04	1.0x10^-02	4.36787	6.7x10^-04	2.5x10^-02	2.71397	3.5x10^-02	3.3x10^-01	2.85224	7.0x10^-03	5.5x10^-02	0.91361	3.8x10^-01	1.0x10^+00	1.51562	2.3x10^-01	1.0x10^00	-0.138275	9.1x10^-01	9.9x10^-01	N
ENSG00000104442	ARMC1	protein_coding	3.76916	4.3x10^-03	4.7x10^-02	4.40749	6.1x10^-03	9.4x10^-02	2.59685	1.1x10^-01	5.1x10^-01	3.45415	9.0x10^-03	6.4x10^-02	0.315018	8.1x10^-01	1.0x10^+00	0.953331	5.5x10^-01	1.0x10^00	-0.857307	5.9x10^-01	9.8x10^-01	N
ENSG00000164087	POC1A	protein_coding	3.77763	4.1x10^-03	4.5x10^-02	4.68712	2.4x10^-03	5.5x10^-02	0.737989	6.3x10^-01	9.0x10^-01	3.23935	1.1x10^-02	7.0x10^-02	0.538211	6.8x10^-01	1.0x10^+00	1.44778	3.4x10^-01	1.0x10^00	-2.50136	1.0x10^-01	8.9x10^-01	N
ENSG00000112293	GPLD1	protein_coding	3.77864	2.7x10^-03	3.5x10^-02	2.75073	9.0x10^-02	3.4x10^-01	0.802873	6.2x10^-01	9.0x10^-01	2.25826	9.1x10^-02	2.4x10^-01	-0.174959	8.9x10^-01	1.0x10^+00	0.492473	7.6x10^-01	1.0x10^00	-1.45538	3.6x10^-01	9.6x10^-01	N
ENSG00000170743	SYT9	protein_coding	3.79782	4.7x10^-03	4.9x10^-02	5.61379	NA	NA	4.095	NA	NA	4.76816	NA	NA	-0.970323	4.6x10^-01	1.0x10^+00	0.845633	NA	NA	-0.673158	NA	NA	N
ENSG00000188958	UTS2B	protein_coding	3.80691	4.2x10^-03	4.6x10^-02	3.28319	4.4x10^-02	2.4x10^-01	4.19043	1.0x10^-02	1.8x10^-01	2.6874	4.5x10^-02	1.6x10^-01	1.11959	3.9x10^-01	1.0x10^+00	0.595787	7.1x10^-01	1.0x10^00	1.50303	3.5x10^-01	9.6x10^-01	N
ENSG00000156042	CFAP70	protein_coding	3.80744	4.6x10^-03	4.8x10^-02	4.55252	5.0x10^-03	8.4x10^-02	2.1812	1.8x10^-01	6.2x10^-01	3.35378	1.2x10^-02	7.5x10^-02	0.453672	7.3x10^-01	1.0x10^+00	1.19874	4.5x10^-01	1.0x10^00	-1.17258	4.6x10^-01	9.7x10^-01	N
ENSG00000186827	TNFRSF4	protein_coding	3.80952	2.5x10^-03	3.3x10^-02	0.893332	6.1x10^-01	8.3x10^-01	-0.697677	6.9x10^-01	9.2x10^-01	-0.0824946	9.5x10^-01	9.8x10^-01	0.389066	7.5x10^-01	1.0x10^+00	0.975827	5.7x10^-01	1.0x10^00	-0.615182	7.2x10^-01	9.9x10^-01	313	54.7055	45.4545	29.7418	91.6667	32.4626	83.3333
ENSG00000178567	EPM2AIP1	protein_coding	3.80958	1.4x10^-03	2.3x10^-02	4.55467	1.5x10^-03	4.2x10^-02	2.18383	1.3x10^-01	5.5x10^-01	2.32071	5.0x10^-02	1.7x10^-01	1.48885	2.0x10^-01	1.0x10^+00	2.23396	1.1x10^-01	1.0x10^00	-0.136881	9.2x10^-01	1.0x10^+00	N
ENSG00000174628	IQCK	protein_coding	3.81058	3.9x10^-03	4.3x10^-02	4.11643	1.1x10^-02	1.3x10^-01	3.42196	3.5x10^-02	3.3x10^-01	2.84883	3.3x10^-02	1.3x10^-01	0.961763	4.6x10^-01	1.0x10^+00	1.2676	4.3x10^-01	1.0x10^00	0.573129	7.2x10^-01	9.9x10^-01	N
ENSG00000142408	CACNG8	protein_coding	3.81308	4.5x10^-03	4.8x10^-02	5.43918	2.0x10^-03	4.9x10^-02	2.55466	1.5x10^-01	5.8x10^-01	3.63231	1.2x10^-02	7.5x10^-02	0.567805	6.6x10^-01	1.0x10^+00	1.80686	3.0x10^-01	1.0x10^00	-1.07765	5.3x10^-01	9.8x10^-01	N
ENSG00000163606	CD200R1	protein_coding	3.81931	2.7x10^-03	3.5x10^-02	4.02907	NA	NA	3.5737	NA	NA	2.30908	NA	NA	1.51018	2.2x10^-01	1.0x10^+00	1.71999	NA	NA	1.26462	NA	NA	314	51.5668	54.5455	44.6633	83.3333	34.5544	91.6667
ENSG00000141424	SLC39A6	protein_coding	3.82529	3.5x10^-03	4.1x10^-02	-1.12024	5.5x10^-01	7.9x10^-01	-1.55732	4.0x10^-01	8.0x10^-01	-1.83409	2.3x10^-01	4.3x10^-01	0.511712	6.9x10^-01	1.0x10^+00	0.713855	7.0x10^-01	1.0x10^00	0.276774	8.8x10^-01	9.9x10^-01	N
ENSG00000106686	SPATA6L	protein_coding	3.8402	4.6x10^-03	4.8x10^-02	-1.62421	4.2x10^-01	7.0x10^-01	-3.23317	1.1x10^-01	5.1x10^-01	-3.37201	4.0x10^-02	1.5x10^-01	0.432925	7.4x10^-01	1.0x10^+00	1.7478	3.7x10^-01	1.0x10^00	0.138843	9.4x10^-01	1.0x10^+00	N
ENSG00000198551	ZNF627	protein_coding	3.84033	1.3x10^-03	2.2x10^-02	3.53032	3.1x10^-02	2.0x10^-01	2.20417	1.8x10^-01	6.2x10^-01	2.59408	5.4x10^-02	1.8x10^-01	0.981158	4.0x10^-01	1.0x10^+00	0.936247	5.6x10^-01	1.0x10^00	-0.389904	8.1x10^-01	9.9x10^-01	N
ENSG00000167565	SERTAD3	protein_coding	3.86991	4.1x10^-04	1.1x10^-02	4.56676	5.3x10^-04	2.1x10^-02	2.4705	6.1x10^-02	4.2x10^-01	2.30181	3.4x10^-02	1.4x10^-01	1.56801	1.4x10^-01	9.6x10^-01	2.26494	8.1x10^-02	9.7x10^-01	0.168689	9.0x10^-01	9.9x10^-01	N
ENSG00000086159	AQP6	protein_coding	3.87346	2.8x10^-03	3.5x10^-02	0.337985	8.4x10^-01	9.5x10^-01	2.48266	1.4x10^-01	5.7x10^-01	1.72203	2.1x10^-01	4.1x10^-01	0.0551856	9.6x10^-01	1.0x10^+00	-1.38405	4.0x10^-01	1.0x10^00	0.760625	6.5x10^-01	9.8x10^-01	N
ENSG00000188322	SBK1	protein_coding	3.8803	7.7x10^-04	1.6x10^-02	4.56859	1.0x10^-03	3.3x10^-02	2.5179	7.0x10^-02	4.4x10^-01	2.95962	9.8x10^-03	6.7x10^-02	0.920672	4.1x10^-01	1.0x10^+00	1.60897	2.4x10^-01	1.0x10^00	-0.441717	7.5x10^-01	9.9x10^-01	N
ENSG00000139187	KLRG1	protein_coding	3.88653	3.9x10^-03	4.3x10^-02	4.58539	4.9x10^-03	8.3x10^-02	2.4788	1.3x10^-01	5.5x10^-01	1.21161	3.7x10^-01	5.6x10^-01	2.67491	4.2x10^-02	7.0x10^-01	3.37378	3.5x10^-02	7.1x10^-01	1.2672	4.3x10^-01	9.6x10^-01	315	38.3923	36.3636	30.9551	91.6667	36.0726	83.3333
ENSG00000137960	GIPC2	protein_coding	3.89265	3.5x10^-03	4.1x10^-02	3.65408	2.6x10^-02	1.9x10^-01	4.09739	1.2x10^-02	2.0x10^-01	2.43941	7.0x10^-02	2.1x10^-01	1.45328	2.6x10^-01	1.0x10^+00	1.21466	4.5x10^-01	1.0x10^00	1.65798	3.0x10^-01	9.6x10^-01	N
ENSG00000167767	KRT80	protein_coding	3.89478	2.3x10^-03	3.1x10^-02	1.05028	5.5x10^-01	7.9x10^-01	-0.615735	7.2x10^-01	9.3x10^-01	0.136898	9.2x10^-01	9.6x10^-01	0.308523	8.0x10^-01	1.0x10^+00	0.913384	5.9x10^-01	1.0x10^00	-0.752633	6.6x10^-01	9.8x10^-01	N
ENSG00000143179	UCK2	protein_coding	3.89663	3.3x10^-04	9.2x10^-03	0.0594201	9.7x10^-01	9.9x10^-01	2.58067	6.8x10^-02	4.4x10^-01	3.15096	6.7x10^-03	5.3x10^-02	-1.33852	2.0x10^-01	1.0x10^+00	-3.09154	2.6x10^-02	6.2x10^-01	-0.570289	6.8x10^-01	9.8x10^-01	316	34.9772	72.7273	30.8087	100	33.308	91.6667
ENSG00000081277	PKP1	protein_coding	3.89905	3.6x10^-03	4.2x10^-02	4.49437	5.9x10^-03	9.2x10^-02	2.86753	7.9x10^-02	4.6x10^-01	3.62523	7.0x10^-03	5.5x10^-02	0.27381	8.3x10^-01	1.0x10^+00	0.869134	5.9x10^-01	1.0x10^00	-0.757709	6.4x10^-01	9.8x10^-01	317	45.1077	63.6364	44.7626	91.6667	37.3363	91.6667
ENSG00000168890	TMEM150A	protein_coding	3.89988	1.9x10^-03	2.8x10^-02	2.07066	2.1x10^-01	5.0x10^-01	-1.22648	4.5x10^-01	8.2x10^-01	-0.975163	4.7x10^-01	6.5x10^-01	2.18553	7.6x10^-02	8.3x10^-01	3.04582	5.9x10^-02	8.7x10^-01	-0.251317	8.8x10^-01	9.9x10^-01	N
ENSG00000172687	ZNF738	protein_coding	3.90019	3.7x10^-03	4.2x10^-02	3.44339	3.7x10^-02	2.2x10^-01	4.24679	1.0x10^-02	1.8x10^-01	3.04382	2.5x10^-02	1.1x10^-01	0.85635	5.1x10^-01	1.0x10^+00	0.39957	8.1x10^-01	1.0x10^00	1.20296	4.6x10^-01	9.7x10^-01	N
ENSG00000023608	SNAPC1	protein_coding	3.91191	2.4x10^-03	3.3x10^-02	3.79788	1.7x10^-02	1.5x10^-01	4.01769	1.1x10^-02	1.9x10^-01	2.16508	9.7x10^-02	2.5x10^-01	1.7469	1.7x10^-01	9.8x10^-01	1.6328	3.0x10^-01	1.0x10^00	1.85261	2.4x10^-01	9.5x10^-01	N
ENSG00000132591	ERAL1	protein_coding	3.91762	3.1x10^-03	3.8x10^-02	1.06581	5.5x10^-01	8.0x10^-01	-0.668704	7.1x10^-01	9.3x10^-01	0.56438	7.0x10^-01	8.2x10^-01	-0.11957	9.3x10^-01	1.0x10^+00	0.501429	7.8x10^-01	1.0x10^00	-1.23308	4.8x10^-01	9.7x10^-01	N
ENSG00000050438	SLC4A8	protein_coding	3.91762	4.4x10^-03	4.7x10^-02	1.4325	4.3x10^-01	7.1x10^-01	0.412534	8.2x10^-01	9.6x10^-01	1.13317	4.5x10^-01	6.3x10^-01	-0.122424	9.3x10^-01	1.0x10^+00	0.299333	8.7x10^-01	1.0x10^00	-0.720633	6.9x10^-01	9.8x10^-01	N
ENSG00000091879	ANGPT2	protein_coding	3.92567	4.5x10^-03	4.8x10^-02	4.71205	4.6x10^-03	8.0x10^-02	2.06452	2.1x10^-01	6.6x10^-01	1.76793	2.0x10^-01	3.9x10^-01	2.15772	1.1x10^-01	9.1x10^-01	2.94411	7.3x10^-02	9.4x10^-01	0.296588	8.6x10^-01	9.9x10^-01	318,319,320,321,322,323	37.6888	72.7273	36.1266	83.3333	45.452	75
ENSG00000103485	QPRT	protein_coding	3.9378	7.4x10^-04	1.5x10^-02	1.58836	3.1x10^-01	6.1x10^-01	0.872805	5.8x10^-01	8.8x10^-01	0.339603	7.9x10^-01	8.9x10^-01	0.934816	4.1x10^-01	1.0x10^+00	1.24876	4.2x10^-01	1.0x10^00	0.533201	7.3x10^-01	9.9x10^-01	N
ENSG00000167083	GNGT2	protein_coding	3.94063	6.2x10^-04	1.4x10^-02	3.76844	7.8x10^-03	1.1x10^-01	4.09467	3.8x10^-03	1.0x10^-01	2.91605	1.2x10^-02	7.6x10^-02	1.02472	3.6x10^-01	1.0x10^+00	0.852389	5.4x10^-01	1.0x10^00	1.17862	4.0x10^-01	9.6x10^-01	N
ENSG00000188636	RTL6	protein_coding	3.94175	2.4x10^-03	3.3x10^-02	2.30322	1.7x10^-01	4.6x10^-01	-0.99377	5.5x10^-01	8.7x10^-01	1.31827	3.4x10^-01	5.3x10^-01	0.124345	9.2x10^-01	1.0x10^+00	0.984947	5.5x10^-01	1.0x10^00	-2.31204	1.6x10^-01	9.4x10^-01	N
ENSG00000085377	PREP	protein_coding	3.95033	1.7x10^-03	2.6x10^-02	4.40434	4.3x10^-03	7.7x10^-02	3.28412	3.3x10^-02	3.2x10^-01	3.36792	7.9x10^-03	5.9x10^-02	0.582407	6.4x10^-01	1.0x10^+00	1.03642	4.9x10^-01	1.0x10^00	-0.0838033	9.6x10^-01	1.0x10^+00	N
ENSG00000111911	HINT3	protein_coding	3.95704	8.6x10^-04	1.7x10^-02	1.00392	5.1x10^-01	7.7x10^-01	2.97234	5.3x10^-02	3.9x10^-01	2.67336	3.5x10^-02	1.4x10^-01	-0.37295	7.5x10^-01	1.0x10^+00	-1.66945	2.7x10^-01	1.0x10^00	0.298974	8.4x10^-01	9.9x10^-01	N
ENSG00000169184	MN1	protein_coding	3.95724	3.8x10^-03	4.3x10^-02	0.92678	6.1x10^-01	8.4x10^-01	-0.968623	6.0x10^-01	8.9x10^-01	0.173065	9.1x10^-01	9.5x10^-01	0.0974533	9.4x10^-01	1.0x10^+00	0.753714	6.8x10^-01	1.0x10^00	-1.14169	5.3x10^-01	9.8x10^-01	N
ENSG00000134864	GGACT	protein_coding	3.9576	2.4x10^-03	3.2x10^-02	3.69617	5.0x10^-02	2.5x10^-01	-1.53103	4.2x10^-01	8.0x10^-01	-0.0219907	9.9x10^-01	9.9x10^-01	1.62444	2.0x10^-01	1.0x10^+00	3.71816	4.5x10^-02	7.8x10^-01	-1.50904	4.2x10^-01	9.6x10^-01	N
ENSG00000119919	NKX2-3	protein_coding	3.96517	3.6x10^-03	4.1x10^-02	0.281077	8.7x10^-01	9.6x10^-01	2.43669	1.7x10^-01	6.1x10^-01	3.57333	1.4x10^-02	8.3x10^-02	-1.84432	1.6x10^-01	9.8x10^-01	-3.29225	5.9x10^-02	8.7x10^-01	-1.13664	5.1x10^-01	9.7x10^-01	N
ENSG00000183098	GPC6	protein_coding	3.96953	3.1x10^-03	3.8x10^-02	4.81198	2.7x10^-03	5.9x10^-02	1.69695	2.9x10^-01	7.2x10^-01	2.9205	2.7x10^-02	1.2x10^-01	1.04903	4.2x10^-01	1.0x10^+00	1.89148	2.3x10^-01	1.0x10^00	-1.22355	4.4x10^-01	9.7x10^-01	N
ENSG00000154721	JAM2	protein_coding	3.97778	1.1x10^-03	2.0x10^-02	3.68575	1.4x10^-02	1.4x10^-01	4.22058	5.0x10^-03	1.2x10^-01	3.1567	1.1x10^-02	7.0x10^-02	0.82112	4.9x10^-01	1.0x10^+00	0.52905	7.2x10^-01	1.0x10^00	1.06388	4.7x10^-01	9.7x10^-01	N
ENSG00000189051	RNF222	protein_coding	3.98005	2.5x10^-03	3.3x10^-02	-0.0198451	9.9x10^-01	1.0x10^+00	2.48859	1.6x10^-01	6.0x10^-01	3.58582	1.4x10^-02	8.1x10^-02	-2.80134	2.5x10^-02	5.7x10^-01	-3.60567	3.9x10^-02	7.4x10^-01	-1.09723	5.3x10^-01	9.8x10^-01	N
ENSG00000198346	ZNF813	protein_coding	3.98813	8.1x10^-04	1.6x10^-02	2.50222	1.1x10^-01	3.7x10^-01	0.0300988	9.8x10^-01	1.0x10^+00	0.831187	5.2x10^-01	6.9x10^-01	0.910004	4.3x10^-01	1.0x10^+00	1.67103	2.8x10^-01	1.0x10^00	-0.801088	6.0x10^-01	9.8x10^-01	N
ENSG00000230626	AC011005.1	protein_coding	3.99705	2.6x10^-03	3.4x10^-02	4.74541	3.1x10^-03	6.4x10^-02	2.35386	1.4x10^-01	5.7x10^-01	3.10483	1.9x10^-02	9.6x10^-02	0.892165	4.9x10^-01	1.0x10^+00	1.64058	3.0x10^-01	1.0x10^00	-0.750968	6.3x10^-01	9.8x10^-01	N
ENSG00000137693	YAP1	protein_coding	4.01186	1.5x10^-03	2.4x10^-02	4.12526	8.1x10^-03	1.1x10^-01	3.88883	1.3x10^-02	2.0x10^-01	3.39903	8.0x10^-03	5.9x10^-02	0.612865	6.2x10^-01	1.0x10^+00	0.72623	6.4x10^-01	1.0x10^00	0.489807	7.5x10^-01	9.9x10^-01	324,325,326,327,328	45.7575	36.3636	29.949	91.6667	29.3372	100
ENSG00000164291	ARSK	protein_coding	4.01462	1.4x10^-03	2.3x10^-02	4.60734	2.5x10^-03	5.7x10^-02	2.99115	5.0x10^-02	3.9x10^-01	2.86289	2.3x10^-02	1.1x10^-01	1.15173	3.5x10^-01	1.0x10^+00	1.74445	2.5x10^-01	1.0x10^00	0.128261	9.3x10^-01	1.0x10^+00	N
ENSG00000103021	CCDC113	protein_coding	4.02246	2.7x10^-03	3.5x10^-02	4.74842	3.4x10^-03	6.8x10^-02	2.49144	1.2x10^-01	5.5x10^-01	2.77573	3.8x10^-02	1.4x10^-01	1.24671	3.4x10^-01	1.0x10^+00	1.97269	2.2x10^-01	1.0x10^00	-0.284283	8.6x10^-01	9.9x10^-01	N
ENSG00000132185	FCRLA	protein_coding	4.03365	3.1x10^-03	3.8x10^-02	2.33005	1.9x10^-01	4.8x10^-01	-0.734341	6.8x10^-01	9.2x10^-01	3.21065	2.7x10^-02	1.2x10^-01	-1.71806	2.0x10^-01	1.0x10^+00	-0.880602	6.1x10^-01	1.0x10^00	-3.94499	2.4x10^-02	6.3x10^-01	N
ENSG00000165359	INTS6L	protein_coding	4.04004	3.0x10^-04	8.7x10^-03	3.83496	NA	NA	4.22031	NA	NA	4.05111	NA	NA	-0.0092991	9.9x10^-01	1.0x10^+00	-0.216145	NA	NA	0.169205	NA	NA	N
ENSG00000083454	P2RX5	protein_coding	4.05443	1.6x10^-03	2.5x10^-02	-0.865401	6.6x10^-01	8.6x10^-01	-3.74436	5.5x10^-02	4.0x10^-01	0.261753	8.7x10^-01	9.3x10^-01	0.174484	8.8x10^-01	1.0x10^+00	-1.12715	5.5x10^-01	1.0x10^00	-4.00612	3.8x10^-02	7.2x10^-01	N
ENSG00000126814	TRMT5	protein_coding	4.07188	4.8x10^-03	5.0x10^-02	3.9836	2.5x10^-02	1.8x10^-01	4.15509	1.9x10^-02	2.5x10^-01	3.57725	1.4x10^-02	8.3x10^-02	0.494644	7.3x10^-01	1.0x10^+00	0.40635	8.2x10^-01	1.0x10^00	0.577838	7.4x10^-01	9.9x10^-01	N
ENSG00000087245	MMP2	protein_coding	4.07476	1.3x10^-03	2.2x10^-02	-0.489245	7.9x10^-01	9.2x10^-01	-0.977222	5.9x10^-01	8.8x10^-01	-1.07014	4.7x10^-01	6.5x10^-01	0.357376	7.7x10^-01	1.0x10^+00	0.580896	7.4x10^-01	1.0x10^00	0.092919	9.6x10^-01	1.0x10^+00	329,330,331,332,333	67.3236	54.5455	28.5314	91.6667	32.4558	91.6667
ENSG00000143315	PIGM	protein_coding	4.07542	2.5x10^-03	3.3x10^-02	2.57111	1.4x10^-01	4.2x10^-01	0.438717	8.0x10^-01	9.6x10^-01	1.3697	3.4x10^-01	5.4x10^-01	0.497611	7.1x10^-01	1.0x10^+00	1.2014	4.9x10^-01	1.0x10^00	-0.930988	5.9x10^-01	9.8x10^-01	N
ENSG00000198723	TEX45	protein_coding	4.07649	1.1x10^-03	2.0x10^-02	-0.675708	7.2x10^-01	8.9x10^-01	-1.52753	4.1x10^-01	8.0x10^-01	-2.60426	8.8x10^-02	2.4x10^-01	0.770216	5.3x10^-01	1.0x10^+00	1.92856	2.9x10^-01	1.0x10^00	1.07674	5.6x10^-01	9.8x10^-01	N
ENSG00000162706	CADM3	protein_coding	4.08532	3.7x10^-03	4.2x10^-02	1.244	5.1x10^-01	7.7x10^-01	-0.929389	6.2x10^-01	9.0x10^-01	0.173199	9.1x10^-01	9.5x10^-01	0.359708	7.9x10^-01	1.0x10^+00	1.0708	5.6x10^-01	1.0x10^00	-1.10259	5.5x10^-01	9.8x10^-01	N
ENSG00000167595	PROSER3	protein_coding	4.09777	1.7x10^-03	2.6x10^-02	4.79702	2.5x10^-03	5.7x10^-02	2.68843	9.0x10^-02	4.9x10^-01	3.16441	1.5x10^-02	8.6x10^-02	0.933342	4.7x10^-01	1.0x10^+00	1.63261	3.0x10^-01	1.0x10^00	-0.475982	7.6x10^-01	9.9x10^-01	N
ENSG00000176769	TCERG1L	protein_coding	4.09949	4.2x10^-03	4.6x10^-02	4.73179	6.7x10^-03	9.8x10^-02	2.9479	9.1x10^-02	4.9x10^-01	2.77429	5.3x10^-02	1.8x10^-01	1.32522	3.4x10^-01	1.0x10^+00	1.9575	2.5x10^-01	1.0x10^00	0.173614	9.2x10^-01	9.9x10^-01	N
ENSG00000132975	GPR12	protein_coding	4.10475	3.6x10^-03	4.2x10^-02	0.0910774	9.6x10^-01	9.9x10^-01	3.07138	1.2x10^-01	5.4x10^-01	2.0922	2.0x10^-01	3.9x10^-01	-1.65111	2.2x10^-01	1.0x10^+00	-2.00112	3.1x10^-01	1.0x10^00	0.979178	6.2x10^-01	9.8x10^-01	N
ENSG00000162627	SNX7	protein_coding	4.13007	3.1x10^-03	3.8x10^-02	4.39968	1.0x10^-02	1.3x10^-01	3.79829	2.7x10^-02	2.9x10^-01	3.24063	2.2x10^-02	1.1x10^-01	0.889461	5.2x10^-01	1.0x10^+00	1.15905	4.9x10^-01	1.0x10^00	0.557658	7.4x10^-01	9.9x10^-01	N
ENSG00000175879	HOXD8	protein_coding	4.1377	2.3x10^-03	3.2x10^-02	4.89016	2.9x10^-03	6.2x10^-02	2.47288	1.3x10^-01	5.6x10^-01	3.28081	1.5x10^-02	8.6x10^-02	0.856838	5.2x10^-01	1.0x10^+00	1.60935	3.2x10^-01	1.0x10^00	-0.807929	6.2x10^-01	9.8x10^-01	N
ENSG00000112592	TBP	protein_coding	4.14224	7.7x10^-05	3.3x10^-03	4.3536	7.1x10^-04	2.5x10^-02	3.89462	2.5x10^-03	7.9x10^-02	2.75959	9.1x10^-03	6.4x10^-02	1.38269	1.8x10^-01	9.9x10^-01	1.59401	2.1x10^-01	1.0x10^00	1.13503	3.7x10^-01	9.6x10^-01	N
ENSG00000175556	LONRF3	protein_coding	4.14613	2.6x10^-03	3.4x10^-02	4.90335	7.9x10^-03	1.1x10^-01	0.367004	8.4x10^-01	9.7x10^-01	3.05373	4.4x10^-02	1.6x10^-01	0.0079072	1.0x10^+00	1.0x10^+00	1.84962	3.1x10^-01	1.0x10^00	-2.68672	1.4x10^-01	9.2x10^-01	N
ENSG00000261115	TMEM178B	protein_coding	4.16348	6.4x10^-04	1.4x10^-02	2.22159	1.6x10^-01	4.5x10^-01	2.16999	1.7x10^-01	6.1x10^-01	2.19981	9.4x10^-02	2.5x10^-01	-0.00387656	1.0x10^+00	1.0x10^+00	0.0217793	9.9x10^-01	1.0x10^00	-0.0298139	9.8x10^-01	1.0x10^+00	N
ENSG00000196466	ZNF799	protein_coding	4.16578	4.8x10^-03	4.9x10^-02	4.6583	1.0x10^-02	1.2x10^-01	3.41278	5.9x10^-02	4.1x10^-01	4.04178	6.6x10^-03	5.3x10^-02	0.124106	9.3x10^-01	1.0x10^+00	0.61652	7.3x10^-01	1.0x10^00	-0.628999	7.2x10^-01	9.9x10^-01	N
ENSG00000158270	COLEC12	protein_coding	4.17079	4.0x10^-03	4.4x10^-02	4.56773	1.0x10^-02	1.2x10^-01	3.62147	4.2x10^-02	3.6x10^-01	3.57255	1.5x10^-02	8.4x10^-02	0.598272	6.7x10^-01	1.0x10^+00	0.995179	5.7x10^-01	1.0x10^00	0.0489162	9.8x10^-01	1.0x10^+00	N
ENSG00000159289	GOLGA6A	protein_coding	4.17134	5.1x10^-04	1.2x10^-02	4.61018	NA	NA	6.34582	NA	NA	4.84204	NA	NA	-0.669504	5.6x10^-01	1.0x10^+00	-0.231854	NA	NA	1.50378	NA	NA	N
ENSG00000249931	GOLGA8K	protein_coding	4.20003	2.8x10^-03	3.5x10^-02	2.08589	2.5x10^-01	5.5x10^-01	2.29533	2.1x10^-01	6.5x10^-01	0.699248	6.4x10^-01	7.8x10^-01	1.49533	2.7x10^-01	1.0x10^+00	1.38664	4.4x10^-01	1.0x10^00	1.59608	3.7x10^-01	9.6x10^-01	N
ENSG00000167543	TP53I13	protein_coding	4.20315	1.6x10^-03	2.5x10^-02	4.66667	4.2x10^-03	7.7x10^-02	3.51611	3.1x10^-02	3.1x10^-01	3.30045	1.4x10^-02	8.2x10^-02	0.902709	4.9x10^-01	1.0x10^+00	1.36622	3.9x10^-01	1.0x10^00	0.215665	8.9x10^-01	9.9x10^-01	N
ENSG00000196793	ZNF239	protein_coding	4.20809	2.2x10^-03	3.1x10^-02	0.570398	7.6x10^-01	9.1x10^-01	1.63496	3.9x10^-01	7.9x10^-01	3.14482	4.4x10^-02	1.6x10^-01	-0.724375	5.9x10^-01	1.0x10^+00	-2.57442	1.7x10^-01	1.0x10^00	-1.50986	4.2x10^-01	9.6x10^-01	N
ENSG00000196757	ZNF700	protein_coding	4.20935	1.6x10^-03	2.5x10^-02	5.01999	1.7x10^-03	4.4x10^-02	2.18643	1.7x10^-01	6.1x10^-01	3.07505	1.9x10^-02	9.7x10^-02	1.13424	3.8x10^-01	1.0x10^+00	1.94494	2.2x10^-01	1.0x10^00	-0.888627	5.7x10^-01	9.8x10^-01	N
ENSG00000145331	TRMT10A	protein_coding	4.21151	4.7x10^-03	4.9x10^-02	4.31086	1.9x10^-02	1.6x10^-01	4.10481	2.5x10^-02	2.9x10^-01	2.29445	1.3x10^-01	3.0x10^-01	1.91712	1.9x10^-01	1.0x10^+00	2.01641	2.6x10^-01	1.0x10^00	1.81036	3.2x10^-01	9.6x10^-01	N
ENSG00000182463	TSHZ2	protein_coding	4.21446	6.7x10^-04	1.4x10^-02	4.74652	1.7x10^-03	4.5x10^-02	3.3625	2.6x10^-02	2.9x10^-01	3.23083	9.4x10^-03	6.6x10^-02	0.983671	4.2x10^-01	1.0x10^+00	1.51569	3.1x10^-01	1.0x10^00	0.131668	9.3x10^-01	1.0x10^+00	334	40.248	54.5455	23.9884	100	37.9735	83.3333
ENSG00000205111	CDKL4	protein_coding	4.21666	2.5x10^-03	3.3x10^-02	3.3581	5.7x10^-02	2.7x10^-01	0.417784	8.1x10^-01	9.6x10^-01	2.46645	8.9x10^-02	2.4x10^-01	0.0682808	9.6x10^-01	1.0x10^+00	0.89165	6.1x10^-01	1.0x10^00	-2.04867	2.4x10^-01	9.5x10^-01	N
ENSG00000235098	ANKRD65	protein_coding	4.21807	3.9x10^-03	4.4x10^-02	1.7239	4.3x10^-01	7.1x10^-01	5.4685	1.2x10^-02	2.0x10^-01	4.03149	2.5x10^-02	1.1x10^-01	1.84474	1.9x10^-01	1.0x10^+00	-2.30759	2.8x10^-01	1.0x10^00	1.43701	5.0x10^-01	9.7x10^-01	N
ENSG00000178531	CTXN1	protein_coding	4.21964	3.4x10^-03	4.0x10^-02	6.59465	NA	NA	7.12496	NA	NA	2.60123	NA	NA	-0.487292	7.1x10^-01	1.0x10^+00	3.99341	NA	NA	4.52372	NA	NA	N
ENSG00000102043	MTMR8	protein_coding	4.24722	4.5x10^-03	4.8x10^-02	-2.67581	1.5x10^-01	4.3x10^-01	2.85612	1.2x10^-01	5.4x10^-01	3.1468	3.8x10^-02	1.5x10^-01	-1.25951	3.9x10^-01	1.0x10^+00	-5.82261	1.4x10^-03	9.8x10^-02	-0.29068	8.7x10^-01	9.9x10^-01	N
ENSG00000135625	EGR4	protein_coding	4.2564	4.5x10^-03	4.7x10^-02	6.00309	3.3x10^-03	6.7x10^-02	2.87965	1.6x10^-01	6.0x10^-01	4.00397	1.7x10^-02	9.2x10^-02	0.0482323	9.7x10^-01	1.0x10^+00	1.99912	3.2x10^-01	1.0x10^00	-1.12432	5.8x10^-01	9.8x10^-01	335	30.4344	36.3636	45.9975	58.3333	44.4314	83.3333
ENSG00000182600	C2orf82	protein_coding	4.26428	2.0x10^-03	2.9x10^-02	4.09634	2.8x10^-02	1.9x10^-01	1.09372	5.6x10^-01	8.7x10^-01	3.61517	1.8x10^-02	9.5x10^-02	-1.91189	1.5x10^-01	9.7x10^-01	0.48117	7.9x10^-01	1.0x10^00	-2.52145	1.7x10^-01	9.4x10^-01	N
ENSG00000164076	CAMKV	protein_coding	4.26802	3.6x10^-03	4.2x10^-02	0.177378	9.3x10^-01	9.8x10^-01	-1.6527	4.2x10^-01	8.0x10^-01	-0.0852332	9.6x10^-01	9.8x10^-01	-0.380245	7.9x10^-01	1.0x10^+00	0.262611	9.0x10^-01	1.0x10^00	-1.56746	4.4x10^-01	9.7x10^-01	N
ENSG00000162572	SCNN1D	protein_coding	4.27178	2.6x10^-03	3.4x10^-02	4.51146	9.6x10^-03	1.2x10^-01	3.98372	2.2x10^-02	2.7x10^-01	3.92407	6.2x10^-03	5.1x10^-02	0.347682	8.0x10^-01	1.0x10^+00	0.587384	7.3x10^-01	1.0x10^00	0.0596488	9.7x10^-01	1.0x10^+00	N
ENSG00000094963	FMO2	protein_coding	4.27307	6.6x10^-04	1.4x10^-02	3.6717	1.7x10^-02	1.5x10^-01	4.69643	2.3x10^-03	7.6x10^-02	2.98513	1.8x10^-02	9.5x10^-02	1.28822	2.9x10^-01	1.0x10^+00	0.686576	6.5x10^-01	1.0x10^00	1.7113	2.6x10^-01	9.6x10^-01	N
ENSG00000159239	AC005041.1	protein_coding	4.2839	1.3x10^-03	2.2x10^-02	1.96427	2.7x10^-01	5.7x10^-01	2.72391	1.3x10^-01	5.5x10^-01	2.66894	7.1x10^-02	2.1x10^-01	1.08743	4.0x10^-01	1.0x10^+00	-0.704673	6.9x10^-01	1.0x10^00	0.0549751	9.8x10^-01	1.0x10^+00	N
ENSG00000170417	TMEM182	protein_coding	4.29311	3.8x10^-03	4.3x10^-02	-0.671579	7.4x10^-01	9.0x10^-01	0.272306	8.9x10^-01	9.8x10^-01	-1.93007	2.5x10^-01	4.4x10^-01	1.80787	2.1x10^-01	1.0x10^+00	1.25849	5.3x10^-01	1.0x10^00	2.20237	2.7x10^-01	9.6x10^-01	N
ENSG00000125845	BMP2	protein_coding	4.29677	4.3x10^-03	4.6x10^-02	0.240465	9.0x10^-01	9.7x10^-01	1.21972	5.4x10^-01	8.7x10^-01	0.234775	8.9x10^-01	9.4x10^-01	0.576917	6.9x10^-01	1.0x10^+00	0.00569047	1.0x10^+00	1.0x10^00	0.984944	6.2x10^-01	9.8x10^-01	336337338	53.3127	45.4545	42.134	83.3333	46.6225	83.3333
ENSG00000165685	TMEM52B	protein_coding	4.297	3.1x10^-03	3.7x10^-02	5.09027	NA	NA	6.25941	NA	NA	4.5512	NA	NA	-0.251466	8.6x10^-01	1.0x10^+00	0.53907	NA	NA	1.70821	NA	NA	N
ENSG00000215475	SIAH3	protein_coding	4.29742	2.4x10^-03	3.2x10^-02	4.40638	NA	NA	7.87705	NA	NA	4.35661	NA	NA	-0.0583195	9.7x10^-01	1.0x10^+00	0.0497676	NA	NA	3.52044	NA	NA	N
ENSG00000160654	CD3G	protein_coding	4.30321	1.6x10^-03	2.5x10^-02	4.83388	3.7x10^-03	7.1x10^-02	3.45492	3.8x10^-02	3.5x10^-01	2.74541	4.5x10^-02	1.6x10^-01	1.55777	2.4x10^-01	1.0x10^+00	2.08847	2.0x10^-01	1.0x10^00	0.70951	6.7x10^-01	9.8x10^-01	339	40.5115	45.4545	28.7168	100	40.9402	75
ENSG00000167779	IGFBP6	protein_coding	4.30575	4.4x10^-03	4.7x10^-02	-0.44952	8.0x10^-01	9.3x10^-01	5.27905	2.3x10^-03	7.6x10^-02	2.82485	4.7x10^-02	1.7x10^-01	1.48115	3.2x10^-01	1.0x10^+00	-3.27437	5.5x10^-02	8.5x10^-01	2.4542	1.5x10^-01	9.3x10^-01	340	40.9051	36.3636	40.9574	75	38.8259	91.6667
ENSG00000155254	MARVELD1	protein_coding	4.31221	1.1x10^-03	2.0x10^-02	4.46884	6.1x10^-03	9.4x10^-02	4.13728	1.1x10^-02	1.9x10^-01	3.26344	1.5x10^-02	8.6x10^-02	1.04912	4.2x10^-01	1.0x10^+00	1.2054	4.5x10^-01	1.0x10^00	0.873835	5.8x10^-01	9.8x10^-01	341	22.9344	45.4545	28.7467	83.3333	38.1532	83.3333
ENSG00000152942	RAD17	protein_coding	4.31235	4.3x10^-03	4.7x10^-02	8.24162	NA	NA	4.60804	NA	NA	6.08384	NA	NA	-0.584328	6.8x10^-01	1.0x10^+00	2.15778	NA	NA	-1.4758	NA	NA	N
ENSG00000182993	C12orf60	protein_coding	4.31395	1.5x10^-03	2.4x10^-02	4.40444	8.6x10^-03	1.1x10^-01	4.21754	1.2x10^-02	2.0x10^-01	3.5625	9.8x10^-03	6.7x10^-02	0.751506	5.7x10^-01	1.0x10^+00	0.841937	6.1x10^-01	1.0x10^00	0.655038	6.9x10^-01	9.8x10^-01	N
ENSG00000163599	CTLA4	protein_coding	4.31598	4.3x10^-03	4.6x10^-02	-0.565439	7.9x10^-01	9.3x10^-01	4.12539	5.4x10^-02	4.0x10^-01	2.54901	1.5x10^-01	3.3x10^-01	1.03965	4.8x10^-01	1.0x10^+00	-3.11445	1.4x10^-01	1.0x10^00	1.57638	4.5x10^-01	9.7x10^-01	342,343,344,345,346	35.5327	36.3636	43.1778	58.3333	43.8636	75
ENSG00000109101	FOXN1	protein_coding	4.31774	4.3x10^-03	4.7x10^-02	5.17569	4.3x10^-03	7.7x10^-02	1.90237	2.9x10^-01	7.2x10^-01	2.91918	5.0x10^-02	1.7x10^-01	1.39857	3.4x10^-01	1.0x10^+00	2.25651	2.1x10^-01	1.0x10^00	-1.01681	5.7x10^-01	9.8x10^-01	N
ENSG00000141013	GAS8	protein_coding	4.32984	1.7x10^-03	2.6x10^-02	2.58441	1.5x10^-01	4.3x10^-01	2.07392	2.5x10^-01	6.9x10^-01	3.16756	3.2x10^-02	1.3x10^-01	-0.815996	5.4x10^-01	1.0x10^+00	-0.583148	7.4x10^-01	1.0x10^00	-1.09364	5.4x10^-01	9.8x10^-01	N
ENSG00000198142	SOWAHC	protein_coding	4.34108	2.8x10^-03	3.6x10^-02	4.87134	6.2x10^-03	9.4x10^-02	3.49432	5.0x10^-02	3.8x10^-01	2.29274	1.2x10^-01	2.8x10^-01	2.04888	1.5x10^-01	9.7x10^-01	2.5786	1.4x10^-01	1.0x10^00	1.20158	4.9x10^-01	9.7x10^-01	347	38.6835	45.4545	44.41	75	35.7572	100
ENSG00000154342	WNT3A	protein_coding	4.34829	2.2x10^-03	3.1x10^-02	2.40418	2.0x10^-01	4.9x10^-01	1.32722	4.8x10^-01	8.4x10^-01	3.55691	2.1x10^-02	1.0x10^-01	-1.59302	2.5x10^-01	1.0x10^+00	-1.15272	5.3x10^-01	1.0x10^00	-2.22969	2.3x10^-01	9.5x10^-01	N
ENSG00000173404	INSM1	protein_coding	4.35275	3.7x10^-03	4.3x10^-02	1.77993	4.0x10^-01	6.9x10^-01	2.65394	2.1x10^-01	6.5x10^-01	2.13847	2.2x10^-01	4.2x10^-01	0.303287	8.4x10^-01	1.0x10^+00	-0.358543	8.6x10^-01	1.0x10^00	0.515473	8.1x10^-01	9.9x10^-01	348,349,350,351,352	44.8445	45.4545	47.4294	58.3333	43.1508	83.3333
ENSG00000189050	RNFT1	protein_coding	4.35686	2.7x10^-03	3.5x10^-02	5.14728	3.2x10^-03	6.6x10^-02	2.46998	1.6x10^-01	5.9x10^-01	3.68062	1.1x10^-02	7.0x10^-02	0.676177	6.3x10^-01	1.0x10^+00	1.46665	3.9x10^-01	1.0x10^00	-1.21065	4.8x10^-01	9.7x10^-01	N
ENSG00000164828	SUN1	protein_coding	4.35793	3.4x10^-04	9.3x10^-03	3.88417	1.1x10^-02	1.3x10^-01	1.48806	3.3x10^-01	7.5x10^-01	2.33813	6.4x10^-02	2.0x10^-01	0.796966	5.0x10^-01	1.0x10^+00	1.54603	3.1x10^-01	1.0x10^00	-0.850072	5.7x10^-01	9.8x10^-01	N
ENSG00000078081	LAMP3	protein_coding	4.36359	4.4x10^-03	4.7x10^-02	2.8842	1.4x10^-01	4.2x10^-01	1.07948	5.8x10^-01	8.8x10^-01	2.74164	9.1x10^-02	2.4x10^-01	-0.494334	7.4x10^-01	1.0x10^+00	0.142554	9.4x10^-01	1.0x10^00	-1.66216	3.9x10^-01	9.6x10^-01	N
ENSG00000131871	SELENOS	protein_coding	4.36608	1.2x10^-03	2.1x10^-02	0.713484	7.0x10^-01	8.8x10^-01	0.24526	8.9x10^-01	9.8x10^-01	1.01326	5.1x10^-01	6.8x10^-01	-0.514984	6.9x10^-01	1.0x10^+00	-0.299776	8.7x10^-01	1.0x10^00	-0.767999	6.7x10^-01	9.8x10^-01	N
ENSG00000144671	SLC22A14	protein_coding	4.36967	1.2x10^-03	2.0x10^-02	2.58189	1.4x10^-01	4.2x10^-01	0.935706	6.0x10^-01	8.9x10^-01	1.62965	2.6x10^-01	4.6x10^-01	0.352168	7.9x10^-01	1.0x10^+00	0.95224	5.8x10^-01	1.0x10^00	-0.69394	6.9x10^-01	9.8x10^-01	N
ENSG00000161281	COX7A1	protein_coding	4.37567	1.4x10^-04	4.8x10^-03	0.823043	6.0x10^-01	8.3x10^-01	1.96487	2.1x10^-01	6.5x10^-01	2.22203	8.6x10^-02	2.4x10^-01	-0.717969	5.2x10^-01	1.0x10^+00	-1.39898	3.7x10^-01	1.0x10^00	-0.257156	8.7x10^-01	9.9x10^-01	N
ENSG00000188766	SPRED3	protein_coding	4.38216	9.9x10^-04	1.9x10^-02	5.89365	1.6x10^-03	4.3x10^-02	2.89552	1.2x10^-01	5.4x10^-01	2.96014	5.4x10^-02	1.8x10^-01	1.39567	2.8x10^-01	1.0x10^+00	2.93351	1.1x10^-01	1.0x10^00	-0.0646165	9.7x10^-01	1.0x10^+00	N
ENSG00000197119	SLC25A29	protein_coding	4.38282	9.1x10^-04	1.8x10^-02	4.8153	2.9x10^-03	6.2x10^-02	3.76238	2.0x10^-02	2.6x10^-01	3.05017	2.2x10^-02	1.1x10^-01	1.33267	3.0x10^-01	1.0x10^+00	1.76513	2.7x10^-01	1.0x10^00	0.712213	6.5x10^-01	9.8x10^-01	N
ENSG00000203837	PNLIPRP3	protein_coding	4.3901	4.1x10^-03	4.5x10^-02	3.33555	8.4x10^-02	3.3x10^-01	0.334359	8.6x10^-01	9.7x10^-01	2.93282	6.4x10^-02	2.0x10^-01	-0.427906	7.7x10^-01	1.0x10^+00	0.402722	8.3x10^-01	1.0x10^00	-2.59846	1.7x10^-01	9.4x10^-01	N
ENSG00000142528	ZNF473	protein_coding	4.40122	9.3x10^-04	1.8x10^-02	4.4663	6.3x10^-03	9.5x10^-02	4.33312	8.0x10^-03	1.6x10^-01	3.67907	6.2x10^-03	5.1x10^-02	0.722179	5.8x10^-01	1.0x10^+00	0.787231	6.2x10^-01	1.0x10^00	0.654049	6.8x10^-01	9.8x10^-01	N
ENSG00000215915	ATAD3C	protein_coding	4.4049	2.6x10^-03	3.4x10^-02	4.90999	6.1x10^-03	9.4x10^-02	3.62086	4.3x10^-02	3.6x10^-01	2.9565	4.5x10^-02	1.6x10^-01	1.44834	3.1x10^-01	1.0x10^+00	1.95349	2.7x10^-01	1.0x10^00	0.664365	7.1x10^-01	9.9x10^-01	N
ENSG00000107020	PLGRKT	protein_coding	4.41214	3.8x10^-03	4.3x10^-02	-3.14921	1.4x10^-01	4.2x10^-01	2.5316	2.3x10^-01	6.8x10^-01	1.36706	4.3x10^-01	6.2x10^-01	0.445841	7.6x10^-01	1.0x10^+00	-4.51627	3.2x10^-02	6.8x10^-01	1.16454	5.8x10^-01	9.8x10^-01	N
ENSG00000187961	KLHL17	protein_coding	4.41219	1.7x10^-03	2.6x10^-02	-0.512546	7.9x10^-01	9.3x10^-01	-0.254818	9.0x10^-01	9.8x10^-01	-0.966604	5.5x10^-01	7.1x10^-01	0.588747	6.7x10^-01	1.0x10^+00	0.454058	8.2x10^-01	1.0x10^00	0.711786	7.1x10^-01	9.9x10^-01	N
ENSG00000156486	KCNS2	protein_coding	4.41291	3.9x10^-03	4.4x10^-02	3.39183	1.1x10^-01	3.6x10^-01	0.406265	8.5x10^-01	9.7x10^-01	4.70912	6.3x10^-03	5.1x10^-02	-1.93096	1.9x10^-01	1.0x10^+00	-1.31729	5.2x10^-01	1.0x10^00	-4.30286	3.7x10^-02	7.1x10^-01	N
ENSG00000111110	PPM1H	protein_coding	4.41417	9.6x10^-04	1.8x10^-02	3.03717	8.1x10^-02	3.2x10^-01	1.64687	3.4x10^-01	7.6x10^-01	3.24725	2.3x10^-02	1.1x10^-01	-0.744568	5.7x10^-01	1.0x10^+00	-0.210084	9.0x10^-01	1.0x10^00	-1.60039	3.5x10^-01	9.6x10^-01	353	44.6657	36.3636	30.8552	91.6667	36.8057	83.3333
ENSG00000138083	SIX3	protein_coding	4.42015	1.3x10^-03	2.2x10^-02	0.457733	8.1x10^-01	9.3x10^-01	-0.0661147	9.7x10^-01	1.0x10^+00	0.541517	7.3x10^-01	8.4x10^-01	-0.322096	8.1x10^-01	1.0x10^+00	-0.0837848	9.6x10^-01	1.0x10^00	-0.607632	7.5x10^-01	9.9x10^-01	354355222	49.3335	45.4545	39.9561	75	35.0513	83.3333
ENSG00000152954	NRSN1	protein_coding	4.42292	4.4x10^-03	4.7x10^-02	4.92012	9.8x10^-03	1.2x10^-01	3.65854	5.5x10^-02	4.0x10^-01	1.9624	2.1x10^-01	4.0x10^-01	2.46073	1.0x10^-01	9.0x10^-01	2.95772	1.1x10^-01	1.0x10^00	1.69615	3.7x10^-01	9.6x10^-01	N
ENSG00000213853	EMP2	protein_coding	4.42312	1.3x10^-03	2.2x10^-02	4.4836	8.2x10^-03	1.1x10^-01	4.35917	1.0x10^-02	1.8x10^-01	2.5241	7.0x10^-02	2.1x10^-01	1.89863	1.6x10^-01	9.8x10^-01	1.9595	2.4x10^-01	1.0x10^00	1.83507	2.7x10^-01	9.6x10^-01	356	31.9564	45.4545	33.3957	91.6667	45.6255	83.3333
ENSG00000105963	ADAP1	protein_coding	4.42904	6.6x10^-04	1.4x10^-02	5.04888	1.4x10^-03	4.0x10^-02	3.31988	3.6x10^-02	3.4x10^-01	1.28286	3.2x10^-01	5.2x10^-01	3.14616	1.3x10^-02	4.3x10^-01	3.76602	1.6x10^-02	4.7x10^-01	2.03702	1.9x10^-01	9.5x10^-01	N
ENSG00000120256	LRP11	protein_coding	4.43389	2.1x10^-03	3.0x10^-02	3.45987	6.9x10^-02	3.0x10^-01	2.64601	1.6x10^-01	6.0x10^-01	3.34082	3.3x10^-02	1.3x10^-01	1.48856	2.9x10^-01	1.0x10^+00	0.11905	9.5x10^-01	1.0x10^00	-0.694807	7.1x10^-01	9.9x10^-01	N
ENSG00000267855	NDUFA7	protein_coding	4.43768	3.2x10^-03	3.8x10^-02	4.36508	1.8x10^-02	1.6x10^-01	4.50868	1.4x10^-02	2.1x10^-01	3.01519	5.3x10^-02	1.8x10^-01	1.42537	3.0x10^-01	1.0x10^+00	1.34989	4.4x10^-01	1.0x10^00	1.4935	3.9x10^-01	9.6x10^-01	N
ENSG00000110900	TSPAN11	protein_coding	4.43944	3.5x10^-03	4.1x10^-02	1.25402	5.4x10^-01	7.9x10^-01	-0.0788566	9.7x10^-01	9.9x10^-01	1.33684	4.3x10^-01	6.1x10^-01	-0.600573	6.9x10^-01	1.0x10^+00	-0.0828257	9.7x10^-01	1.0x10^00	-1.4157	4.8x10^-01	9.7x10^-01	N
ENSG00000135953	MFSD9	protein_coding	4.45063	4.6x10^-03	4.8x10^-02	5.11737	7.5x10^-03	1.1x10^-01	3.17375	9.7x10^-02	5.0x10^-01	3.69516	1.9x10^-02	9.7x10^-02	0.755416	6.2x10^-01	1.0x10^+00	1.42221	4.5x10^-01	1.0x10^00	-0.521414	7.8x10^-01	9.9x10^-01	N
ENSG00000187726	DNAJB13	protein_coding	4.45485	4.3x10^-03	4.6x10^-02	3.41918	1.0x10^-01	3.6x10^-01	2.27954	2.7x10^-01	7.1x10^-01	4.62109	7.0x10^-03	5.5x10^-02	0.633692	6.8x10^-01	1.0x10^+00	-1.20191	5.6x10^-01	1.0x10^00	-2.34155	2.5x10^-01	9.5x10^-01	N
ENSG00000167889	MGAT5B	protein_coding	4.45588	3.5x10^-03	4.1x10^-02	4.58772	1.5x10^-02	1.4x10^-01	4.31079	2.2x10^-02	2.7x10^-01	2.86558	6.4x10^-02	2.0x10^-01	1.59047	2.9x10^-01	1.0x10^+00	1.72213	3.5x10^-01	1.0x10^00	1.44521	4.4x10^-01	9.7x10^-01	N
ENSG00000106536	POU6F2	protein_coding	4.45624	1.5x10^-03	2.4x10^-02	3.06565	9.7x10^-02	3.5x10^-01	2.14559	2.4x10^-01	6.8x10^-01	3.57354	1.9x10^-02	9.6x10^-02	0.250558	8.5x10^-01	1.0x10^+00	-0.507887	7.8x10^-01	1.0x10^00	-1.42795	4.3x10^-01	9.7x10^-01	N
ENSG00000104723	TUSC3	protein_coding	4.45847	3.7x10^-03	4.3x10^-02	4.76412	1.2x10^-02	1.3x10^-01	4.07002	3.1x10^-02	3.1x10^-01	4.16209	7.4x10^-03	5.7x10^-02	0.296326	8.4x10^-01	1.0x10^+00	0.602029	7.5x10^-01	1.0x10^00	-0.0920715	9.6x10^-01	1.0x10^+00	357358	41.5378	36.3636	43.5101	83.3333	36.2843	83.3333
ENSG00000107447	DNTT	protein_coding	4.4593	1.3x10^-03	2.2x10^-02	0.771988	7.0x10^-01	8.8x10^-01	2.44829	2.2x10^-01	6.7x10^-01	1.21264	4.6x10^-01	6.4x10^-01	-1.08442	4.2x10^-01	1.0x10^+00	-0.440648	8.2x10^-01	1.0x10^00	1.23565	5.3x10^-01	9.8x10^-01	N
ENSG00000127588	GNG13	protein_coding	4.49416	3.7x10^-03	4.2x10^-02	5.30983	NA	NA	7.97922	NA	NA	6.50657	NA	NA	-2.00161	1.7x10^-01	9.8x10^-01	-1.19674	NA	NA	1.47265	NA	NA	N
ENSG00000146469	VIP	protein_coding	4.49578	1.9x10^-03	2.7x10^-02	3.8055	4.9x10^-02	2.5x10^-01	3.50466	7.0x10^-02	4.4x10^-01	2.38209	1.3x10^-01	3.1x10^-01	1.27198	3.7x10^-01	1.0x10^+00	1.42341	4.5x10^-01	1.0x10^00	1.12256	5.6x10^-01	9.8x10^-01	N
ENSG00000204099	NEU4	protein_coding	4.49636	1.0x10^-03	1.9x10^-02	5.03315	2.6x10^-03	5.8x10^-02	3.63202	3.0x10^-02	3.1x10^-01	3.45884	1.2x10^-02	7.5x10^-02	1.03753	4.4x10^-01	1.0x10^+00	1.57431	3.4x10^-01	1.0x10^00	0.173182	9.2x10^-01	9.9x10^-01	N
ENSG00000182447	OTOL1	protein_coding	4.5015	4.8x10^-03	5.0x10^-02	3.98353	4.3x10^-02	2.4x10^-01	0.314521	8.7x10^-01	9.8x10^-01	1.99044	2.2x10^-01	4.1x10^-01	1.10187	4.8x10^-01	1.0x10^+00	1.99309	3.0x10^-01	1.0x10^00	-1.67592	3.9x10^-01	9.6x10^-01	N
ENSG00000265681	RPL17	protein_coding	4.50231	7.8x10^-04	1.6x10^-02	1.67119	3.4x10^-01	6.4x10^-01	-0.10003	9.6x10^-01	9.9x10^-01	-0.536359	7.2x10^-01	8.3x10^-01	1.58687	1.9x10^-01	1.0x10^+00	2.20755	2.1x10^-01	1.0x10^00	0.436328	8.0x10^-01	9.9x10^-01	N
ENSG00000174173	TRMT10C	protein_coding	4.51073	7.9x10^-04	1.6x10^-02	5.2025	1.4x10^-03	4.0x10^-02	3.13503	5.4x10^-02	4.0x10^-01	3.14821	1.9x10^-02	9.7x10^-02	1.36288	3.0x10^-01	1.0x10^+00	2.05429	2.0x10^-01	1.0x10^00	-0.0131782	9.9x10^-01	1.0x10^+00	N
ENSG00000185105	MYADML2	protein_coding	4.51282	3.6x10^-03	4.1x10^-02	4.08213	5.1x10^-02	2.6x10^-01	3.68282	7.8x10^-02	4.6x10^-01	4.10761	1.7x10^-02	9.1x10^-02	0.383447	8.0x10^-01	1.0x10^+00	-0.0254795	9.9x10^-01	1.0x10^00	-0.424788	8.4x10^-01	9.9x10^-01	N
ENSG00000172828	CES3	protein_coding	4.51321	4.3x10^-03	4.6x10^-02	1.23268	5.5x10^-01	8.0x10^-01	1.3848	5.1x10^-01	8.5x10^-01	0.763835	6.6x10^-01	7.9x10^-01	0.546931	7.2x10^-01	1.0x10^+00	0.468847	8.2x10^-01	1.0x10^00	0.620969	7.6x10^-01	9.9x10^-01	N
ENSG00000196071	OR2L13	protein_coding	4.52499	1.8x10^-03	2.7x10^-02	2.21728	2.5x10^-01	5.4x10^-01	0.383729	8.4x10^-01	9.7x10^-01	-0.56121	7.2x10^-01	8.4x10^-01	2.13511	1.3x10^-01	9.4x10^-01	2.77849	1.4x10^-01	1.0x10^00	0.944939	6.2x10^-01	9.8x10^-01	N
ENSG00000181513	ACBD4	protein_coding	4.53392	8.4x10^-04	1.7x10^-02	3.74051	2.4x10^-02	1.8x10^-01	5.04195	2.4x10^-03	7.9x10^-02	3.6585	7.4x10^-03	5.7x10^-02	0.875184	5.1x10^-01	1.0x10^+00	0.0820095	9.6x10^-01	1.0x10^00	1.38345	4.0x10^-01	9.6x10^-01	N
ENSG00000162981	FAM84A	protein_coding	4.53482	4.0x10^-04	1.0x10^-02	5.26813	2.9x10^-03	6.2x10^-02	1.9311	2.7x10^-01	7.1x10^-01	2.43521	9.4x10^-02	2.5x10^-01	-0.241767	8.4x10^-01	1.0x10^+00	2.83291	1.0x10^-01	1.0x10^00	-0.504117	7.7x10^-01	9.9x10^-01	N
ENSG00000104472	CHRAC1	protein_coding	4.54205	3.5x10^-05	1.9x10^-03	4.06444	2.5x10^-03	5.7x10^-02	4.90038	2.6x10^-04	1.7x10^-02	2.87171	9.4x10^-03	6.5x10^-02	1.67029	1.2x10^-01	9.2x10^-01	1.19273	3.7x10^-01	1.0x10^00	2.02867	1.2x10^-01	9.1x10^-01	N
ENSG00000144476	ACKR3	protein_coding	4.54622	2.1x10^-03	2.9x10^-02	-0.856197	6.8x10^-01	8.7x10^-01	-2.05943	3.2x10^-01	7.5x10^-01	-3.0585	7.5x10^-02	2.2x10^-01	1.72278	2.3x10^-01	1.0x10^+00	2.2023	2.8x10^-01	1.0x10^00	0.999071	6.3x10^-01	9.8x10^-01	359,360,361,362,	68.2653	27.2727	32.3536	91.6667	44.3165	83.3333
ENSG00000168070	MAJIN	protein_coding	4.54695	4.3x10^-03	4.6x10^-02	4.27274	5.3x10^-02	2.6x10^-01	1.95048	3.8x10^-01	7.8x10^-01	1.85725	3.1x10^-01	5.0x10^-01	0.0907573	9.5x10^-01	1.0x10^+00	2.41549	2.7x10^-01	1.0x10^00	0.0932333	9.7x10^-01	1.0x10^+00	N
ENSG00000107807	TLX1	protein_coding	4.55355	2.3x10^-04	7.2x10^-03	0.456389	8.0x10^-01	9.3x10^-01	-0.726457	6.9x10^-01	9.2x10^-01	-0.310533	8.3x10^-01	9.1x10^-01	1.70593	1.6x10^-01	9.8x10^-01	0.766922	6.7x10^-01	1.0x10^00	-0.415924	8.1x10^-01	9.9x10^-01	N
ENSG00000145626	UGT3A1	protein_coding	4.58079	8.0x10^-04	1.6x10^-02	2.31848	2.0x10^-01	4.9x10^-01	0.66055	7.1x10^-01	9.3x10^-01	3.24105	2.9x10^-02	1.2x10^-01	-1.5253	2.5x10^-01	1.0x10^+00	-0.922567	6.0x10^-01	1.0x10^00	-2.5805	1.5x10^-01	9.2x10^-01	N
ENSG00000196653	ZNF502	protein_coding	4.58202	3.4x10^-03	4.0x10^-02	7.37137	NA	NA	5.18873	NA	NA	4.86373	NA	NA	-0.281046	8.5x10^-01	1.0x10^+00	2.50764	NA	NA	0.324998	NA	NA	N
ENSG00000198704	GPX6	protein_coding	4.58203	4.3x10^-03	4.6x10^-02	3.05986	1.8x10^-01	4.7x10^-01	3.12315	1.7x10^-01	6.1x10^-01	3.19453	8.9x10^-02	2.4x10^-01	-1.05952	4.9x10^-01	1.0x10^+00	-0.134664	9.5x10^-01	1.0x10^00	-0.0713751	9.7x10^-01	1.0x10^+00	N
ENSG00000213214	ARHGEF35	protein_coding	4.5886	4.7x10^-03	4.9x10^-02	-0.388549	8.6x10^-01	9.5x10^-01	4.18354	5.4x10^-02	4.0x10^-01	3.09169	8.4x10^-02	2.3x10^-01	0.737232	6.4x10^-01	1.0x10^+00	-3.48024	1.0x10^-01	1.0x10^00	1.09185	6.1x10^-01	9.8x10^-01	N
ENSG00000167700	MFSD3	protein_coding	4.59516	1.1x10^-03	2.0x10^-02	3.8415	6.0x10^-02	2.8x10^-01	5.47008	7.5x10^-03	1.5x10^-01	3.67643	2.9x10^-02	1.2x10^-01	1.91226	1.6x10^-01	9.8x10^-01	0.16507	9.3x10^-01	1.0x10^00	1.79365	3.7x10^-01	9.6x10^-01	N
ENSG00000162631	NTNG1	protein_coding	4.59696	2.2x10^-03	3.0x10^-02	3.53769	5.8x10^-02	2.8x10^-01	-0.250564	8.9x10^-01	9.8x10^-01	2.32696	1.3x10^-01	3.0x10^-01	0.311448	8.3x10^-01	1.0x10^+00	1.21074	5.1x10^-01	1.0x10^00	-2.57752	1.6x10^-01	9.4x10^-01	N
ENSG00000100557	CCDC198	protein_coding	4.59873	1.2x10^-03	2.1x10^-02	2.6194	2.0x10^-01	4.9x10^-01	-0.698049	7.3x10^-01	9.4x10^-01	1.34162	4.2x10^-01	6.1x10^-01	-1.5044	2.7x10^-01	1.0x10^+00	1.27778	5.2x10^-01	1.0x10^00	-2.03967	3.1x10^-01	9.6x10^-01	N
ENSG00000240682	ISY1	protein_coding	4.61011	1.5x10^-05	1.0x10^-03	3.22321	NA	NA	3.00309	NA	NA	4.38762	NA	NA	0.485004	5.9x10^-01	1.0x10^+00	-1.16441	NA	NA	-1.38453	NA	NA	N
ENSG00000178789	CD300LB	protein_coding	4.61168	6.6x10^-04	1.4x10^-02	3.05257	NA	NA	3.29101	NA	NA	3.50348	NA	NA	-0.32678	8.0x10^-01	1.0x10^+00	-0.450916	NA	NA	-0.212474	NA	NA	N
ENSG00000136535	TBR1	protein_coding	4.61656	1.5x10^-03	2.4x10^-02	3.14976	9.4x10^-02	3.4x10^-01	2.70694	1.5x10^-01	5.9x10^-01	3.58598	2.1x10^-02	1.0x10^-01	-0.640657	6.5x10^-01	1.0x10^+00	-0.436221	8.1x10^-01	1.0x10^00	-0.879045	6.4x10^-01	9.8x10^-01	N
ENSG00000171004	HS6ST2	protein_coding	4.6229	3.4x10^-03	4.0x10^-02	4.04588	NA	NA	5.03099	NA	NA	5.82852	NA	NA	-1.20684	4.3x10^-01	1.0x10^+00	-1.78264	NA	NA	-0.797534	NA	NA	N
ENSG00000256223	ZNF10	protein_coding	4.63344	2.5x10^-03	3.3x10^-02	5.15855	1.4x10^-02	1.4x10^-01	3.2083	1.3x10^-01	5.5x10^-01	3.34171	5.3x10^-02	1.8x10^-01	-0.944969	5.2x10^-01	1.0x10^+00	1.81684	3.8x10^-01	1.0x10^00	-0.133409	9.5x10^-01	1.0x10^+00	N
ENSG00000136866	ZFP37	protein_coding	4.63423	7.9x10^-04	1.6x10^-02	3.9553	2.1x10^-02	1.7x10^-01	0.317998	8.5x10^-01	9.7x10^-01	2.22221	1.1x10^-01	2.8x10^-01	0.844535	5.3x10^-01	1.0x10^+00	1.73309	3.0x10^-01	1.0x10^00	-1.90421	2.6x10^-01	9.6x10^-01	N
ENSG00000145681	HAPLN1	protein_coding	4.63702	2.0x10^-03	2.8x10^-02	3.37187	8.4x10^-02	3.3x10^-01	5.32134	6.4x10^-03	1.4x10^-01	3.13294	5.1x10^-02	1.7x10^-01	-0.00565392	1.0x10^+00	1.0x10^+00	0.238921	9.0x10^-01	1.0x10^00	2.18839	2.5x10^-01	9.5x10^-01	N
ENSG00000233757	AC092835.1	protein_coding	4.63818	2.0x10^-03	2.9x10^-02	4.12481	2.4x10^-02	1.8x10^-01	5.01841	6.1x10^-03	1.4x10^-01	3.8404	1.2x10^-02	7.5x10^-02	0.800182	5.7x10^-01	1.0x10^+00	0.284411	8.7x10^-01	1.0x10^00	1.17802	5.0x10^-01	9.7x10^-01	N
ENSG00000166246	C16orf71	protein_coding	4.63839	2.1x10^-03	2.9x10^-02	0.641685	7.5x10^-01	9.0x10^-01	2.06205	3.1x10^-01	7.3x10^-01	2.48148	1.3x10^-01	3.1x10^-01	-0.961571	5.1x10^-01	1.0x10^+00	-1.8398	3.5x10^-01	1.0x10^00	-0.419425	8.3x10^-01	9.9x10^-01	N
ENSG00000166823	MESP1	protein_coding	4.64112	1.4x10^-03	2.3x10^-02	5.4507	1.7x10^-03	4.6x10^-02	2.62961	1.3x10^-01	5.6x10^-01	2.25259	1.2x10^-01	2.8x10^-01	2.38889	9.1x10^-02	8.7x10^-01	3.1981	6.2x10^-02	8.8x10^-01	0.377015	8.3x10^-01	9.9x10^-01	N
ENSG00000189058	APOD	protein_coding	4.64447	6.0x10^-04	1.3x10^-02	-1.98862	3.1x10^-01	6.1x10^-01	-0.767906	6.9x10^-01	9.3x10^-01	-2.68132	9.6x10^-02	2.5x10^-01	1.42855	2.8x10^-01	1.0x10^+00	0.6927	7.2x10^-01	1.0x10^00	1.91341	3.2x10^-01	9.6x10^-01	N
ENSG00000139438	FAM222A	protein_coding	4.64691	3.3x10^-03	3.9x10^-02	1.83735	4.0x10^-01	6.9x10^-01	-0.703678	7.5x10^-01	9.4x10^-01	-0.631211	7.2x10^-01	8.4x10^-01	3.59346	2.0x10^-02	5.2x10^-01	2.46856	2.5x10^-01	1.0x10^00	-0.0724662	9.7x10^-01	1.0x10^+00	N
ENSG00000176055	MBLAC2	protein_coding	4.64851	3.0x10^-03	3.7x10^-02	0.195895	9.3x10^-01	9.8x10^-01	-1.80641	4.0x10^-01	8.0x10^-01	-1.26096	4.8x10^-01	6.6x10^-01	0.778273	6.1x10^-01	1.0x10^+00	1.45686	4.9x10^-01	1.0x10^00	-0.545452	8.0x10^-01	9.9x10^-01	N
ENSG00000186081	KRT5	protein_coding	4.6562	2.1x10^-03	3.0x10^-02	2.89554	1.4x10^-01	4.2x10^-01	2.70865	1.7x10^-01	6.1x10^-01	2.8937	7.3x10^-02	2.1x10^-01	-0.0883338	9.5x10^-01	1.0x10^+00	0.00183418	1.0x10^+00	1.0x10^00	-0.185048	9.2x10^-01	1.0x10^+00	363,364,365,366,367	46.5166	45.4545	41.4008	75	40.2588	75
ENSG00000130713	EXOSC2	protein_coding	4.65661	7.3x10^-04	1.5x10^-02	4.90949	3.7x10^-03	7.2x10^-02	4.34987	1.0x10^-02	1.8x10^-01	3.24736	2.0x10^-02	9.9x10^-02	1.40932	3.0x10^-01	1.0x10^+00	1.66213	3.2x10^-01	1.0x10^00	1.10251	5.1x10^-01	9.7x10^-01	N
ENSG00000092051	JPH4	protein_coding	4.65909	7.1x10^-04	1.5x10^-02	1.12699	5.5x10^-01	7.9x10^-01	-1.24143	5.1x10^-01	8.5x10^-01	-1.04525	5.0x10^-01	6.7x10^-01	1.42753	2.9x10^-01	1.0x10^+00	2.17224	2.4x10^-01	1.0x10^00	-0.196182	9.2x10^-01	9.9x10^-01	N
ENSG00000170577	SIX2	protein_coding	4.66111	4.1x10^-03	4.5x10^-02	2.55588	2.4x10^-01	5.4x10^-01	3.41311	1.2x10^-01	5.3x10^-01	4.46213	1.3x10^-02	7.8x10^-02	0.645242	6.8x10^-01	1.0x10^+00	-1.90625	3.7x10^-01	1.0x10^00	-1.04902	6.2x10^-01	9.8x10^-01	222	33.3918	36.3636	51.1258	58.3333	38.2524	75
ENSG00000204361	NXPE2	protein_coding	4.668	3.3x10^-03	3.9x10^-02	3.35364	8.3x10^-02	3.3x10^-01	5.34444	5.8x10^-03	1.3x10^-01	2.91042	6.8x10^-02	2.0x10^-01	1.75749	2.6x10^-01	1.0x10^+00	0.443222	8.2x10^-01	1.0x10^00	2.43403	2.0x10^-01	9.5x10^-01	N
ENSG00000214290	COLCA2	protein_coding	4.6706	2.2x10^-04	6.8x10^-03	7.34744	4.8x10^-06	5.5x10^-04	4.85166	2.5x10^-03	8.1x10^-02	1.82015	1.8x10^-01	3.6x10^-01	2.83807	1.8x10^-02	4.9x10^-01	5.52729	3.8x10^-04	3.6x10^-02	3.03151	5.2x10^-02	7.9x10^-01	N
ENSG00000100312	ACR	protein_coding	4.67077	1.7x10^-03	2.6x10^-02	2.60224	1.8x10^-01	4.6x10^-01	-0.358704	8.5x10^-01	9.7x10^-01	0.793643	6.2x10^-01	7.6x10^-01	0.982904	5.0x10^-01	1.0x10^+00	1.8086	3.4x10^-01	1.0x10^00	-1.15235	5.4x10^-01	9.8x10^-01	N
ENSG00000186854	TRABD2A	protein_coding	4.67077	3.8x10^-05	2.0x10^-03	5.41756	6.7x10^-05	4.7x10^-03	3.03582	2.6x10^-02	2.9x10^-01	2.81505	1.2x10^-02	7.4x10^-02	1.85569	9.4x10^-02	8.8x10^-01	2.60251	5.2x10^-02	8.2x10^-01	0.220779	8.7x10^-01	9.9x10^-01	N
ENSG00000157240	FZD1	protein_coding	4.68107	4.0x10^-04	1.1x10^-02	3.56568	3.6x10^-02	2.2x10^-01	1.60113	3.5x10^-01	7.6x10^-01	3.0969	2.7x10^-02	1.2x10^-01	-0.202561	8.8x10^-01	1.0x10^+00	0.468784	7.8x10^-01	1.0x10^00	-1.49577	3.7x10^-01	9.6x10^-01	N
ENSG00000177464	GPR4	protein_coding	4.68665	1.3x10^-03	2.2x10^-02	0.868866	6.8x10^-01	8.7x10^-01	-2.01171	3.5x10^-01	7.6x10^-01	-0.301482	8.6x10^-01	9.3x10^-01	-1.09674	4.4x10^-01	1.0x10^+00	1.17035	5.8x10^-01	1.0x10^00	-1.71023	4.2x10^-01	9.6x10^-01	N
ENSG00000188050	RNF133	protein_coding	4.69281	4.3x10^-03	4.7x10^-02	6.03472	NA	NA	5.26057	NA	NA	4.66637	NA	NA	0.024258	9.9x10^-01	1.0x10^+00	1.36836	NA	NA	0.594209	NA	NA	N
ENSG00000120370	GORAB	protein_coding	4.69666	1.8x10^-04	6.0x10^-03	3.68196	2.2x10^-02	1.7x10^-01	0.94932	5.6x10^-01	8.7x10^-01	3.31762	1.2x10^-02	7.6x10^-02	-0.433564	7.2x10^-01	1.0x10^+00	0.364341	8.2x10^-01	1.0x10^00	-2.3683	1.4x10^-01	9.2x10^-01	N
ENSG00000141052	MYOCD	protein_coding	4.70417	2.8x10^-04	8.3x10^-03	7.94878	NA	NA	5.48985	NA	NA	4.12579	NA	NA	0.571505	6.5x10^-01	1.0x10^+00	3.82299	NA	NA	1.36406	NA	NA	368	32.6922	63.6364	46.7488	83.3333	45.6488	75
ENSG00000196381	ZNF781	protein_coding	4.72581	4.4x10^-04	1.1x10^-02	6.40787	NA	NA	5.65849	NA	NA	4.41925	NA	NA	0.309911	8.1x10^-01	1.0x10^+00	1.98862	NA	NA	1.23924	NA	NA	N
ENSG00000167281	RBFOX3	protein_coding	4.73984	5.6x10^-04	1.3x10^-02	3.48218	4.8x10^-02	2.5x10^-01	2.78648	1.1x10^-01	5.3x10^-01	3.43802	1.8x10^-02	9.4x10^-02	-0.262191	8.4x10^-01	1.0x10^+00	0.0441613	9.8x10^-01	1.0x10^00	-0.651534	7.1x10^-01	9.9x10^-01	369	37.2831	54.5455	46.3363	83.3333	34.165	83.3333
ENSG00000140459	CYP11A1	protein_coding	4.74993	1.0x10^-03	1.9x10^-02	3.91763	3.3x10^-02	2.1x10^-01	2.90452	1.1x10^-01	5.3x10^-01	3.43259	2.3x10^-02	1.1x10^-01	0.0656193	9.6x10^-01	1.0x10^+00	0.48504	7.9x10^-01	1.0x10^00	-0.528069	7.7x10^-01	9.9x10^-01	370	43.2508	45.4545	43.6902	75	38.1763	91.6667
ENSG00000180346	TIGD2	protein_coding	4.75459	1.4x10^-03	2.3x10^-02	2.82106	1.4x10^-01	4.2x10^-01	-0.335742	8.6x10^-01	9.7x10^-01	1.07865	4.9x10^-01	6.7x10^-01	0.895609	5.4x10^-01	1.0x10^+00	1.74241	3.6x10^-01	1.0x10^00	-1.4144	4.5x10^-01	9.7x10^-01	N
ENSG00000107831	FGF8	protein_coding	4.75603	2.2x10^-03	3.1x10^-02	3.93878	4.2x10^-02	2.4x10^-01	0.490862	8.0x10^-01	9.6x10^-01	2.44796	1.3x10^-01	2.9x10^-01	0.617233	6.8x10^-01	1.0x10^+00	1.49082	4.4x10^-01	1.0x10^00	-1.9571	3.1x10^-01	9.6x10^-01	N
ENSG00000183682	BMP8A	protein_coding	4.76544	2.5x10^-03	3.3x10^-02	3.9651	6.7x10^-02	2.9x10^-01	1.84273	3.9x10^-01	7.9x10^-01	1.44722	4.2x10^-01	6.0x10^-01	1.67278	2.7x10^-01	1.0x10^+00	2.51788	2.4x10^-01	1.0x10^00	0.395505	8.5x10^-01	9.9x10^-01	N
ENSG00000161849	KRT84	protein_coding	4.76892	8.2x10^-04	1.6x10^-02	4.42387	1.3x10^-02	1.4x10^-01	2.53606	1.6x10^-01	5.9x10^-01	3.68478	1.2x10^-02	7.6x10^-02	0.0839664	9.5x10^-01	1.0x10^+00	0.739081	6.7x10^-01	1.0x10^00	-1.14872	5.1x10^-01	9.7x10^-01	N
ENSG00000179813	FAM216B	protein_coding	4.76919	3.4x10^-03	4.0x10^-02	-0.283655	9.0x10^-01	9.7x10^-01	-5.18256	2.6x10^-02	2.9x10^-01	-0.0943087	9.6x10^-01	9.8x10^-01	-0.242499	8.7x10^-01	1.0x10^+00	-0.189346	9.3x10^-01	1.0x10^00	-5.08825	2.7x10^-02	6.5x10^-01	N
ENSG00000255529	POLR2M	protein_coding	4.77072	1.2x10^-05	8.4x10^-04	4.61934	3.1x10^-03	6.5x10^-02	2.41705	1.2x10^-01	5.4x10^-01	2.33952	6.9x10^-02	2.1x10^-01	1.9239	6.4x10^-02	8.0x10^-01	2.27982	1.4x10^-01	1.0x10^00	0.0775261	9.6x10^-01	1.0x10^+00	N
ENSG00000266964	FXYD1	protein_coding	4.77444	1.3x10^-04	4.6x10^-03	6.90081	NA	NA	5.63272	NA	NA	3.98059	NA	NA	0.725574	5.2x10^-01	1.0x10^+00	2.92022	NA	NA	1.65213	NA	NA	N
ENSG00000188931	CFAP126	protein_coding	4.77703	1.6x10^-03	2.5x10^-02	4.79911	NA	NA	4.75407	NA	NA	5.78192	NA	NA	-1.00518	4.9x10^-01	1.0x10^+00	-0.982809	NA	NA	-1.02785	NA	NA	N
ENSG00000116329	OPRD1	protein_coding	4.7936	1.9x10^-03	2.8x10^-02	2.20403	2.8x10^-01	5.8x10^-01	0.648039	7.5x10^-01	9.4x10^-01	3.24458	5.6x10^-02	1.8x10^-01	-1.61838	2.8x10^-01	1.0x10^+00	-1.04055	6.1x10^-01	1.0x10^00	-2.59654	2.0x10^-01	9.5x10^-01	N
ENSG00000172986	GXYLT2	protein_coding	4.7994	1.5x10^-03	2.4x10^-02	3.24029	1.2x10^-01	3.9x10^-01	0.00631464	1.0x10^+00	1.0x10^+00	0.909477	6.0x10^-01	7.5x10^-01	-0.202829	8.9x10^-01	1.0x10^+00	2.33081	2.6x10^-01	1.0x10^00	-0.903163	6.6x10^-01	9.8x10^-01	N
ENSG00000182963	GJC1	protein_coding	4.80891	7.6x10^-04	1.6x10^-02	5.01276	4.3x10^-03	7.7x10^-02	4.56945	9.3x10^-03	1.7x10^-01	3.27262	2.4x10^-02	1.1x10^-01	1.5354	2.7x10^-01	1.0x10^+00	1.74014	3.1x10^-01	1.0x10^00	1.29684	4.5x10^-01	9.7x10^-01	N
ENSG00000170509	HSD17B13	protein_coding	4.81289	2.7x10^-03	3.5x10^-02	3.95817	8.6x10^-02	3.3x10^-01	0.704131	7.6x10^-01	9.5x10^-01	3.63756	5.5x10^-02	1.8x10^-01	0.041769	9.8x10^-01	1.0x10^+00	0.320613	8.9x10^-01	1.0x10^00	-2.93343	2.0x10^-01	9.5x10^-01	N
ENSG00000169676	DRD5	protein_coding	4.81627	3.3x10^-03	3.9x10^-02	7.74218	NA	NA	5.43146	NA	NA	6.66943	NA	NA	0.931694	5.6x10^-01	1.0x10^+00	1.07275	NA	NA	-1.23797	NA	NA	N
ENSG00000130045	NXNL2	protein_coding	4.81637	3.2x10^-03	3.9x10^-02	10.0834	NA	NA	5.81402	NA	NA	5.10727	NA	NA	-0.222976	8.8x10^-01	1.0x10^+00	4.9761	NA	NA	0.706747	NA	NA	N
ENSG00000185133	INPP5J	protein_coding	4.82745	3.6x10^-03	4.1x10^-02	3.18172	1.4x10^-01	4.1x10^-01	1.49178	4.8x10^-01	8.4x10^-01	2.05436	2.4x10^-01	4.4x10^-01	0.517012	7.5x10^-01	1.0x10^+00	1.12736	5.9x10^-01	1.0x10^00	-0.562576	7.9x10^-01	9.9x10^-01	N
ENSG00000175003	SLC22A1	protein_coding	4.83573	6.4x10^-04	1.4x10^-02	6.9047	NA	NA	5.71437	NA	NA	6.36982	NA	NA	-1.53307	2.7x10^-01	1.0x10^+00	0.534871	NA	NA	-0.65545	NA	NA	N
ENSG00000141314	RHBDL3	protein_coding	4.83799	2.3x10^-03	3.1x10^-02	4.47867	2.2x10^-02	1.7x10^-01	5.12555	8.5x10^-03	1.6x10^-01	4.1975	8.9x10^-03	6.3x10^-02	0.640781	6.8x10^-01	1.0x10^+00	0.281162	8.8x10^-01	1.0x10^00	0.928044	6.3x10^-01	9.8x10^-01	N
ENSG00000083782	EPYC	protein_coding	4.84343	4.6x10^-03	4.9x10^-02	7.49936	NA	NA	5.82203	NA	NA	4.89363	NA	NA	-0.0485858	9.8x10^-01	1.0x10^+00	2.60574	NA	NA	0.928407	NA	NA	N
ENSG00000143632	ACTA1	protein_coding	4.84425	6.4x10^-04	1.4x10^-02	5.61767	1.0x10^-03	3.3x10^-02	3.06175	7.4x10^-02	4.5x10^-01	3.2567	2.1x10^-02	1.0x10^-01	1.58746	2.5x10^-01	1.0x10^+00	2.36096	1.6x10^-01	1.0x10^00	-0.194956	9.1x10^-01	9.9x10^-01	N
ENSG00000149742	SLC22A9	protein_coding	4.84769	2.8x10^-03	3.5x10^-02	5.49351	5.5x10^-03	8.9x10^-02	3.64706	6.5x10^-02	4.3x10^-01	3.02615	6.3x10^-02	2.0x10^-01	1.82149	2.5x10^-01	1.0x10^+00	2.46737	2.1x10^-01	1.0x10^00	0.620918	7.5x10^-01	9.9x10^-01	N
ENSG00000172680	MOS	protein_coding	4.85011	4.5x10^-03	4.8x10^-02	5.55527	7.6x10^-03	1.1x10^-01	3.41497	1.0x10^-01	5.0x10^-01	4.16547	1.5x10^-02	8.5x10^-02	0.684696	6.8x10^-01	1.0x10^+00	1.38979	5.0x10^-01	1.0x10^00	-0.750508	7.1x10^-01	9.9x10^-01	N
ENSG00000135469	COQ10A	protein_coding	4.85475	2.2x10^-03	3.0x10^-02	1.31777	5.3x10^-01	7.8x10^-01	-2.81915	1.8x10^-01	6.2x10^-01	1.33793	4.4x10^-01	6.2x10^-01	-0.940511	5.4x10^-01	1.0x10^+00	-0.0201612	9.9x10^-01	1.0x10^00	-4.15708	4.4x10^-02	7.5x10^-01	N
ENSG00000197757	HOXC6	protein_coding	4.8607	1.3x10^-03	2.2x10^-02	-0.305211	8.7x10^-01	9.6x10^-01	4.93307	9.7x10^-03	1.8x10^-01	3.95692	1.2x10^-02	7.4x10^-02	-1.51401	2.9x10^-01	1.0x10^+00	-4.26213	2.4x10^-02	5.8x10^-01	0.976151	6.0x10^-01	9.8x10^-01	N
ENSG00000184471	C1QTNF8	protein_coding	4.86952	2.2x10^-03	3.0x10^-02	3.22623	1.2x10^-01	3.9x10^-01	5.17642	1.3x10^-02	2.0x10^-01	3.12492	6.8x10^-02	2.1x10^-01	-0.0643484	9.7x10^-01	1.0x10^+00	0.101304	9.6x10^-01	1.0x10^00	2.0515	3.2x10^-01	9.6x10^-01	N
ENSG00000184788	SATL1	protein_coding	4.87194	1.6x10^-03	2.5x10^-02	3.02492	1.3x10^-01	4.0x10^-01	0.876402	6.6x10^-01	9.1x10^-01	2.93821	7.4x10^-02	2.2x10^-01	-0.619809	6.8x10^-01	1.0x10^+00	0.0867114	9.6x10^-01	1.0x10^00	-2.06181	3.0x10^-01	9.6x10^-01	N
ENSG00000213937	CLDN9	protein_coding	4.87441	3.2x10^-03	3.9x10^-02	5.52897	6.2x10^-03	9.4x10^-02	3.64265	7.1x10^-02	4.5x10^-01	3.22203	5.3x10^-02	1.8x10^-01	1.65234	3.1x10^-01	1.0x10^+00	2.30694	2.4x10^-01	1.0x10^00	0.420624	8.3x10^-01	9.9x10^-01	N
ENSG00000166368	OR2D2	protein_coding	4.87526	3.9x10^-03	4.3x10^-02	-1.68679	4.8x10^-01	7.5x10^-01	1.25075	6.0x10^-01	8.9x10^-01	2.24242	2.6x10^-01	4.5x10^-01	-0.950868	5.5x10^-01	1.0x10^+00	-3.92921	9.7x10^-02	1.0x10^00	-0.99167	6.7x10^-01	9.8x10^-01	N
ENSG00000237412	PRSS56	protein_coding	4.88848	5.8x10^-04	1.3x10^-02	0.878398	6.6x10^-01	8.6x10^-01	-0.46485	8.2x10^-01	9.6x10^-01	1.46022	3.8x10^-01	5.7x10^-01	0.314173	8.2x10^-01	1.0x10^+00	-0.581817	7.7x10^-01	1.0x10^00	-1.92507	3.3x10^-01	9.6x10^-01	N
ENSG00000105278	ZFR2	protein_coding	4.89218	1.1x10^-03	2.0x10^-02	2.52811	2.0x10^-01	5.0x10^-01	1.99877	3.1x10^-01	7.4x10^-01	3.12181	5.6x10^-02	1.8x10^-01	-0.834398	5.7x10^-01	1.0x10^+00	-0.593703	7.6x10^-01	1.0x10^00	-1.12304	5.7x10^-01	9.8x10^-01	N
ENSG00000149452	SLC22A8	protein_coding	4.89554	1.2x10^-03	2.1x10^-02	2.78597	1.6x10^-01	4.4x10^-01	0.940977	6.3x10^-01	9.0x10^-01	1.98131	2.2x10^-01	4.2x10^-01	0.159144	9.1x10^-01	1.0x10^+00	0.804663	6.8x10^-01	1.0x10^00	-1.04033	5.9x10^-01	9.8x10^-01	N
ENSG00000155918	RAET1L	protein_coding	4.89715	3.4x10^-03	4.0x10^-02	8.03197	NA	NA	5.68105	NA	NA	2.42511	NA	NA	2.47301	1.3x10^-01	9.4x10^-01	5.60686	NA	NA	3.25593	NA	NA	N
ENSG00000102802	MEDAG	protein_coding	4.90417	4.0x10^-04	1.0x10^-02	7.67461	NA	NA	5.71848	NA	NA	5.84516	NA	NA	-0.107169	9.4x10^-01	1.0x10^+00	1.82945	NA	NA	-0.126679	NA	NA	N
[truncated: 1,271 more rows]
