# Supplementary material for: A Pilot Analysis of Circulating cfRNA Transcripts for the Detection of Lung Cancer
Source: Diagnostics (Basel). 2022 Nov 22;12(12):2897. doi: 10.3390/diagnostics12122897 (PMC9776862; doi:10.3390/diagnostics12122897)
Supplement: Supplementary file 1 [file diagnostics-12-02897-s001.zip › Supplementary_Table S2.xlsx]

## Sheet: Sheet1
ID	Gene IDs
GO:0001501	GNAS/SPARC/TGFB1/ANO6/GDF11/TAL1/IGF2/DEAF1/SERPINH1/HAPLN3/CHST11/SOX11/SEMA4D/MBL2/VWA1/HOXC5/GDF5/MEPE/TNFRSF11B/CNMD/CHRDL2/MSX2/KIAA1217/NPPC/HOXA1/SNAI1/WNT7A/NEUROG1/MGP/SHOX2/FGF4/TEK/HOXC11/SMAD2/CTNNB1/BBX/SFRP4/TIFAB/DMRT2/GNA11/ENG/SRC/HOXC6/TWIST1/RUNX2/MMP2/TIMP1/CYTL1/HAPLN1/SNORC/FGF8/HOXD8/SIX4/XYLT1/BMP8A/OSR2/GPLD1/WNT5B/PDGFC/PPIB/HES7/NAB2/RPL38/CHAD/MDFI/SIX2/POC1A/BMP2/ZEB1…
GO:0005125	CCL1/TGFB1/IL21/GDF11/HMGB1/SCGB3A1/IFNE/IL24/TNFSF15/IL13/IL6/GDF5/TNFRSF11B/IFNA4/CCL21/CCL17/C1QTNF4/IL19/WNT7A/IL17B/CXCL5/IL17A/IL27/IL23A/IL3/GREM2/IL37/IL16/IFNA14/CCL13/IL31/TNFSF10/TIMP1/PF4V1/IL36B/BMP8A/TSLP/MSTN/CMTM1/BMP2/CCL11/SECTM1
GO:0005198	TLN1/VCL/ACTN1/AMELY/LCE3B/SPARC/TPM1/THBS1/TUBB1/TPM4/SHANK3/NCK2/MMRN1/SPTBN1/TUBA8/CRYGA/MAP1A/TUBB4A/LCE2B/G3BP2/LCE2D/SEPTIN5/CLDN19/LCE1C/SYNM/SPRR1A/RPL26L1/VWA1/LCE3D/NEXN/RPL34/MEPE/UPK1B/TECTB/SEPTIN4/SPRR1B/INA/RPS21/MGP/PRR9/RPL12/ACTB/TINAGL1/ARPC1B/EVPLL/RPS23/LDLRAP1/RPL14/ZP3/ACTA1/RPL5/RPL17/KRT84/RPL27A/TUBB2B/RPS27A/TUBA3D/RPS7/MARVELD1/RPL15/RPS28/CRYGS/SRPX2/RPS27/MRPL10/RPL3…
GO:0007186	OR4L1/APP/OR5M10/INSL5/TAAR9/OR10G9/PRLH/PSAP/OR4K15/OR4A15/ARHGEF18/CCL1/OR10J3/GNAS/FNTA/OR1J2/TAS2R16/FLNA/ADM2/GPR160/CALM3/GABRR2/RGS5/VIPR1/GPHA2/OR2W5/OR4E2/OR2G2/CXCR5/GPR6/HRH1/GPR65/PHF24/GNB1L/EDNRB/MTNR1A/OR8B12/TAS2R42/GRK5/F2R/OR2T12/OXER1/CDK5R1/OR4A16/HOMER1/CCL21/CRHR1/CCL17/SCT/OGFRL1/GNB5/MIR30E/AVP/OR4K5/OR10R2/OR2AK2/OR1L1/OR52N1/GPR31/GPR45/OR51B4/OR8K5/CXCR6/OR4F15/TACR3/CX…
GO:0007200	HRH1/GPR65/EDNRB/F2R/HOMER1/CRHR1/CXCR2/ADRA1B/P2RY6/NMBR/CHRM1/GNA11/GPR4/KISS1/GPR17/VIP/OPRD1/GPR32/DRD5/GNG13/P2RY11/LPAR4
GO:0007399	HMX2/APP/VCL/PRLH/PSAP/ITGB1/VCX3B/CLU/MIR26A1/TGFB1/MBNL1/OLIG1/WDR1/MTPN/CTTN/BCL10/WNT8A/GDF11/RGMA/TPP1/ITM2B/HMGB1/DBN1/SHANK3/FLNA/NCK2/KIF2A/CYFIP2/TNIK/SPTBN1/TAL1/MINK1/CALM3/N4BP3/EHD1/MIR125B2/MAP1A/NRGN/YWHAE/NAP1L1/FKBP8/POU4F2/PAK3/STK25/DEAF1/MAP6/RAC3/HAPLN3/CBX6/LRRC4C/SOX11/DBNL/NTF3/YWHAH/LSAMP/SAMD14/TRPV2/C21orf91/EDNRB/GCM1/SEMA4D/DPYSL3/TAGLN3/TGIF2/RAPGEF1/NGRN/DHH/NEXN/IL…
GO:0008154	DMTN/WDR1/MTPN/CTTN/PDXP/DBN1/NCK2/DIAPH1/ARHGAP18/SPTBN1/PFN2/RHOBTB1/PAK3/RAC3/DBNL/WIPF1/ARHGAP6/HCK/CCL21/FAM107A/CDC42EP4/ARPC1B/CFL1/VIL1/ICAM1/LMOD3/SWAP70/CORO7/SPTB/GSN/CAPZA3/CDC42EP2/CCL11/ELN
GO:0009888	VCL/PSAP/AMELY/ITGB1/ITGB5/CES1/LCE3B/GNAS/CAPN1/TPM1/KRTAP19-8/TGFB1/MIR149/CD34/WDR1/MTPN/ANO6/BCL10/CDKN1A/PCSK6/WNT8A/GDF11/PKM/POPDC3/RAB25/CBY1/TPP1/FLNA/IGFBP5/TAL1/MYLK/PSMA1/KRTAP10-6/PSMB2/LCE2B/FKBP8/MIR199A2/PRKAR1A/DHCR24/LFNG/MSGN1/POU4F2/DEAF1/SERPINH1/CHST11/SOX11/LCE2D/KLHL40/SOX7/TCF21/EDNRB/GCM1/SEMA4D/MBL2/UPK2/LCE1C/SPRR1A/RAPGEF1/VWA1/AMTN/APOLD1/AMH/SFN/LCE3D/LDB2/IL13/ELF3…
GO:0009953	FKBP8/GORAB/WNT7A/SMAD2/CTNNB1/GREM2/SP8/NKX6-2/SIX3/NOTO/DMRT3/WNT3/GSX2/FGF8/WNT3A/FOXA1/MDFI/NBL1/GSC
GO:0010454	GLIS1/HES1/TBX21/NKX6-2/MESP1/WNT3A/FZD7
GO:0019958	HMGB1/CXCR6/CXCR2/A2M/ACKR3
GO:0030545	APP/INSL5/PRLH/CCL1/TGFB1/IL21/FNTA/WNT8A/GDF11/HMGB1/ADM2/SCGB3A1/GPHA2/IFNE/IL24/IGF2/NTF3/SEMA4D/ANGPTL3/DKKL1/AMH/TNFSF15/IL13/IL6/GDF5/TTR/TNFRSF11B/IFNA4/CCL21/CCL17/C1QTNF4/SCT/IL19/NPPC/AVP/WNT7A/IL17B/SEMA6A/CGA/CXCL5/IL17A/FGF4/IL27/IL23A/IL3/GREM2/ZP3/IL37/CLEC12B/CDNF/IL16/IFNA14/SPINT3/CCL13/NPPA/IL31/TNFSF10/TIMP1/FGF19/WNT3/NPY/VIP/FGF8/WNT3A/PF4V1/IL36B/BMP8A/CALCB/OGN/TSLP/MSTN/P…
GO:0032501	TLN1/HMX2/MYH9/OR4L1/ITGA2B/RTL4/APP/OR5M10/HLA-DRA/VCL/F13A1/OTOS/OR10G9/ACTN1/PRLH/PSAP/MIR140/AMELY/OR4K15/MIR640/OR4A15/ATP2A3/ITGB1/EDDM3A/ITGB5/CCL1/CES1/VCX3B/MIR494/OR10J3/LCE3B/PRKAR2B/GNAS/CLU/SPARC/MIR126/MIR26A1/CAPN1/MIR196A1/PDLIM2/TPM1/KRTAP19-8/TGFB1/THBS1/TRIM58/IL21/MBNL1/MIR149/OLIG1/DMTN/CD34/WDR1/MTPN/SYNJ2BP/TPM4/CTTN/ANO6/BCL10/CDKN1A/STON2/OR1J2/PCSK6/AMFR/MIR153-1/WNT8A/P…
GO:0042221	TLN1/OR4L1/MT4/APP/OR5M10/HLA-DRA/CST11/F13A1/OR10G9/PRLH/PSAP/MIR140/OR4K15/AS3MT/OR4A15/ITGB1/ITGB5/ARHGEF18/CCL1/CES1/OR10J3/PRKAR2B/GNAS/CLU/SPARC/MIR126/MIR26A1/MIR196A1/MIR96/TPM1/TGFB1/GAS2L1/THBS1/IL21/MIR99A/MIR149/DMTN/FNTA/CD34/ANO6/BCL10/CDKN1A/LIMS1/OR1J2/PCSK6/AMFR/PDXP/WNT8A/PTPRJ/PKM/MIR196A2/TAS2R16/SLC5A6/NUCB1/RGMA/TPP1/MIR16-2/HMGB1/SHANK3/NCK2/IGFBP5/DIAPH1/CYB5R3/CYFIP2/LPO/…
GO:0042246	MTPN/CDKN1A/PKM/MIR199A2/MYOD1/MYOG/WNT7A/IFRD1/APOD/MYOZ1/ADAM15/YAP1/CAPN3/LARGE1/FZD7/MSTN/GSN
GO:0042692	MYH9/MIR140/ITGB1/MIR26A1/TPM1/TGFB1/WDR1/MTPN/WNT8A/POPDC3/CBY1/IGFBP5/SCGB3A1/EHD1/MIR125B2/MIR199A2/PRKAR1A/IGF2/KLHL40/EDNRB/HOMER1/MYOD1/HES1/SOD2/MYOG/UCHL1/CAPN2/MYOCD/IFRD1/SHOX2/FRS2/CD53/CTNNB1/ACTA1/ENG/MYOZ1/MESP1/NPPA/LMOD3/CAPN3/EPC1/WNT3A/FZD7/SIX4/TRIM72/LMNA/ARID1A/PDCD4/RORA/FBXO22/CHRNB1/EFNB2/BMP2/ZEB1/MYOZ2
GO:0043403	MTPN/PKM/MYOD1/MYOG/WNT7A/IFRD1/MYOZ1/CAPN3/LARGE1/FZD7/MSTN
GO:0043503	MYOD1/ACTA1/MYOZ1/MYOZ2
GO:0045165	ITGB1/OLIG1/WNT8A/GLIS1/TAL1/FKBP8/GCM1/DHH/IL6/MYOD1/HES1/MYOG/WNT7A/NEUROG1/IFRD1/SMAD2/PPARG/CTNNB1/IL23A/SOX8/TBX21/ELF5/NFE2L1/NKX6-2/TLX3/RUNX2/MESP1/POU6F2/TBR1/DMRT3/WNT3/GSX2/IRF4/FGF8/WNT3A/FZD7/FOXA1/WNT5B/EOMES/RORA/SOX13/SIX2/BMP2/FOXN1/GSC/TGFB1I1
GO:0048018	INSL5/PRLH/CCL1/TGFB1/IL21/WNT8A/GDF11/HMGB1/ADM2/SCGB3A1/GPHA2/IFNE/IL24/IGF2/NTF3/SEMA4D/ANGPTL3/AMH/TNFSF15/IL13/IL6/GDF5/TTR/TNFRSF11B/IFNA4/CCL21/CCL17/C1QTNF4/SCT/IL19/NPPC/AVP/WNT7A/IL17B/SEMA6A/CGA/CXCL5/IL17A/FGF4/IL27/IL23A/IL3/GREM2/ZP3/IL37/CDNF/IL16/IFNA14/CCL13/NPPA/IL31/TNFSF10/TIMP1/FGF19/WNT3/NPY/VIP/FGF8/WNT3A/PF4V1/IL36B/BMP8A/CALCB/OGN/TSLP/MSTN/PDGFC/TRH/CMTM1/CRH/PSPN/CDC42E…
GO:0051272	ITGA2B/APP/ITGB1/CCL1/SPARC/MIR126/MIR26A1/CD99/TGFB1/THBS1/DMTN/ANO6/RAB25/HMGB1/FLNA/IGFBP5/DIAPH1/MYLK/MIR199A2/FERMT3/PAK3/SMOC2/NTF3/SEMA4D/ANGPTL3/F2R/RNASE10/IL6/PLVAP/CCL21/FAM107A/SOD2/ATM/SNAI1/WNT7A/EPHA1/SEMA6A/TACR3/CXCR2/CGA/CFAP20/GPSM3/TEK/IL23A/ZP3/P2RY6/DAB2IP/VIL1/CLEC7A/ADAMTS1/TUBB2B/TAC1/CBLL1/SRC/TWIST1/SRPX2/SYDE1/S100A14/ICAM1/PLET1/SWAP70/ACKR3/LRRC15/C1QTNF8/CXCL17/BCAR…
GO:0051493	TPM1/TGFB1/MIR149/DMTN/WDR1/MTPN/MAP6D1/CTTN/PDXP/DBN1/SHANK3/FLNA/NCK2/DIAPH1/ARHGAP18/SPTBN1/BICD2/PFN2/MAP1A/TUBB4A/TRIM54/RHOBTB1/PAK3/MAP6/SYNPO/RAC3/DBNL/GPR65/NTF3/ARHGAP6/NEXN/HCK/CDK5R1/PDCD6IP/CCL21/FAM107A/CDC42EP4/EPHA1/CAPN2/TBCD/ARPC1B/TEK/CTNNB1/CFL1/DYNLT1/VIL1/NES/TAC1/FZD10/JAM3/SYDE1/NIN/ICAM1/LMOD3/SWAP70/SNCA/ODAM/WNT3A/MAPRE2/RNF4/SPTB/PLK4/TACC3/GSN/CAPZA3/RPS3/INPP5J/CDC42…
GO:1902903	APP/CLU/TPM1/MIR149/DMTN/WDR1/MTPN/MAP6D1/CTTN/PDXP/DBN1/SHANK3/FLNA/NCK2/ARHGAP18/SPTBN1/PFN2/MAP1A/TUBB4A/TRIM54/RHOBTB1/PAK3/SYNPO/RAC3/DBNL/GPR65/ARHGAP6/HCK/CDK5R1/CCL21/CDC42EP4/EPHA1/TBCD/ARPC1B/CFL1/VIL1/TAC1/NIN/ICAM1/LMOD3/SWAP70/SNCA/SPTB/GSN/CAPZA3/RPS3/INPP5J/CDC42EP2/CCL11/ARHGEF10L/ELN
GO:1904888	GNAS/TGFB1/CHST11/MSX2/HOXA1/NEUROG1/FGF4/SMAD2/CTNNB1/TIFAB/TWIST1/RUNX2/SIX4/FOXE1/SIX2
GO:2001046	DMTN/LIMS1/FLNA/LIMS2/EMP2
GO:0003729	MIR519B/MIR135A2/MIR371A/MIR876/MIR519D/MIR153-1/MIR193B/MIR548P/MIR125B2
GO:0010608	MIR599/MIR519B/MIR135A2/MIR371A/MIR624/MIR367/MIR876/MIR432/MIR519D/MIR874/MIR3591/MIR1283-1/MIR153-1/MIR186/MIR544A/MIR215/MIR193B/MIR521-1/MIR548P/MIR597/MIR133A1HG/MIR125B2/MIR551B
GO:0016441	MIR599/MIR519B/MIR135A2/MIR371A/MIR624/MIR367/MIR876/MIR432/MIR519D/MIR874/MIR3591/MIR1283-1/MIR153-1/MIR186/MIR544A/MIR215/MIR193B/MIR521-1/MIR548P/MIR597/MIR133A1HG/MIR125B2/MIR551B
GO:0016442	MIR599/MIR519B/MIR135A2/MIR371A/MIR624/MIR367/MIR876/MIR432/MIR519D/MIR874/MIR3591/MIR1283-1/MIR153-1/MIR186/MIR544A/MIR215/MIR193B/MIR521-1/MIR597/MIR133A1HG/MIR125B2/MIR551B
GO:0016458	MIR599/MIR519B/MIR135A2/MIR371A/MIR624/MIR367/MIR876/MIR432/MIR519D/MIR874/MIR3591/MIR1283-1/MIR153-1/MIR186/MIR544A/MIR215/MIR193B/MIR521-1/MIR548P/MIR597/MIR133A1HG/MIR125B2/MIR551B
GO:0031047	MIR599/MIR519B/MIR135A2/MIR371A/MIR624/MIR367/MIR876/MIR432/MIR519D/MIR874/MIR3591/MIR1283-1/MIR153-1/MIR186/MIR544A/MIR215/MIR193B/MIR521-1/MIR548P/MIR597/MIR133A1HG/MIR125B2/MIR551B
GO:0031332	MIR599/MIR519B/MIR135A2/MIR371A/MIR624/MIR367/MIR876/MIR432/MIR519D/MIR874/MIR3591/MIR1283-1/MIR153-1/MIR186/MIR544A/MIR215/MIR193B/MIR521-1/MIR597/MIR133A1HG/MIR125B2/MIR551B
GO:0035194	MIR599/MIR519B/MIR135A2/MIR371A/MIR624/MIR367/MIR876/MIR432/MIR519D/MIR874/MIR3591/MIR1283-1/MIR153-1/MIR186/MIR544A/MIR215/MIR193B/MIR521-1/MIR548P/MIR597/MIR133A1HG/MIR125B2/MIR551B
GO:0035195	MIR599/MIR519B/MIR135A2/MIR371A/MIR624/MIR367/MIR876/MIR432/MIR519D/MIR874/MIR3591/MIR1283-1/MIR153-1/MIR186/MIR544A/MIR215/MIR193B/MIR521-1/MIR548P/MIR597/MIR133A1HG/MIR125B2/MIR551B
GO:0040029	MIR599/MIR519B/MIR135A2/MIR371A/MIR624/MIR367/MIR876/MIR432/MIR519D/MIR874/MIR3591/MIR1283-1/MIR153-1/MIR186/MIR544A/MIR215/MIR193B/MIR521-1/MIR548P/MIR597/MIR133A1HG/MIR125B2/MIR551B
GO:1903231	MIR519B/MIR135A2/MIR371A/MIR876/MIR519D/MIR153-1/MIR193B/MIR548P/MIR125B2
GO:1990904	MIR599/MIR519B/MIR135A2/MIR371A/MIR624/MIR367/MIR876/MIR432/MIR519D/MIR874/MIR3591/MIR1283-1/MIR153-1/MIR186/MIR544A/MIR215/MIR193B/MIR521-1/MIR597/MIR133A1HG/SMN1/MIR125B2/MIR551B
